# Supplementary material for: Identification of MAPK12 as a Prognostic Biomarker for Esophageal Carcinoma Using Bioinformatics and Machine Learning
Source: Biomed Res Int. 2025 Dec 29;2025:2605071. doi: 10.1155/bmri/2605071 (PMC12746012; doi:10.1155/bmri/2605071)
Supplement: Supplementary file 1 — Supporting Information Additional supporting information can be found online in the Supporting Information section.. Supplementary Figure S1: Validation of the prognostic signature model based on the GEO database. Supplementary Figure S2: The linkage between the GO results and each gene and the linkage between the GO results. Supplementary Figure S3: Bar chart (a) and heat map (b) displaying the difference in pathway activities enriched by GSVA between the high‐risk and low‐risk groups. Supplementary Figure S4: The estimate score between the high‐risk and low‐risk groups. Supplementary Figure S5: Full uncropped Gels and Blots images of MAPK12. Supplementary Figure S6: Full uncropped Gels and Blots images of E‐cadrenin. Supplementary Figure S7: Full uncropped Gels and Blots images of N‐cadrenin. Supplementary Table S1: Clinical characteristics of patients with ESCA in the training datasets (TCGA) and the validation datasets (GEO). Supplementary Table S2: List of Tolement‐related genes included in the present study. Supplementary Table S3: List of differentially expressed genes (DEGs) between ESCA and normal lung tissues based on the TCGA database. Supplementary Table S4: List of 265 Tolement‐related DEGs by taking the intersection of DEGs of ESCA and Tolement‐related genes. Supplementary Table S5: 33 candidate genes with prognostic values were screened out by the Kaplan–Meier survival analysis. Supplementary Appendix 1. The detailed protocols for cell culture, transfection, and functional assays. Supplementary Appendix 2: The detailed statistical methods. [file BMRI-2025-2605071-s001.zip › Supplementary Table 2.xlsx]

## Sheet: Sheet1
	ID			Ensembl ID
H. sapiens (human)	ASF1A	25842	NM_014034;	ENSG00000111875	HGNC:20995	Q9Y294	Chromatin organization	Protein folding; Histone assembly; Chromatin structure;	ALT: repressing; Telomerase-mediated: ambiguous	Telomerase-mediated	validated	6
H. sapiens (human)	ASF1B	55723	NM_018154;	ENSG00000105011	HGNC:20996	Q9NVP2	Chromatin organization	Protein folding; Histone assembly; Chromatin structure;	ALT: repressing; Telomerase-mediated: ambiguous	Telomerase-mediated	validated	6
H. sapiens (human)	ATM	472	NM_138292; NM_138293; NM_000051;	ENSG00000149311	HGNC:795	Q13315	DNA replication and repair	DNA repair / damage response; ALT associated PML nuclear bodies (APBs); Telomerase activity;	ALT: enhancing; Telomerase-mediated: enhancing	ambiguous	validated	6
H. sapiens (human)	ATR	545	NM_001184;	ENSG00000175054	HGNC:882	Q13535	DNA replication and repair	DNA repair / damage response; Telomerase activity; ALT associated PML nuclear bodies (APBs); Telomerase localization;	ALT: enhancing; Telomerase-mediated: enhancing	ambiguous	validated	7
H. sapiens (human)	ATRX	546	NM_000489; NM_000489; NM_138270;	ENSG00000085224	HGNC:886	P46100	Chromatin organization	Chromatin remodeling; Telomere structure; Telomere repeat binding;	ALT: repressing; Telomerase-mediated: ambiguous	Telomerase-mediated	validated	6
H. sapiens (human)	BLM	641	NM_001287246; NM_001287248; NM_001287247; NM_000057;	ENSG00000197299	HGNC:1058	P54132	DNA replication and repair	ALT associated PML nuclear bodies (APBs); DNA repair / damage response; Telomere structure; Extrachromosomal telomeric repeat formation; Shelterin binding	ALT: enhancing; Telomerase-mediated: ambiguous	ALT	validated	8
H. sapiens (human)	CBX3	11335	NM_007276;	ENSG00000122565	HGNC:1553	Q13185	Chromatin organization	ALT associated PML nuclear bodies (APBs); Chromatin structure;	ALT: enhancing; Telomerase-mediated: ambiguous	ALT	validated	6
H. sapiens (human)	DAXX	1616	NM_001141969; NM_001141970; NM_001254717;	ENSG00000204209	HGNC:2681	Q9UER7	Chromatin organization	Protein folding; Histone assembly;	ALT: repressing; Telomerase-mediated: ambiguous	Telomerase-mediated	validated	6
H. sapiens (human)	ERCC4	2072	NM_005236;	ENSG00000175595	HGNC:3436	Q92889	DNA replication and repair	DNA repair / damage response; DNA replication; ALT associated PML nuclear bodies (APBs); Telomerase activity;	ALT: enhancing; Telomerase-mediated: repressing	ALT	validated	7
H. sapiens (human)	FANCD2	2177	NM_033084; NM_001018115;	ENSG00000144554	HGNC:3585	Q9BXW9	DNA replication and repair	DNA repair / damage response; Telomere length; ALT associated PML nuclear bodies (APBs);	ALT: ambiguous; Telomerase-mediated: ambiguous	ambiguous	validated	6
H. sapiens (human)	FEN1	2237	NM_004111;	ENSG00000168496	HGNC:3650	P39748	DNA replication and repair	DNA repair / damage response; ALT associated PML nuclear bodies (APBs); DNA replication; DNA recombination;	ALT: enhancing; Telomerase-mediated: ambiguous	ALT	validated	8
H. sapiens (human)	H3F3A	3020	NM_002107;	ENSG00000163041	HGNC:4764	P84243	Chromatin organization	Histone modification / variants; Histone assembly;	ALT: enhancing; Telomerase-mediated: ambiguous	ALT	validated	5
H. sapiens (human)	HMBOX1	79618	NM_001324382; NM_001324395; NM_001324383; NM_001324384; NM_001324385; NM_001324386; NM_001324387; NM_001324388; NM_001324389; NM_001324390; NM_001324391; NM_001324392; NM_001324393; NM_001324394; NM_001135726;	ENSG00000147421	HGNC:26137	Q6NT76	Telomere biology	ALT associated PML nuclear bodies (APBs); Telomere repeat binding; Telomerase activity;	ALT: enhancing; Telomerase-mediated: enhancing	ambiguous	validated	8
H. sapiens (human)	NSMCE2	286053	NM_173685;	ENSG00000156831	HGNC:26513	Q96MF7	Protein modification	Sumoylation; ALT associated PML nuclear bodies (APBs); DNA repair / damage response; DNA recombination;	ALT: enhancing; Telomerase-mediated: ambiguous	ALT	validated	7
H. sapiens (human)	PCNA	5111	NM_002592;	ENSG00000132646	HGNC:8729	P12004	Cell cycle	DNA repair / damage response; ALT associated PML nuclear bodies (APBs); DNA replication; DNA recombination;	ALT: ambiguous; Telomerase-mediated: ambiguous	ambiguous	validated	7
H. sapiens (human)	PIN1	5300	NM_006221;	ENSG00000127445	HGNC:8988	Q13526	Protein modification	Telomere length;	ALT: ambiguous; Telomerase-mediated: ambiguous	ambiguous	validated	5
H. sapiens (human)	PINX1	54984	NM_017884; NM_001284356;	ENSG00000254093	HGNC:30046	Q96BK5	Telomere biology	Telomerase activity; Telomere length; Shelterin binding;	ALT: ambiguous; Telomerase-mediated: repressing	ALT	validated	8
H. sapiens (human)	PML	5371	NM_033238; NM_033250; NM_033239; NM_033240; NM_033244; NM_033246; NM_033247; NM_033249; NM_002675;	ENSG00000140464	HGNC:9113	P29590	Nuclear organization	ALT associated PML nuclear bodies (APBs); Sumoylation; DNA repair / damage response;	ALT: enhancing; Telomerase-mediated: ambiguous	ALT	validated	9
H. sapiens (human)	POT1	25913	NM_001042594; NM_015450;	ENSG00000128513	HGNC:17284	Q9NUX5	Telomere biology	Shelterin component; Telomere repeat binding; Telomere structure; Telomerase activity; ALT associated PML nuclear bodies (APBs)	ALT: repressing; Telomerase-mediated: enhancing	Telomerase-mediated	validated	10
H. sapiens (human)	RPA1	6117	NM_002945;	ENSG00000132383	HGNC:10289	P27694	DNA replication and repair	DNA repair / damage response; ALT associated PML nuclear bodies (APBs); DNA recombination;	ALT: repressing; Telomerase-mediated: ambiguous	Telomerase-mediated	validated	7
H. sapiens (human)	RPA2	6118	NM_002946; NM_001137604; NM_001286076;	ENSG00000117748	HGNC:10290	P15927	DNA replication and repair	DNA repair / damage response; ALT associated PML nuclear bodies (APBs); DNA recombination; TERRA;	ALT: ambiguous; Telomerase-mediated: ambiguous	ambiguous	validated	7
H. sapiens (human)	RTEL1	51750	NM_001283009; NM_001283010; NM_016434;	ENSG00000258366	HGNC:15888	Q9NZ71	DNA replication and repair	Telomere length; DNA recombination; DNA repair / damage response; DNA replication; Extrachromosomal telomeric repeat formation	ALT: enhancing; Telomerase-mediated: ambiguous	ALT	validated	7
H. sapiens (human)	SP100	6672	NM_001206701; NM_001206704; NM_001206702; NM_001206703; NM_001080391;	ENSG00000067066	HGNC:11206	P23497	Nuclear organization	ALT associated PML nuclear bodies (APBs);	ALT: enhancing; Telomerase-mediated: ambiguous	ALT	validated	6
H. sapiens (human)	SUMO1	7341	NM_001005781; NM_001005782; NM_003352;	ENSG00000116030	HGNC:12502	P63165	Protein modification	Sumoylation; ALT associated PML nuclear bodies (APBs);	ALT: enhancing; Telomerase-mediated: ambiguous	ALT	validated	6
H. sapiens (human)	SUMO2	6613	NM_001005849;	ENSG00000188612	HGNC:11125	P61956	Protein modification	Sumoylation; ALT associated PML nuclear bodies (APBs);	ALT: enhancing; Telomerase-mediated: ambiguous	ALT	validated	6
H. sapiens (human)	TERF1	7013	NM_017489; NM_003218;	ENSG00000147601	HGNC:11728	P54274	Telomere biology	Shelterin component; Telomere repeat binding; Telomere structure; ALT associated PML nuclear bodies (APBs); Telomerase activity	ALT: ambiguous; Telomerase-mediated: ambiguous	ambiguous	validated	10
H. sapiens (human)	TERF2	7014	NM_005652;	ENSG00000132604	HGNC:11729	Q15554	Telomere biology	Shelterin component; Telomere repeat binding; Telomere structure; ALT associated PML nuclear bodies (APBs); Telomerase activity	ALT: ambiguous; Telomerase-mediated: ambiguous	ambiguous	validated	10
H. sapiens (human)	TERF2IP	54386	NM_018975;	ENSG00000166848	HGNC:19246	Q9NYB0	Telomere biology	Shelterin component; Telomere repeat binding; Telomere structure; ALT associated PML nuclear bodies (APBs); Telomerase activity	ALT: ambiguous; Telomerase-mediated: ambiguous	ambiguous	validated	10
H. sapiens (human)	TERRA	n.a.	n.a.;	n.a.	n.a.	n.a.	Telomere biology	TERRA; Telomerase activity;	ALT: enhancing; Telomerase-mediated: ambiguous	ALT	validated	7
H. sapiens (human)	TERT	7015	NM_198253; NM_198255; NM_198254; NM_001193376;	ENSG00000164362	HGNC:11730	O14746	Telomere biology	Telomerase component; Telomere length; Telomerase activity; Telomere repeat binding;	ALT: repressing; Telomerase-mediated: enhancing	Telomerase-mediated	validated	10
H. sapiens (human)	TINF2	26277	NM_012461; NM_001099274;	ENSG00000092330	HGNC:11824	Q9BSI4	Telomere biology	Shelterin component; Telomere repeat binding; Telomere structure; ALT associated PML nuclear bodies (APBs); Telomerase activity	ALT: ambiguous; Telomerase-mediated: ambiguous	ambiguous	validated	10
H. sapiens (human)	TOP3A	7156	NM_004618; NM_001320759;	ENSG00000177302	HGNC:11992	Q13472	DNA replication and repair	DNA recombination; ALT associated PML nuclear bodies (APBs);	ALT: enhancing; Telomerase-mediated: ambiguous	ALT	validated	6
H. sapiens (human)	UBE2I	7329	NM_194259; NM_194261; NM_194260; NM_003345;	ENSG00000103275	HGNC:12485	P63279	Protein modification	ALT associated PML nuclear bodies (APBs);	ALT: enhancing; Telomerase-mediated: ambiguous	ALT	validated	6
H. sapiens (human)	XRCC6	2547	NM_001288976; NM_001288978; NM_001288977; NM_001469;	ENSG00000196419	HGNC:4055	P12956	DNA replication and repair	DNA repair / damage response; ALT associated PML nuclear bodies (APBs); Telomere repeat binding; Telomere structure;	ALT: enhancing; Telomerase-mediated: ambiguous	ALT	validated	8
H. sapiens (human)	CDKN1A	1026	NM_001220777; NM_001220778; NM_000389;	ENSG00000124762	HGNC:1784	P38936	Cell cycle	ALT associated PML nuclear bodies (APBs);	ALT: enhancing; Telomerase-mediated: ambiguous	ALT	screened	2
H. sapiens (human)	DNMT1	1786	NM_001318730; NM_001318731; NM_001130823;	ENSG00000130816	HGNC:2976	P26358	Chromatin organization	DNA methylation; ALT associated PML nuclear bodies (APBs);	ALT: enhancing; Telomerase-mediated: ambiguous	ALT	screened	3
H. sapiens (human)	HDAC7	51564	NM_015401; NM_001098416;	ENSG00000061273	HGNC:14067	Q8WUI4	Chromatin organization	Histone modification / variants; Chromatin structure; ALT associated PML nuclear bodies (APBs);	ALT: enhancing; Telomerase-mediated: ambiguous	ALT	screened	3
H. sapiens (human)	HMGN5	79366	NM_030763;	ENSG00000198157	HGNC:8013	P82970	RNA transcription and processing	ALT associated PML nuclear bodies (APBs);	ALT: repressing; Telomerase-mediated: ambiguous	Telomerase-mediated	screened	2
H. sapiens (human)	PARP2	10038	NM_005484; NM_001042618;	ENSG00000129484	HGNC:272	Q9UGN5	DNA replication and repair	ALT associated PML nuclear bodies (APBs); Protein modification;	ALT: enhancing; Telomerase-mediated: ambiguous	ALT	screened	3
H. sapiens (human)	SENP6	26054	NM_015571; NM_001100409;	ENSG00000112701	HGNC:20944	Q9GZR1	Protein modification	Sumoylation; ALT associated PML nuclear bodies (APBs);	ALT: repressing; Telomerase-mediated: ambiguous	Telomerase-mediated	screened	3
H. sapiens (human)	TEP1	7011	NM_007110; NM_001319035;	ENSG00000129566	HGNC:11726	Q99973	Telomere biology	Telomerase activity; DNA recombination; ALT associated PML nuclear bodies (APBs);	ALT: enhancing; Telomerase-mediated: ambiguous	ALT	validated	7
H. sapiens (human)	AASDHPPT	60496	NM_015423;	ENSG00000149313	HGNC:14235	Q9NRN7	Metabolism		ALT: enhancing; Telomerase-mediated: ambiguous	ALT	predicted	2
H. sapiens (human)	ACP1	52	NM_004300; NM_001040649;	ENSG00000143727	HGNC:122	P24666	Protein modification		ALT: enhancing; Telomerase-mediated: ambiguous	ALT	screened	2
H. sapiens (human)	ACTR5	79913	NM_024855;	ENSG00000101442	HGNC:14671	Q9H9F9	DNA replication and repair		ALT: ambiguous; Telomerase-mediated: ambiguous	ambiguous	predicted	1
H. sapiens (human)	ACTR8	93973	NM_022899;	ENSG00000113812	HGNC:14672	Q9H981	DNA replication and repair		ALT: ambiguous; Telomerase-mediated: ambiguous	ambiguous	predicted	1
H. sapiens (human)	ALYREF	10189	NM_005782;	ENSG00000183684	HGNC:19071	Q86V81	RNA transcription and processing		ALT: ambiguous; Telomerase-mediated: ambiguous	ambiguous	screened	2
H. sapiens (human)	SLF1	84250	NM_032290;	ENSG00000133302	HGNC:25408	Q9BQI6	Cell cycle		ALT: ambiguous; Telomerase-mediated: ambiguous	ambiguous	predicted	1
H. sapiens (human)	ANP32B	10541	NM_006401;	ENSG00000136938	HGNC:16677	Q92688	Cell differentiation		ALT: ambiguous; Telomerase-mediated: ambiguous	ambiguous	screened	2
H. sapiens (human)	ANP32E	81611	NM_001136478; NM_001136479; NM_001280559; NM_001280560; NM_030920;	ENSG00000143401	HGNC:16673	Q9BTT0	Nucleocytoplasmic transport		ALT: ambiguous; Telomerase-mediated: ambiguous	ambiguous	screened	2
H. sapiens (human)	APEX1	328	NM_080648; NM_080649; NM_001244249;	ENSG00000100823	HGNC:587	P27695	DNA replication and repair	DNA repair / damage response; Telomere repeat binding;	ALT: ambiguous; Telomerase-mediated: ambiguous	ambiguous	screened	3
H. sapiens (human)	API5	8539	NM_001142930; NM_001142931; NM_001243747;	ENSG00000166181	HGNC:594	Q9BZZ5	Cell death		ALT: ambiguous; Telomerase-mediated: ambiguous	ambiguous	screened	2
H. sapiens (human)	APLF	200558	NM_173545;	ENSG00000169621	HGNC:28724	Q8IW19	DNA replication and repair	DNA repair / damage response;	ALT: ambiguous; Telomerase-mediated: ambiguous	ambiguous	predicted	2
H. sapiens (human)	ARF3	377	NM_001659;	ENSG00000134287	HGNC:654	P61204	Protein transport		ALT: ambiguous; Telomerase-mediated: ambiguous	ambiguous	screened	2
H. sapiens (human)	ARF4	378	NM_001660;	ENSG00000168374	HGNC:655	P18085	Protein transport		ALT: ambiguous; Telomerase-mediated: ambiguous	ambiguous	screened	2
H. sapiens (human)	ARF5	381	NM_001662;	ENSG00000004059	HGNC:658	P84085	Protein transport		ALT: ambiguous; Telomerase-mediated: ambiguous	ambiguous	screened	2
H. sapiens (human)	ARHGDIA	396	NM_001185077; NM_001185078; NM_001301240; NM_001301243; NM_001301241; NM_001301242; NM_004309;	ENSG00000141522	HGNC:678	P52565	Signaling		ALT: ambiguous; Telomerase-mediated: ambiguous	ambiguous	screened	2
H. sapiens (human)	ARID3A	1820	NM_005224;	ENSG00000116017	HGNC:3031	Q99856	Cell cycle		ALT: ambiguous; Telomerase-mediated: ambiguous	ambiguous	predicted	1
H. sapiens (human)	ARID4A	5926	NM_023000; NM_023001; NM_002892;	ENSG00000032219	HGNC:9885	P29374	Chromatin organization		ALT: ambiguous; Telomerase-mediated: ambiguous	ambiguous	predicted	1
H. sapiens (human)	ARID4B	51742	NM_016374; NM_001206794;	ENSG00000054267	HGNC:15550	Q4LE39	Chromatin organization		ALT: ambiguous; Telomerase-mediated: ambiguous	ambiguous	predicted	1
H. sapiens (human)	ATRIP	84126	NM_001271022; NM_001271023; NM_032166;	ENSG00000164053	HGNC:33499	Q8WXE1	DNA replication and repair	DNA repair / damage response;	ALT: enhancing; Telomerase-mediated: ambiguous	ALT	screened	2
H. sapiens (human)	AURKA	6790	NM_001323303; NM_001323305; NM_198433; NM_198437; NM_001323304; NM_198434; NM_198435; NM_198436; NM_003600;	ENSG00000087586	HGNC:11393	O14965	Cell cycle	DNA repair / damage response; Telomerase activity; Shelterin binding;	ALT: ambiguous; Telomerase-mediated: enhancing	Telomerase-mediated	validated	6
H. sapiens (human)	AURKB	9212	NM_004217; NM_001284526; NM_001313950; NM_001313954; NM_001256834;	ENSG00000178999	HGNC:11390	Q96GD4	Cell cycle	Histone modification / variants; Telomerase activity;	ALT: ambiguous; Telomerase-mediated: enhancing	Telomerase-mediated	screened	3
H. sapiens (human)	AZGP1	563	NM_001185;	ENSG00000160862	HGNC:910	P25311	Protein transport		ALT: ambiguous; Telomerase-mediated: ambiguous	ambiguous	screened	2
H. sapiens (human)	BARD1	580	NM_001282543; NM_001282549; NM_001282545; NM_001282548; NM_000465;	ENSG00000138376	HGNC:952	Q99728	DNA replication and repair	DNA repair / damage response;	ALT: ambiguous; Telomerase-mediated: ambiguous	ambiguous	predicted	2
H. sapiens (human)	BCCIP	56647	NM_078468; NM_078469; NM_016567;	ENSG00000107949	HGNC:978	Q9P287	DNA replication and repair	DNA repair / damage response;	ALT: ambiguous; Telomerase-mediated: ambiguous	ambiguous	predicted	2
H. sapiens (human)	BRCA2	675	NM_000059;	ENSG00000139618	HGNC:1101	P51587	DNA replication and repair	DNA repair / damage response; DNA recombination;	ALT: enhancing; Telomerase-mediated: ambiguous	ALT	predicted	2
H. sapiens (human)	BRIP1	83990	NM_032043;	ENSG00000136492	HGNC:20473	Q9BX63	DNA replication and repair	DNA repair / damage response;	ALT: ambiguous; Telomerase-mediated: ambiguous	ambiguous	screened	2
H. sapiens (human)	BUB3	9184	NM_004725; NM_001007793;	ENSG00000154473	HGNC:1151	O43684	Cell cycle		ALT: ambiguous; Telomerase-mediated: ambiguous	ambiguous	screened	2
H. sapiens (human)	BZW1	9689	NM_001207067; NM_001207069; NM_001321688; NM_001321694; NM_001207068; NM_001321690; NM_001321691; NM_001321693; NM_014670;	ENSG00000082153	HGNC:18380	Q7L1Q6	RNA transcription and processing		ALT: ambiguous; Telomerase-mediated: ambiguous	ambiguous	screened	2
H. sapiens (human)	C14ORF166	51637	NM_016039;	ENSG00000087302	HGNC:23169	Q9Y224	RNA transcription and processing		ALT: ambiguous; Telomerase-mediated: ambiguous	ambiguous	screened	2
H. sapiens (human)	FAAP100	80233	NM_025161;	ENSG00000185504	HGNC:26171	Q0VG06	DNA replication and repair	DNA repair / damage response;	ALT: ambiguous; Telomerase-mediated: ambiguous	ambiguous	predicted	2
H. sapiens (human)	FAAP24	91442	NM_152266; NM_001300978;	ENSG00000131944	HGNC:28467	Q9BTP7	DNA replication and repair	DNA repair / damage response;	ALT: ambiguous; Telomerase-mediated: ambiguous	ambiguous	predicted	2
H. sapiens (human)	C1QBP	708	NM_001212;	ENSG00000108561	HGNC:1243	Q07021	Signaling		ALT: ambiguous; Telomerase-mediated: ambiguous	ambiguous	screened	2
H. sapiens (human)	RTCB	51493	NM_014306;	ENSG00000100220	HGNC:26935	Q9Y3I0	RNA transcription and processing		ALT: ambiguous; Telomerase-mediated: ambiguous	ambiguous	screened	2
H. sapiens (human)	TTI2	80185	NM_001102401; NM_001265581; NM_001330505; NM_025115;	ENSG00000129696	HGNC:26262	Q6NXR4	Signaling		ALT: ambiguous; Telomerase-mediated: ambiguous	ambiguous	predicted	1
H. sapiens (human)	CACYBP	27101	NM_014412; NM_001007214;	ENSG00000116161	HGNC:30423	Q9HB71	Signaling		ALT: ambiguous; Telomerase-mediated: ambiguous	ambiguous	screened	2
H. sapiens (human)	CAND1	55832	NM_001329674; NM_001329676; NM_001329675; NM_018448;	ENSG00000111530	HGNC:30688	Q86VP6	--- not yet entered ---		ALT: ambiguous; Telomerase-mediated: ambiguous	ambiguous	screened	2
H. sapiens (human)	CARM1	10498	NM_199141;	ENSG00000142453	HGNC:23393	Q86X55	Chromatin organization	Histone modification / variants;	ALT: ambiguous; Telomerase-mediated: ambiguous	ambiguous	screened	2
H. sapiens (human)	CBFB	865	NM_022845; NM_001755;	ENSG00000067955	HGNC:1539	Q13951	Cell differentiation		ALT: ambiguous; Telomerase-mediated: ambiguous	ambiguous	screened	2
H. sapiens (human)	CBX1	10951	NM_006807; NM_001127228;	ENSG00000108468	HGNC:1551	P83916	RNA transcription and processing	Gene regulation;	ALT: ambiguous; Telomerase-mediated: ambiguous	ambiguous	screened	3
H. sapiens (human)	CBX5	23468	NM_001127321; NM_001127322; NM_012117;	ENSG00000094916	HGNC:1555	P45973	RNA transcription and processing	Gene regulation;	ALT: ambiguous; Telomerase-mediated: ambiguous	ambiguous	screened	2
H. sapiens (human)	CCAR2	57805	NM_021174;	ENSG00000158941	HGNC:23360	Q8N163	Cell cycle		ALT: ambiguous; Telomerase-mediated: ambiguous	ambiguous	predicted	1
H. sapiens (human)	POLR1A	25885	NM_015425;	ENSG00000068654	HGNC:17264	O95602	RNA transcription and processing		ALT: ambiguous; Telomerase-mediated: ambiguous	ambiguous	screened	2
H. sapiens (human)	CCNA2	890	NM_001237;	ENSG00000145386	HGNC:1578	P20248	Cell cycle		ALT: ambiguous; Telomerase-mediated: ambiguous	ambiguous	screened	2
H. sapiens (human)	CCT2	10576	NM_001198842;	ENSG00000166226	HGNC:1615	P78371	Protein synthesis and degradation	Telomerase localization;	ALT: ambiguous; Telomerase-mediated: repressing	ALT	screened	2
H. sapiens (human)	CCT4	10575	NM_006430; NM_001256721;	ENSG00000115484	HGNC:1617	P50991	Protein synthesis and degradation	Telomerase localization;	ALT: ambiguous; Telomerase-mediated: repressing	ALT	screened	3
H. sapiens (human)	CCT5	22948	NM_001306153; NM_001306156; NM_001306154; NM_001306155; NM_012073;	ENSG00000150753	HGNC:1618	P48643	Protein synthesis and degradation	Telomerase localization;	ALT: ambiguous; Telomerase-mediated: repressing	ALT	screened	2
H. sapiens (human)	CCT7	10574	NM_001166284; NM_001166285; NM_001009570;	ENSG00000135624	HGNC:1622	Q99832	Protein synthesis and degradation	Telomerase localization;	ALT: ambiguous; Telomerase-mediated: repressing	ALT	screened	3
H. sapiens (human)	CDC25A	993	NM_001789;	ENSG00000164045	HGNC:1725	P30304	Cell cycle		ALT: ambiguous; Telomerase-mediated: ambiguous	ambiguous	predicted	1
H. sapiens (human)	CDC25B	994	NM_001287516; NM_001287524; NM_021872; NM_021874; NM_001287517; NM_001287518; NM_001287519; NM_001287520; NM_001287522; NM_021873; NM_004358;	ENSG00000101224	HGNC:1726	P30305	Cell cycle		ALT: ambiguous; Telomerase-mediated: ambiguous	ambiguous	predicted	1
H. sapiens (human)	CDC73	79577	NM_024529;	ENSG00000134371	HGNC:16783	Q6P1J9	Cell cycle		ALT: ambiguous; Telomerase-mediated: ambiguous	ambiguous	screened	2
H. sapiens (human)	CDCA8	55143	NM_018101; NM_001256875;	ENSG00000134690	HGNC:14629	Q53HL2	Cell cycle		ALT: ambiguous; Telomerase-mediated: ambiguous	ambiguous	screened	2
H. sapiens (human)	CDK1	983	NM_001170406; NM_001170407; NM_001130829;	ENSG00000170312	HGNC:1722	P06493	Cell cycle		ALT: ambiguous; Telomerase-mediated: ambiguous	ambiguous	screened	2
H. sapiens (human)	CEP164	22897	NM_001271933;	ENSG00000110274	HGNC:29182	Q9UPV0	DNA replication and repair	DNA repair / damage response;	ALT: ambiguous; Telomerase-mediated: ambiguous	ambiguous	predicted	2
H. sapiens (human)	CGGBP1	8545	NM_001195308; NM_001008390;	ENSG00000163320	HGNC:1888	Q9UFW8	RNA transcription and processing		ALT: ambiguous; Telomerase-mediated: ambiguous	ambiguous	screened	2
H. sapiens (human)	CHAF1B	8208	NM_005441;	ENSG00000159259	HGNC:1911	Q13112	Chromatin organization		ALT: ambiguous; Telomerase-mediated: ambiguous	ambiguous	screened	2
H. sapiens (human)	CHEK1	1111	NM_001114121; NM_001114122; NM_001330427; NM_001330428; NM_001244846;	ENSG00000149554	HGNC:1925	O14757	Cell cycle	DNA repair / damage response; Telomerase activity;	ALT: ambiguous; Telomerase-mediated: enhancing	Telomerase-mediated	screened	3
H. sapiens (human)	CHEK2	11200	NM_007194; NM_001005735;	ENSG00000183765	HGNC:16627	O96017	Cell cycle	DNA repair / damage response; Telomerase activity;	ALT: ambiguous; Telomerase-mediated: enhancing	Telomerase-mediated	screened	3
H. sapiens (human)	CHFR	55743	NM_001161344; NM_001161347; NM_001161345; NM_001161346; NM_018223;	ENSG00000072609	HGNC:20455	Q96EP1	Cell cycle	DNA repair / damage response;	ALT: ambiguous; Telomerase-mediated: ambiguous	ambiguous	predicted	2
H. sapiens (human)	CHMP4B	128866	NM_176812;	ENSG00000101421	HGNC:16171	Q9H444	Protein transport		ALT: ambiguous; Telomerase-mediated: ambiguous	ambiguous	screened	2
H. sapiens (human)	CHTF18	63922	NM_022092;	ENSG00000127586	HGNC:18435	Q8WVB6	Cell cycle	DNA repair / damage response;	ALT: ambiguous; Telomerase-mediated: ambiguous	ambiguous	predicted	2
H. sapiens (human)	CIRBP	1153	NM_001300815; NM_001300829; NM_001280;	ENSG00000099622	HGNC:1982	Q14011	Signaling		ALT: ambiguous; Telomerase-mediated: ambiguous	ambiguous	screened	2
H. sapiens (human)	CLIC1	1192	NM_001287593; NM_001288; NM_001287594;	ENSG00000213719	HGNC:2062	O00299	Signaling		ALT: ambiguous; Telomerase-mediated: ambiguous	ambiguous	screened	2
H. sapiens (human)	CLSPN	63967	NM_022111; NM_001190481;	ENSG00000092853	HGNC:19715	Q9HAW4	DNA replication and repair	DNA repair / damage response;	ALT: ambiguous; Telomerase-mediated: ambiguous	ambiguous	predicted	2
H. sapiens (human)	CMPK1	51727	NM_016308; NM_001136140;	ENSG00000162368	HGNC:18170	P30085	Metabolism		ALT: ambiguous; Telomerase-mediated: ambiguous	ambiguous	predicted	2
H. sapiens (human)	CPSF6	11052	NM_007007; NM_001300947;	ENSG00000111605	HGNC:13871	Q16630	RNA transcription and processing		ALT: ambiguous; Telomerase-mediated: ambiguous	ambiguous	screened	2
H. sapiens (human)	CREBBP	1387	NM_004380; NM_001079846;	ENSG00000005339	HGNC:2348	Q92793	Signaling	DNA repair / damage response;	ALT: ambiguous; Telomerase-mediated: ambiguous	ambiguous	screened	2
H. sapiens (human)	CSE1L	1434	NM_001256135;	ENSG00000124207	HGNC:2431	P55060	Protein transport		ALT: ambiguous; Telomerase-mediated: ambiguous	ambiguous	screened	2
H. sapiens (human)	CSNK2A1	1457	NM_001895; NM_177559; NM_177560;	ENSG00000101266	HGNC:2457	P68400	Signaling	Telomerase activity;	ALT: ambiguous; Telomerase-mediated: enhancing	Telomerase-mediated	screened	3
H. sapiens (human)	CSRP1	1465	NM_001193570; NM_001193572; NM_001193571; NM_001144773;	ENSG00000159176	HGNC:2469	P21291	Cell differentiation		ALT: ambiguous; Telomerase-mediated: ambiguous	ambiguous	screened	2
H. sapiens (human)	CTBP1	1487	NM_001012614;	ENSG00000159692	HGNC:2494	Q13363	--- not yet entered ---	DNA repair / damage response;	ALT: ambiguous; Telomerase-mediated: ambiguous	ambiguous	screened	2
H. sapiens (human)	CTDP1	9150	NM_004715; NM_001202504;	ENSG00000060069	HGNC:2498	Q9Y5B0	Protein modification	Protein modification;	ALT: ambiguous; Telomerase-mediated: ambiguous	ambiguous	predicted	2
H. sapiens (human)	DBF4B	80174	NM_025104;	ENSG00000161692	HGNC:17883	Q8NFT6	Cell cycle		ALT: ambiguous; Telomerase-mediated: ambiguous	ambiguous	predicted	1
H. sapiens (human)	DCLRE1A	9937	NM_014881; NM_001271816;	ENSG00000198924	HGNC:17660	Q6PJP8	DNA replication and repair	DNA repair / damage response;	ALT: ambiguous; Telomerase-mediated: ambiguous	ambiguous	predicted	2
H. sapiens (human)	DCLRE1B	64858	NM_001319946; NM_001319947; NM_022836;	ENSG00000118655	HGNC:17641	Q9H816	Telomere biology	Telomere structure; DNA replication; Telomere length;	ALT: ambiguous; Telomerase-mediated: ambiguous	ambiguous	validated	8
H. sapiens (human)	DCLRE1C	64421	NM_022487; NM_001033855; NM_001033857; NM_001033858; NM_001289076; NM_001289077; NM_001289078; NM_001289079;	ENSG00000152457	HGNC:17642	Q96SD1	Telomere biology	DNA repair / damage response;	ALT: ambiguous; Telomerase-mediated: ambiguous	ambiguous	predicted	3
H. sapiens (human)	DCTN2	10540	NM_001261412; NM_001261413; NM_006400;	ENSG00000175203	HGNC:2712	Q13561	Cell cycle		ALT: ambiguous; Telomerase-mediated: ambiguous	ambiguous	screened	2
H. sapiens (human)	DDB1	1642	NM_001923;	ENSG00000167986	HGNC:2717	Q16531	DNA replication and repair		ALT: ambiguous; Telomerase-mediated: ambiguous	ambiguous	screened	3
H. sapiens (human)	DDX1	1653	NM_004939;	ENSG00000079785	HGNC:2734	Q92499	RNA transcription and processing		ALT: ambiguous; Telomerase-mediated: ambiguous	ambiguous	screened	2
H. sapiens (human)	DDX39B	7919	NM_004640;	ENSG00000198563	HGNC:13917	Q13838	RNA transcription and processing		ALT: ambiguous; Telomerase-mediated: ambiguous	ambiguous	screened	2
H. sapiens (human)	DDX5	1655	NM_001320595; NM_001320597; NM_001320596; NM_004396;	ENSG00000108654	HGNC:2746	P17844	RNA transcription and processing		ALT: ambiguous; Telomerase-mediated: ambiguous	ambiguous	screened	2
H. sapiens (human)	DHX15	1665	NM_001358;	ENSG00000109606	HGNC:2738	O43143	RNA transcription and processing		ALT: ambiguous; Telomerase-mediated: ambiguous	ambiguous	screened	2
H. sapiens (human)	DKC1	1736	NM_001363; NM_001142463;	ENSG00000130826	HGNC:2890	O60832	Telomere biology	Telomerase activity;	ALT: ambiguous; Telomerase-mediated: enhancing	Telomerase-mediated	validated	7
H. sapiens (human)	DNAJA1	3301	NM_001539; NM_001314039;	ENSG00000086061	HGNC:5229	P31689	Protein synthesis and degradation		ALT: ambiguous; Telomerase-mediated: ambiguous	ambiguous	screened	2
H. sapiens (human)	DNAJA2	10294	NM_005880;	ENSG00000069345	HGNC:14884	O60884	Protein synthesis and degradation		ALT: ambiguous; Telomerase-mediated: ambiguous	ambiguous	screened	2
H. sapiens (human)	DNAJB1	3337	NM_006145; NM_001300914;	ENSG00000132002	HGNC:5270	P25685	Protein synthesis and degradation		ALT: ambiguous; Telomerase-mediated: ambiguous	ambiguous	screened	3
H. sapiens (human)	DNAJC8	22826	NM_014280;	ENSG00000126698	HGNC:15470	O75937	RNA transcription and processing		ALT: ambiguous; Telomerase-mediated: ambiguous	ambiguous	screened	2
H. sapiens (human)	DNAJC9	23234	NM_015190;	ENSG00000213551	HGNC:19123	Q8WXX5			ALT: ambiguous; Telomerase-mediated: ambiguous	ambiguous	screened	2
H. sapiens (human)	DNMT3A	1788	NM_001320892; NM_001320893; NM_175629; NM_175630; NM_022552;	ENSG00000119772	HGNC:2978	Q9Y6K1	Chromatin organization	DNA methylation;	ALT: ambiguous; Telomerase-mediated: ambiguous	ambiguous	screened	2
H. sapiens (human)	DNMT3B	1789	NM_001207055; NM_001207056; NM_175848; NM_175850; NM_175849; NM_006892;	ENSG00000088305	HGNC:2979	Q9UBC3	Chromatin organization	DNA methylation;	ALT: ambiguous; Telomerase-mediated: ambiguous	ambiguous	predicted	2
H. sapiens (human)	DNTT	1791	NM_004088; NM_001017520;	ENSG00000107447	HGNC:2983	P04053	DNA replication and repair		ALT: ambiguous; Telomerase-mediated: ambiguous	ambiguous	predicted	1
H. sapiens (human)	DUT	1854	NM_001025248; NM_001025249; NM_001330286;	ENSG00000128951	HGNC:3078	P33316	DNA replication and repair		ALT: ambiguous; Telomerase-mediated: ambiguous	ambiguous	predicted	2
H. sapiens (human)	E2F1	1869	NM_005225;	ENSG00000101412	HGNC:3113	Q01094	Cell cycle	Gene regulation; Telomerase activity;	ALT: enhancing; Telomerase-mediated: repressing	ALT	validated	6
H. sapiens (human)	E2F2	1870	NM_004091;	ENSG00000007968	HGNC:3114	Q14209	Cell cycle	Telomerase activity;	ALT: ambiguous; Telomerase-mediated: enhancing	Telomerase-mediated	screened	2
H. sapiens (human)	E2F3	1871	NM_001949; NM_001243076;	ENSG00000112242	HGNC:3115	O00716	Cell cycle	Telomerase activity;	ALT: ambiguous; Telomerase-mediated: enhancing	Telomerase-mediated	screened	2
H. sapiens (human)	E2F4	1874	NM_001950;	ENSG00000205250	HGNC:3118	Q16254	Cell cycle	Telomerase activity;	ALT: ambiguous; Telomerase-mediated: enhancing	Telomerase-mediated	screened	2
H. sapiens (human)	ECT2	1894	NM_001258315; NM_001258316; NM_001143760; NM_001143762; NM_001143761; NM_018098;	ENSG00000114346	HGNC:3155	Q9H8V3	Protein transport		ALT: ambiguous; Telomerase-mediated: ambiguous	ambiguous	screened	2
H. sapiens (human)	EDF1	8721	NM_001281297; NM_001281299; NM_001281298; NM_003792;	ENSG00000107223	HGNC:3164	O60869	RNA transcription and processing		ALT: ambiguous; Telomerase-mediated: ambiguous	ambiguous	screened	2
H. sapiens (human)	EFTUD2	9343	NM_001258353; NM_001258354; NM_001142605;	ENSG00000108883	HGNC:30858	Q15029	RNA transcription and processing		ALT: ambiguous; Telomerase-mediated: ambiguous	ambiguous	screened	2
H. sapiens (human)	EID3	493861	NM_001008394;	ENSG00000255150	HGNC:32961	Q8N140	DNA replication and repair	DNA recombination; DNA repair / damage response; Sumoylation;	ALT: enhancing; Telomerase-mediated: ambiguous	ALT	predicted	3
H. sapiens (human)	EIF4H	7458	NM_031992; NM_022170;	ENSG00000106682	HGNC:12741	Q15056	Protein synthesis and degradation		ALT: ambiguous; Telomerase-mediated: ambiguous	ambiguous	screened	2
H. sapiens (human)	EIF5A	1984	NM_001143762; NM_001970;	ENSG00000132507	HGNC:3300	P63241	Protein transport		ALT: ambiguous; Telomerase-mediated: ambiguous	ambiguous	screened	2
H. sapiens (human)	EIF5A2	56648	NM_020390;	ENSG00000163577	HGNC:3301	Q9GZV4	Protein transport		ALT: ambiguous; Telomerase-mediated: ambiguous	ambiguous	screened	2
H. sapiens (human)	ELAVL1	1994	NM_001419;	ENSG00000066044	HGNC:3312	Q15717	RNA transcription and processing		ALT: ambiguous; Telomerase-mediated: ambiguous	ambiguous	screened	2
H. sapiens (human)	EMD	2010	NM_000117;	ENSG00000102119	HGNC:3331	P50402	Cell differentiation		ALT: ambiguous; Telomerase-mediated: ambiguous	ambiguous	screened	2
H. sapiens (human)	EME1	146956	NM_152463; NM_001166131;	ENSG00000154920	HGNC:24965	Q96AY2	DNA replication and repair	DNA repair / damage response;	ALT: ambiguous; Telomerase-mediated: ambiguous	ambiguous	predicted	2
H. sapiens (human)	ERCC1	2067	NM_001983; NM_001166049;	ENSG00000012061	HGNC:3433	P07992	DNA replication and repair	DNA repair / damage response; DNA recombination; Extrachromosomal telomeric repeat formation;	ALT: ambiguous; Telomerase-mediated: ambiguous	ambiguous	screened	3
H. sapiens (human)	ERCC2	2068	NM_000400;	ENSG00000104884	HGNC:3434	P18074	DNA replication and repair	DNA repair / damage response;	ALT: ambiguous; Telomerase-mediated: ambiguous	ambiguous	predicted	2
H. sapiens (human)	ERCC3	2071	NM_001303416; NM_001303418; NM_000122;	ENSG00000163161	HGNC:3435	P19447	DNA replication and repair	DNA repair / damage response;	ALT: ambiguous; Telomerase-mediated: ambiguous	ambiguous	predicted	2
H. sapiens (human)	ERCC5	2073	NM_000123;	ENSG00000134899	HGNC:3437	P28715	DNA replication and repair	DNA repair / damage response;	ALT: enhancing; Telomerase-mediated: ambiguous	ALT	validated	5
H. sapiens (human)	ESRRA	2101	NM_001282450; NM_001282451; NM_004451;	ENSG00000173153	HGNC:3471	P11474	Signaling		ALT: ambiguous; Telomerase-mediated: ambiguous	ambiguous	screened	2
H. sapiens (human)	ETAA1	54465	NM_019002;	ENSG00000143971	HGNC:24648	Q9NY74	DNA replication and repair		ALT: ambiguous; Telomerase-mediated: ambiguous	ambiguous	screened	2
H. sapiens (human)	ETFA	2108	NM_000126;	ENSG00000140374	HGNC:3481	P13804	Metabolism		ALT: ambiguous; Telomerase-mediated: ambiguous	ambiguous	predicted	2
H. sapiens (human)	ETHE1	23474	NM_001320867; NM_001320869; NM_001320868; NM_014297;	ENSG00000105755	HGNC:23287	O95571	Metabolism		ALT: ambiguous; Telomerase-mediated: ambiguous	ambiguous	screened	2
H. sapiens (human)	EXO1	9156	NM_006027; NM_001319224;	ENSG00000174371	HGNC:3511	Q9UQ84	DNA replication and repair	DNA repair / damage response; Extrachromosomal telomeric repeat formation;	ALT: ambiguous; Telomerase-mediated: ambiguous	ambiguous	validated	6
H. sapiens (human)	FAM175A	84142	NM_139076; NM_001345962;	ENSG00000163322	HGNC:25829	Q6UWZ7	DNA replication and repair	DNA repair / damage response;	ALT: ambiguous; Telomerase-mediated: ambiguous	ambiguous	predicted	2
H. sapiens (human)	FAM50A	9130	NM_004699;	ENSG00000071859	HGNC:18786	Q14320	Cell differentiation		ALT: ambiguous; Telomerase-mediated: ambiguous	ambiguous	screened	2
H. sapiens (human)	FAM84A	151354	NM_145175;	ENSG00000162981	HGNC:20743	Q96KN4	DNA replication and repair	DNA repair / damage response;	ALT: ambiguous; Telomerase-mediated: ambiguous	ambiguous	predicted	2
H. sapiens (human)	FAM84B	157638	NM_174911;	ENSG00000168672	HGNC:24166	Q96KN1	DNA replication and repair	DNA repair / damage response;	ALT: ambiguous; Telomerase-mediated: ambiguous	ambiguous	screened	2
H. sapiens (human)	FANCA	2175	NM_000135;	ENSG00000187741	HGNC:3582	O15360	DNA replication and repair	DNA repair / damage response; ALT associated PML nuclear bodies (APBs);	ALT: enhancing; Telomerase-mediated: ambiguous	ALT	validated	5
H. sapiens (human)	FANCB	2187	NM_152633; NM_001018113;	ENSG00000181544	HGNC:3583	Q8NB91	DNA replication and repair	DNA repair / damage response;	ALT: ambiguous; Telomerase-mediated: ambiguous	ambiguous	predicted	2
H. sapiens (human)	FANCC	2176	NM_001243743; NM_001243744; NM_000136;	ENSG00000158169	HGNC:3584	Q00597	DNA replication and repair	DNA repair / damage response;	ALT: ambiguous; Telomerase-mediated: ambiguous	ambiguous	predicted	2
H. sapiens (human)	FANCE	2178	NM_021922;	ENSG00000112039	HGNC:3586	Q9HB96	DNA replication and repair	DNA repair / damage response;	ALT: ambiguous; Telomerase-mediated: ambiguous	ambiguous	predicted	2
H. sapiens (human)	FANCF	2188	NM_022725;	ENSG00000183161	HGNC:3587	Q9NPI8	DNA replication and repair	DNA repair / damage response;	ALT: ambiguous; Telomerase-mediated: ambiguous	ambiguous	predicted	2
H. sapiens (human)	FANCG	2189	NM_004629;	ENSG00000221829	HGNC:3588	O15287	DNA replication and repair	DNA repair / damage response;	ALT: ambiguous; Telomerase-mediated: ambiguous	ambiguous	predicted	2
H. sapiens (human)	FANCI	55215	NM_018193; NM_001113378;	ENSG00000140525	HGNC:25568	Q9NVI1	DNA replication and repair	DNA repair / damage response;	ALT: ambiguous; Telomerase-mediated: ambiguous	ambiguous	predicted	2
H. sapiens (human)	FANCL	55120	NM_018062; NM_001114636;	ENSG00000115392	HGNC:20748	Q9NW38	DNA replication and repair	DNA repair / damage response; ALT associated PML nuclear bodies (APBs);	ALT: repressing; Telomerase-mediated: ambiguous	Telomerase-mediated	screened	3
H. sapiens (human)	FANCM	57697	NM_020937;	ENSG00000187790	HGNC:23168	Q8IYD8	DNA replication and repair	DNA repair / damage response;	ALT: ambiguous; Telomerase-mediated: ambiguous	ambiguous	predicted	2
H. sapiens (human)	FBL	2091	NM_001436;	ENSG00000105202	HGNC:3599	P22087	RNA transcription and processing		ALT: ambiguous; Telomerase-mediated: ambiguous	ambiguous	screened	2
H. sapiens (human)	FBXO18	84893	NM_001258452; NM_001258453; NM_032807;	ENSG00000134452	HGNC:13620	Q8NFZ0	DNA replication and repair	DNA repair / damage response;	ALT: ambiguous; Telomerase-mediated: ambiguous	ambiguous	predicted	2
H. sapiens (human)	FH	2271	NM_000143;	ENSG00000091483	HGNC:3700	P07954	Metabolism		ALT: ambiguous; Telomerase-mediated: ambiguous	ambiguous	predicted	2
H. sapiens (human)	FKBP5	2289	NM_001145775; NM_001145777; NM_001145776; NM_004117;	ENSG00000096060	HGNC:3721	Q13451	Protein synthesis and degradation		ALT: ambiguous; Telomerase-mediated: ambiguous	ambiguous	screened	2
H. sapiens (human)	FUBP1	8880	NM_003902; NM_001303433;	ENSG00000162613	HGNC:4004	Q96AE4	RNA transcription and processing		ALT: ambiguous; Telomerase-mediated: ambiguous	ambiguous	screened	2
H. sapiens (human)	FUS	2521	NM_001170634; NM_001010850;	ENSG00000089280	HGNC:4010	P35637	RNA transcription and processing		ALT: ambiguous; Telomerase-mediated: ambiguous	ambiguous	screened	2
H. sapiens (human)	GAR1	54433	NM_032993; NM_018983;	ENSG00000109534	HGNC:14264	Q9NY12	RNA transcription and processing	Telomerase activity;	ALT: ambiguous; Telomerase-mediated: enhancing	Telomerase-mediated	validated	6
H. sapiens (human)	GATAD2B	57459	NM_020699;	ENSG00000143614	HGNC:30778	Q8WXI9	RNA transcription and processing		ALT: ambiguous; Telomerase-mediated: ambiguous	ambiguous	screened	2
H. sapiens (human)	GBE1	2632	NM_000158;	ENSG00000114480	HGNC:4180	Q04446	Metabolism		ALT: ambiguous; Telomerase-mediated: ambiguous	ambiguous	predicted	2
H. sapiens (human)	GEN1	348654	NM_182625; NM_001130009;	ENSG00000178295	HGNC:26881	Q17RS7	DNA replication and repair	DNA repair / damage response;	ALT: ambiguous; Telomerase-mediated: ambiguous	ambiguous	predicted	2
H. sapiens (human)	GET4	51608	NM_015949;	ENSG00000239857	HGNC:21690	Q7L5D6	Protein synthesis and degradation		ALT: ambiguous; Telomerase-mediated: ambiguous	ambiguous	predicted	1
H. sapiens (human)	GMNN	51053	NM_001251989; NM_001251991; NM_001251990; NM_015895;	ENSG00000112312	HGNC:17493	O75496	Cell cycle	DNA replication;	ALT: ambiguous; Telomerase-mediated: ambiguous	ambiguous	predicted	2
H. sapiens (human)	GMPS	8833	NM_003875;	ENSG00000163655	HGNC:4378	P49915	Metabolism		ALT: ambiguous; Telomerase-mediated: ambiguous	ambiguous	screened	2
H. sapiens (human)	RACK1	10399	NM_006098;	ENSG00000204628	HGNC:4399	P63244	Cell cycle		ALT: ambiguous; Telomerase-mediated: ambiguous	ambiguous	screened	2
H. sapiens (human)	GNL3	26354	NM_206825; NM_206826; NM_014366;	ENSG00000163938	HGNC:29931	Q9BVP2	Protein synthesis and degradation	Protein degradation;	ALT: ambiguous; Telomerase-mediated: ambiguous	ambiguous	validated	5
H. sapiens (human)	GPKOW	27238	NM_015698;	ENSG00000068394	HGNC:30677	Q92917	RNA transcription and processing		ALT: ambiguous; Telomerase-mediated: ambiguous	ambiguous	screened	2
H. sapiens (human)	GRWD1	83743	NM_031485;	ENSG00000105447	HGNC:21270	Q9BQ67	RNA transcription and processing		ALT: ambiguous; Telomerase-mediated: ambiguous	ambiguous	screened	2
H. sapiens (human)	GTF3C3	9330	NM_012086; NM_001206774;	ENSG00000119041	HGNC:4666	Q9Y5Q9	RNA transcription and processing		ALT: ambiguous; Telomerase-mediated: ambiguous	ambiguous	screened	2
H. sapiens (human)	H2AFX	3014	NM_002105;	ENSG00000188486	HGNC:4739	P16104	Chromatin organization	Histone modification / variants;	ALT: ambiguous; Telomerase-mediated: ambiguous	ambiguous	screened	2
H. sapiens (human)	H2AFY	9555	NM_004893; NM_002814;	ENSG00000113648	HGNC:4740	O75367	Chromatin organization	Histone modification / variants;	ALT: ambiguous; Telomerase-mediated: ambiguous	ambiguous	screened	2
H. sapiens (human)	H2AFY2	55506	NM_018649;	ENSG00000099284	HGNC:14453	Q9P0M6	Chromatin organization	Histone modification / variants;	ALT: ambiguous; Telomerase-mediated: ambiguous	ambiguous	screened	2
H. sapiens (human)	HAT1	8520	NM_003642; NM_001033085;	ENSG00000128708	HGNC:4821	O14929	DNA replication and repair	Histone modification / variants; Chromatin structure;	ALT: ambiguous; Telomerase-mediated: ambiguous	ambiguous	screened	3
H. sapiens (human)	HDAC1	3065	NM_004964;	ENSG00000116478	HGNC:4852	Q13547	Chromatin organization	Histone modification / variants; Chromatin structure;	ALT: ambiguous; Telomerase-mediated: ambiguous	ambiguous	predicted	2
H. sapiens (human)	HDAC2	3066	NM_001527;	ENSG00000196591	HGNC:4853	Q92769	Chromatin organization	Histone modification / variants; Chromatin structure;	ALT: ambiguous; Telomerase-mediated: ambiguous	ambiguous	screened	3
H. sapiens (human)	HDAC3	8841	NM_003883;	ENSG00000171720	HGNC:4854	O15379	Chromatin organization	Histone modification / variants; Chromatin structure;	ALT: ambiguous; Telomerase-mediated: ambiguous	ambiguous	predicted	2
H. sapiens (human)	HDAC4	9759	NM_006037;	ENSG00000068024	HGNC:14063	P56524	Chromatin organization	Histone modification / variants; Chromatin structure;	ALT: ambiguous; Telomerase-mediated: ambiguous	ambiguous	predicted	2
H. sapiens (human)	HDGF	3068	NM_001126050; NM_001126051; NM_001319186; NM_001319188; NM_001319187; NM_004494;	ENSG00000143321	HGNC:4856	P51858	RNA transcription and processing		ALT: ambiguous; Telomerase-mediated: ambiguous	ambiguous	screened	2
H. sapiens (human)	HELZ	9931	NM_014877; NM_001330447;	ENSG00000198265	HGNC:16878	P42694	RNA transcription and processing	DNA repair / damage response;	ALT: ambiguous; Telomerase-mediated: ambiguous	ambiguous	predicted	2
H. sapiens (human)	HIC1	3090	NM_006497; NM_001098202;	ENSG00000177374	HGNC:4909	Q14526	RNA transcription and processing		ALT: ambiguous; Telomerase-mediated: ambiguous	ambiguous	predicted	1
H. sapiens (human)	HINT2	84681	NM_032593;	ENSG00000137133	HGNC:18344	Q9BX68	Metabolism		ALT: ambiguous; Telomerase-mediated: ambiguous	ambiguous	screened	2
H. sapiens (human)	HIST1H2AA	221613	NM_170745;	ENSG00000164508	HGNC:18729	Q96QV6	Chromatin organization	Histone assembly; Chromatin structure;	ALT: ambiguous; Telomerase-mediated: ambiguous	ambiguous	screened	3
H. sapiens (human)	HIST1H2BA	255626	NM_170610;	ENSG00000146047	HGNC:18730	Q96A08	Chromatin organization	Histone assembly; Chromatin structure;	ALT: ambiguous; Telomerase-mediated: ambiguous	ambiguous	screened	3
H. sapiens (human)	HIST1H2BB	3018	NM_021062;	ENSG00000276410	HGNC:4751	P33778	Chromatin organization	Histone assembly; Chromatin structure;	ALT: ambiguous; Telomerase-mediated: ambiguous	ambiguous	screened	3
H. sapiens (human)	HIST1H4H	8365	NM_003543;	ENSG00000158406	HGNC:4788	P62805	Chromatin organization	Histone modification / variants; Chromatin structure;	ALT: ambiguous; Telomerase-mediated: ambiguous	ambiguous	screened	3
H. sapiens (human)	HIST3H3	8290	NM_003493;	ENSG00000168148	HGNC:4778	Q16695	Chromatin organization	Telomere structure;	ALT: ambiguous; Telomerase-mediated: ambiguous	ambiguous	screened	2
H. sapiens (human)	HLTF	6596	NM_001318934; NM_001318935; NM_003071;	ENSG00000071794	HGNC:11099	Q14527	RNA transcription and processing		ALT: ambiguous; Telomerase-mediated: ambiguous	ambiguous	screened	2
H. sapiens (human)	HMGA1	3159	NM_145899; NM_002131;	ENSG00000137309	HGNC:5010	P17096	RNA transcription and processing		ALT: ambiguous; Telomerase-mediated: ambiguous	ambiguous	screened	2
H. sapiens (human)	HMGB1	3146	NM_001313892; NM_001313893; NM_002128;	ENSG00000189403	HGNC:4983	P09429	Chromatin organization	Chromatin structure; ALT associated PML nuclear bodies (APBs); Telomerase activity;	ALT: ambiguous; Telomerase-mediated: ambiguous	ambiguous	screened	3
H. sapiens (human)	HMGB1P10	100130561		ENSG00000213707	HGNC:4994		--- not yet entered ---		ALT: ambiguous; Telomerase-mediated: ambiguous	ambiguous	screened	2
H. sapiens (human)	HMGB2	3148	NM_001130688; NM_001130689; NM_002129;	ENSG00000164104	HGNC:5000	P26583	Chromatin organization		ALT: ambiguous; Telomerase-mediated: ambiguous	ambiguous	screened	2
H. sapiens (human)	HMGB3	3149	NM_001301228; NM_001301231; NM_001301229; NM_005342;	ENSG00000029993	HGNC:5004	O15347	DNA replication and repair		ALT: ambiguous; Telomerase-mediated: ambiguous	ambiguous	screened	2
H. sapiens (human)	HNRNPA1	3178	NM_031157; NM_002136;	ENSG00000135486	HGNC:5031	P09651	RNA transcription and processing	Telomere repeat binding; Telomerase activity;	ALT: ambiguous; Telomerase-mediated: repressing	ALT	predicted	2
H. sapiens (human)	HP1BP3	50809	NM_016287;	ENSG00000127483	HGNC:24973	Q5SSJ5	Chromatin organization		ALT: ambiguous; Telomerase-mediated: ambiguous	ambiguous	screened	2
H. sapiens (human)	HSD17B10	3028	NM_004493; NM_001037811;	ENSG00000072506	HGNC:4800	Q99714	Metabolism		ALT: ambiguous; Telomerase-mediated: ambiguous	ambiguous	predicted	2
H. sapiens (human)	HUS1	3364	NM_004507;	ENSG00000136273	HGNC:5309	O60921	DNA replication and repair	DNA repair / damage response; ALT associated PML nuclear bodies (APBs);	ALT: ambiguous; Telomerase-mediated: ambiguous	ambiguous	screened	3
H. sapiens (human)	IDH3A	3419	NM_005530;	ENSG00000166411	HGNC:5384	P50213	Metabolism		ALT: ambiguous; Telomerase-mediated: ambiguous	ambiguous	screened	2
H. sapiens (human)	INO80	54617	NM_017553;	ENSG00000128908	HGNC:26956	Q9ULG1	Chromatin organization		ALT: ambiguous; Telomerase-mediated: ambiguous	ambiguous	predicted	1
H. sapiens (human)	INO80B	83444	NM_031288;	ENSG00000115274	HGNC:13324	Q9C086	Chromatin organization		ALT: ambiguous; Telomerase-mediated: ambiguous	ambiguous	predicted	1
H. sapiens (human)	INO80C	125476	NM_194281; NM_001098817;	ENSG00000153391	HGNC:26994	Q6PI98	Chromatin organization	DNA repair / damage response;	ALT: ambiguous; Telomerase-mediated: ambiguous	ambiguous	predicted	2
H. sapiens (human)	INO80E	283899	NM_001304562; NM_001304563; NM_173618;	ENSG00000169592	HGNC:26905	Q8NBZ0	Chromatin organization		ALT: ambiguous; Telomerase-mediated: ambiguous	ambiguous	predicted	1
H. sapiens (human)	ISG15	9636	NM_005101;	ENSG00000187608	HGNC:4053	P05161	Protein modification	Telomere length;	ALT: ambiguous; Telomerase-mediated: ambiguous	ambiguous	validated	5
H. sapiens (human)	ISG20	3669	NM_001303233; NM_001303237; NM_001303234; NM_001303235; NM_001303236; NM_002201;	ENSG00000172183	HGNC:6130	Q96AZ6	RNA transcription and processing	DNA repair / damage response;	ALT: ambiguous; Telomerase-mediated: ambiguous	ambiguous	predicted	2
H. sapiens (human)	ITGAX	3687	NM_000887;	ENSG00000140678	HGNC:6152	P20702	Signaling		ALT: ambiguous; Telomerase-mediated: ambiguous	ambiguous	predicted	2
H. sapiens (human)	KAT2A	2648	NM_021078;	ENSG00000108773	HGNC:4201	Q92830	Chromatin organization	Histone modification / variants; Chromatin structure;	ALT: ambiguous; Telomerase-mediated: ambiguous	ambiguous	predicted	2
H. sapiens (human)	KAT2B	8850	NM_003884;	ENSG00000114166	HGNC:8638	Q92831	Chromatin organization	Histone modification / variants; Chromatin structure;	ALT: ambiguous; Telomerase-mediated: ambiguous	ambiguous	predicted	2
H. sapiens (human)	KDM1A	23028	NM_015013; NM_001009999;	ENSG00000004487	HGNC:29079	O60341	Chromatin organization	Histone modification / variants; ALT associated PML nuclear bodies (APBs); Telomerase activity; Gene regulation; Telomere repeat binding	ALT: enhancing; Telomerase-mediated: repressing	ALT	validated	8
H. sapiens (human)	KDM4A	9682	NM_014663;	ENSG00000066135	HGNC:22978	O75164	Chromatin organization	Histone modification / variants; Chromatin structure;	ALT: ambiguous; Telomerase-mediated: ambiguous	ambiguous	predicted	2
H. sapiens (human)	KDM4B	23030	NM_015015;	ENSG00000127663	HGNC:29136	O94953	Chromatin organization	Histone modification / variants; Chromatin structure;	ALT: ambiguous; Telomerase-mediated: ambiguous	ambiguous	predicted	2
H. sapiens (human)	KDM4C	23081	NM_001146694; NM_001146696; NM_001304339; NM_001304341; NM_001146695; NM_001304340; NM_015061;	ENSG00000282960	HGNC:17071	Q9H3R0	Chromatin organization	Histone modification / variants; Chromatin structure; ALT associated PML nuclear bodies (APBs);	ALT: ambiguous; Telomerase-mediated: ambiguous	ambiguous	predicted	3
H. sapiens (human)	KHDRBS1	10657	NM_006559; NM_001271878;	ENSG00000121774	HGNC:18116	Q07666	Cell cycle		ALT: ambiguous; Telomerase-mediated: ambiguous	ambiguous	screened	2
H. sapiens (human)	KHSRP	8570	NM_003685;	ENSG00000088247	HGNC:6316	Q92945	RNA transcription and processing		ALT: ambiguous; Telomerase-mediated: ambiguous	ambiguous	screened	2
H. sapiens (human)	KIF4A	24137	NM_012310;	ENSG00000090889	HGNC:13339	O95239	Cell cycle		ALT: ambiguous; Telomerase-mediated: ambiguous	ambiguous	screened	2
H. sapiens (human)	KMT2A	4297	NM_005933; NM_001197104;	ENSG00000118058	HGNC:7132	Q03164	Chromatin organization	Histone modification / variants; Chromatin structure;	ALT: ambiguous; Telomerase-mediated: ambiguous	ambiguous	predicted	2
H. sapiens (human)	KPNB1	3837	NM_001276453;	ENSG00000108424	HGNC:6400	Q14974	Protein transport		ALT: ambiguous; Telomerase-mediated: ambiguous	ambiguous	screened	2
H. sapiens (human)	LASP1	3927	NM_006148; NM_001271608;	ENSG00000002834	HGNC:6513	Q14847	Cell membrane / wall		ALT: ambiguous; Telomerase-mediated: ambiguous	ambiguous	screened	2
H. sapiens (human)	LEMD2	221496	NM_181336; NM_001143944;	ENSG00000161904	HGNC:21244	Q8NC56	Cellular structure		ALT: ambiguous; Telomerase-mediated: ambiguous	ambiguous	screened	2
H. sapiens (human)	LGALS1	3956	NM_002305;	ENSG00000100097	HGNC:6561	P09382	Cell differentiation		ALT: ambiguous; Telomerase-mediated: ambiguous	ambiguous	screened	2
H. sapiens (human)	LGALS7	3963	NM_002307;	ENSG00000205076	HGNC:6568	P47929	Cell death		ALT: ambiguous; Telomerase-mediated: ambiguous	ambiguous	screened	2
H. sapiens (human)	LIG1	3978	NM_001289063; NM_001289064; NM_001320970; NM_001320971; NM_000234;	ENSG00000105486	HGNC:6598	P18858	DNA replication and repair	DNA repair / damage response; DNA recombination;	ALT: enhancing; Telomerase-mediated: ambiguous	ALT	predicted	2
H. sapiens (human)	LIG3	3980	NM_013975; NM_002311;	ENSG00000005156	HGNC:6600	P49916	DNA replication and repair	DNA repair / damage response;	ALT: ambiguous; Telomerase-mediated: ambiguous	ambiguous	screened	2
H. sapiens (human)	LIG4	3981	NM_002312; NM_001098268;	ENSG00000174405	HGNC:6601	P49917	DNA replication and repair	DNA repair / damage response;	ALT: ambiguous; Telomerase-mediated: ambiguous	ambiguous	predicted	2
H. sapiens (human)	LMNB1	4001	NM_001198557;	ENSG00000113368	HGNC:6637	P20700	Nuclear organization		ALT: ambiguous; Telomerase-mediated: ambiguous	ambiguous	screened	2
H. sapiens (human)	LONP1	9361	NM_004793; NM_001276480; NM_001276479;	ENSG00000196365	HGNC:9479	P36776	Mitochondria		ALT: ambiguous; Telomerase-mediated: ambiguous	ambiguous	screened	2
H. sapiens (human)	LRIF1	55791	NM_001006945;	ENSG00000121931	HGNC:30299	Q5T3J3	RNA transcription and processing	Chromatin structure;	ALT: ambiguous; Telomerase-mediated: ambiguous	ambiguous	validated	5
H. sapiens (human)	LRRC41	10489	NM_006369;	ENSG00000132128	HGNC:16917	Q15345	Protein modification		ALT: ambiguous; Telomerase-mediated: ambiguous	ambiguous	screened	2
H. sapiens (human)	LRWD1	222229	NM_152892; NM_001317721;	ENSG00000161036	HGNC:21769	Q9UFC0	Chromatin organization	Chromatin structure;	ALT: ambiguous; Telomerase-mediated: ambiguous	ambiguous	screened	2
H. sapiens (human)	MAT2B	27430	NM_182796; NM_013283;	ENSG00000038274	HGNC:6905	Q9NZL9	Metabolism		ALT: ambiguous; Telomerase-mediated: ambiguous	ambiguous	predicted	2
H. sapiens (human)	MBD3	53615	NM_001281453; NM_001281454; NM_003926;	ENSG00000071655	HGNC:6918	O95983	Chromatin organization		ALT: ambiguous; Telomerase-mediated: ambiguous	ambiguous	screened	2
H. sapiens (human)	MCM2	4171	NM_004526;	ENSG00000073111	HGNC:6944	P49736	Cell cycle	DNA replication;	ALT: ambiguous; Telomerase-mediated: ambiguous	ambiguous	screened	3
H. sapiens (human)	MCM3	4172	NM_002388; NM_001270472;	ENSG00000112118	HGNC:6945	P25205	Cell cycle	DNA replication;	ALT: ambiguous; Telomerase-mediated: ambiguous	ambiguous	screened	2
H. sapiens (human)	MCM4	4173	NM_005914;	ENSG00000104738	HGNC:6947	P33991	Cell cycle	DNA replication;	ALT: ambiguous; Telomerase-mediated: ambiguous	ambiguous	screened	2
H. sapiens (human)	MCM5	4174	NM_006739;	ENSG00000100297	HGNC:6948	P33992	Cell cycle	DNA replication;	ALT: ambiguous; Telomerase-mediated: ambiguous	ambiguous	screened	2
H. sapiens (human)	MCM6	4175	NM_005915;	ENSG00000076003	HGNC:6949	Q14566	Cell cycle	DNA replication;	ALT: ambiguous; Telomerase-mediated: ambiguous	ambiguous	screened	2
H. sapiens (human)	MCM7	4176	NM_005916; NM_001278595;	ENSG00000166508	HGNC:6950	P33993	Cell cycle	DNA replication;	ALT: ambiguous; Telomerase-mediated: ambiguous	ambiguous	screened	3
H. sapiens (human)	MCPH1	79648	NM_001172574; NM_001172575; NM_001322042; NM_001322045; NM_001322043; NM_024596;	ENSG00000147316	HGNC:6954	Q8NEM0	RNA transcription and processing	DNA repair / damage response; Telomerase activity; Gene regulation; Shelterin binding;	ALT: ambiguous; Telomerase-mediated: repressing	ALT	validated	7
H. sapiens (human)	MCRS1	10445	NM_006337; NM_001012300;	ENSG00000187778	HGNC:6960	Q96EZ8	Chromatin organization	Telomerase activity; Gene regulation;	ALT: ambiguous; Telomerase-mediated: repressing	ALT	predicted	2
H. sapiens (human)	MDC1	9656	NM_014641;	ENSG00000137337	HGNC:21163	Q14676	DNA replication and repair	DNA repair / damage response;	ALT: ambiguous; Telomerase-mediated: ambiguous	ambiguous	predicted	2
H. sapiens (human)	MKI67	4288	NM_002417; NM_001145966;	ENSG00000148773	HGNC:7107	P46013	Cell cycle		ALT: ambiguous; Telomerase-mediated: ambiguous	ambiguous	predicted	1
H. sapiens (human)	MLH1	4292	NM_001167617; NM_001167619; NM_001258271; NM_001258274; NM_001167618; NM_001258273; NM_000249;	ENSG00000076242	HGNC:7127	P40692	Cell cycle	DNA repair / damage response;	ALT: ambiguous; Telomerase-mediated: ambiguous	ambiguous	validated	5
H. sapiens (human)	MORC4	79710	NM_024657; NM_001085354;	ENSG00000133131	HGNC:23485	Q8TE76	RNA transcription and processing		ALT: ambiguous; Telomerase-mediated: ambiguous	ambiguous	predicted	1
H. sapiens (human)	MRE11	4361	NM_005590; NM_005591; NM_001330347;	ENSG00000020922	HGNC:7230	P49959	DNA replication and repair	DNA recombination; Telomerase activity; ALT associated PML nuclear bodies (APBs); DNA repair / damage response; DNA replication	ALT: enhancing; Telomerase-mediated: ambiguous	ALT	validated	8
H. sapiens (human)	MSH2	4436	NM_000251;	ENSG00000095002	HGNC:7325	P43246	DNA replication and repair	DNA repair / damage response; Gene regulation; Telomerase activity;	ALT: ambiguous; Telomerase-mediated: enhancing	Telomerase-mediated	validated	7
H. sapiens (human)	MSH3	4437	NM_002439;	ENSG00000113318	HGNC:7326	P20585	DNA replication and repair	DNA repair / damage response;	ALT: ambiguous; Telomerase-mediated: ambiguous	ambiguous	predicted	2
H. sapiens (human)	MSH4	4438	NM_002440;	ENSG00000057468	HGNC:7327	O15457	DNA replication and repair	DNA repair / damage response;	ALT: ambiguous; Telomerase-mediated: ambiguous	ambiguous	predicted	2
H. sapiens (human)	MSH5	4439	NM_172165; NM_172166; NM_002441;	ENSG00000204410	HGNC:7328	O43196	DNA replication and repair	DNA repair / damage response;	ALT: ambiguous; Telomerase-mediated: ambiguous	ambiguous	predicted	2
H. sapiens (human)	MSH6	2956	NM_001281492; NM_001281494; NM_001281493; NM_000179;	ENSG00000116062	HGNC:7329	P52701	DNA replication and repair	DNA repair / damage response;	ALT: ambiguous; Telomerase-mediated: ambiguous	ambiguous	predicted	2
H. sapiens (human)	MTA1	9112	NM_001203258;	ENSG00000182979	HGNC:7410	Q13330	Chromatin organization		ALT: ambiguous; Telomerase-mediated: ambiguous	ambiguous	screened	2
H. sapiens (human)	MTF2	22823	NM_001164391; NM_001164393; NM_001164392; NM_007358;	ENSG00000143033	HGNC:29535	Q9Y483	Chromatin organization		ALT: ambiguous; Telomerase-mediated: ambiguous	ambiguous	predicted	1
H. sapiens (human)	MUS81	80198	NM_025128;	ENSG00000172732	HGNC:29814	Q96NY9	DNA replication and repair	DNA repair / damage response; ALT associated PML nuclear bodies (APBs); DNA recombination;	ALT: enhancing; Telomerase-mediated: ambiguous	ALT	validated	6
H. sapiens (human)	MUTYH	4595	NM_001048171; NM_001048174; NM_001293190; NM_001293196; NM_001048172; NM_001048173; NM_001293191; NM_001293192; NM_001293195; NM_001128425;	ENSG00000132781	HGNC:7527	Q9UIF7	DNA replication and repair	DNA repair / damage response;	ALT: ambiguous; Telomerase-mediated: ambiguous	ambiguous	predicted	2
H. sapiens (human)	NABP1	64859	NM_001031716;	ENSG00000173559	HGNC:26232	Q96AH0	DNA replication and repair	DNA repair / damage response;	ALT: ambiguous; Telomerase-mediated: ambiguous	ambiguous	predicted	2
H. sapiens (human)	NABP2	79035	NM_024068;	ENSG00000139579	HGNC:28412	Q9BQ15	Cell cycle	ALT associated PML nuclear bodies (APBs); Telomerase activity; Telomere repeat binding;	ALT: ambiguous; Telomerase-mediated: ambiguous	ambiguous	predicted	3
H. sapiens (human)	NACA	4666	NM_001113201; NM_001113203; NM_001320193; NM_001320194; NM_001113202; NM_005594;	ENSG00000196531	HGNC:7629	E9PAV3	Protein synthesis and degradation		ALT: ambiguous; Telomerase-mediated: ambiguous	ambiguous	screened	2
H. sapiens (human)	NAMPT	10135	NM_005746;	ENSG00000105835	HGNC:30092	P43490	Metabolism		ALT: ambiguous; Telomerase-mediated: ambiguous	ambiguous	predicted	2
H. sapiens (human)	NANS	54187	NM_018946;	ENSG00000095380	HGNC:19237	Q9NR45	Metabolism		ALT: ambiguous; Telomerase-mediated: ambiguous	ambiguous	predicted	2
H. sapiens (human)	NAT10	55226	NM_024662; NM_001144030;	ENSG00000135372	HGNC:29830	Q9H0A0	RNA transcription and processing	Telomerase activity; Telomere length;	ALT: ambiguous; Telomerase-mediated: repressing	ALT	screened	3
H. sapiens (human)	NBN	4683	NM_002485; NM_001024688;	ENSG00000104320	HGNC:7652	O60934	Cell cycle	DNA repair / damage response; ALT associated PML nuclear bodies (APBs); DNA replication; Extrachromosomal telomeric repeat formation; Shelterin binding	ALT: enhancing; Telomerase-mediated: ambiguous	ALT	validated	9
H. sapiens (human)	NCAPG	64151	NM_022346;	ENSG00000109805	HGNC:24304	Q9BPX3	Cell cycle		ALT: ambiguous; Telomerase-mediated: ambiguous	ambiguous	screened	2
H. sapiens (human)	NDC80	10403	NM_006101;	ENSG00000080986	HGNC:16909	O14777	Cell cycle	DNA repair / damage response;	ALT: ambiguous; Telomerase-mediated: ambiguous	ambiguous	predicted	2
H. sapiens (human)	NSMCE3	56160	NM_138704;	ENSG00000185115	HGNC:7677	Q96MG7	DNA replication and repair	DNA repair / damage response; Sumoylation; DNA recombination;	ALT: ambiguous; Telomerase-mediated: ambiguous	ambiguous	predicted	3
H. sapiens (human)	NELFB	25920	NM_015456;	ENSG00000188986	HGNC:24324	Q8WX92	RNA transcription and processing		ALT: ambiguous; Telomerase-mediated: ambiguous	ambiguous	screened	2
H. sapiens (human)	NFRKB	4798	NM_006165; NM_001143835;	ENSG00000170322	HGNC:7802	Q6P4R8	DNA replication and repair		ALT: ambiguous; Telomerase-mediated: ambiguous	ambiguous	screened	2
H. sapiens (human)	NHEJ1	79840	NM_024782;	ENSG00000187736	HGNC:25737	Q9H9Q4	DNA replication and repair	DNA repair / damage response;	ALT: ambiguous; Telomerase-mediated: ambiguous	ambiguous	predicted	2
H. sapiens (human)	NHP2	55651	NM_017838; NM_001034833;	ENSG00000145912	HGNC:14377	Q9NX24	RNA transcription and processing	Telomerase activity;	ALT: ambiguous; Telomerase-mediated: enhancing	Telomerase-mediated	screened	3
H. sapiens (human)	NIPBL	25836	NM_015384;	ENSG00000164190	HGNC:28862	Q6KC79	Chromatin organization		ALT: ambiguous; Telomerase-mediated: ambiguous	ambiguous	screened	2
H. sapiens (human)	NIPSNAP1	8508	NM_003634; NM_001202502;	ENSG00000184117	HGNC:7827	Q9BPW8	Mitochondria		ALT: ambiguous; Telomerase-mediated: ambiguous	ambiguous	screened	2
H. sapiens (human)	NOP10	55505	NM_018648;	ENSG00000182117	HGNC:14378	Q9NPE3	RNA transcription and processing	Telomerase activity;	ALT: ambiguous; Telomerase-mediated: enhancing	Telomerase-mediated	screened	3
H. sapiens (human)	NOP9	161424	NM_174913; NM_001286367;	ENSG00000196943	HGNC:19826	Q86U38	--- not yet entered ---		ALT: ambiguous; Telomerase-mediated: ambiguous	ambiguous	screened	2
H. sapiens (human)	NOSIP	51070	NM_001270960;	ENSG00000142546	HGNC:17946	Q9Y314	Metabolism		ALT: ambiguous; Telomerase-mediated: ambiguous	ambiguous	screened	2
H. sapiens (human)	NR2C1	7181	NM_001032287;	ENSG00000120798	HGNC:7971	P13056	RNA transcription and processing		ALT: enhancing; Telomerase-mediated: ambiguous	ALT	validated	5
H. sapiens (human)	NR2C2	7182	NM_003298; NM_001291694;	ENSG00000177463	HGNC:7972	P49116	RNA transcription and processing	Telomere repeat binding; ALT associated PML nuclear bodies (APBs);	ALT: enhancing; Telomerase-mediated: ambiguous	ALT	validated	6
H. sapiens (human)	NR2F1	7025	NM_005654;	ENSG00000175745	HGNC:7975	P10589	RNA transcription and processing		ALT: enhancing; Telomerase-mediated: ambiguous	ALT	validated	5
H. sapiens (human)	NR2F6	2063	NM_005234;	ENSG00000160113	HGNC:7977	P10588	RNA transcription and processing		ALT: ambiguous; Telomerase-mediated: ambiguous	ambiguous	screened	2
H. sapiens (human)	NRIP1	8204	NM_003489;	ENSG00000180530	HGNC:8001	P48552	RNA transcription and processing	ALT associated PML nuclear bodies (APBs);	ALT: ambiguous; Telomerase-mediated: ambiguous	ambiguous	screened	2
H. sapiens (human)	NSMCE4A	54780	NM_017615; NM_001167865;	ENSG00000107672	HGNC:25935	Q9NXX6	DNA replication and repair	DNA repair / damage response;	ALT: ambiguous; Telomerase-mediated: ambiguous	ambiguous	predicted	2
H. sapiens (human)	NSUN2	54888	NM_017755; NM_001193455;	ENSG00000037474	HGNC:25994	Q08J23	Cell cycle		ALT: ambiguous; Telomerase-mediated: ambiguous	ambiguous	screened	2
H. sapiens (human)	NUDC	10726	NM_006600;	ENSG00000090273	HGNC:8045	Q9Y266	Cell cycle		ALT: ambiguous; Telomerase-mediated: ambiguous	ambiguous	screened	2
H. sapiens (human)	NUDT21	11051	NM_004211; NM_007006;	ENSG00000167005	HGNC:13870	O43809	RNA transcription and processing		ALT: ambiguous; Telomerase-mediated: ambiguous	ambiguous	screened	2
H. sapiens (human)	NUMA1	4926	NM_006185; NM_001286561;	ENSG00000137497	HGNC:8059	Q14980	Cell cycle		ALT: ambiguous; Telomerase-mediated: ambiguous	ambiguous	screened	2
H. sapiens (human)	STN1	79991	NM_024928;	ENSG00000107960	HGNC:26200	Q9H668	Telomere biology	Telomerase activity; Telomere repeat binding; Telomere length;	ALT: ambiguous; Telomerase-mediated: ambiguous	ambiguous	validated	9
H. sapiens (human)	OLA1	29789	NM_001011708;	ENSG00000138430	HGNC:28833	Q9NTK5	Metabolism		ALT: ambiguous; Telomerase-mediated: ambiguous	ambiguous	screened	2
H. sapiens (human)	ORC1	4998	NM_001190818; NM_001190819; NM_004153;	ENSG00000085840	HGNC:8487	Q13415	Cell cycle	DNA replication; TERRA;	ALT: ambiguous; Telomerase-mediated: ambiguous	ambiguous	validated	6
H. sapiens (human)	ORC2	4999	NM_006190;	ENSG00000115942	HGNC:8488	Q13416	Cell cycle	DNA replication; TERRA;	ALT: ambiguous; Telomerase-mediated: ambiguous	ambiguous	validated	6
H. sapiens (human)	ORC4	5000	NM_001190879; NM_001190882; NM_181741; NM_181742; NM_001190881; NM_002552;	ENSG00000115947	HGNC:8490	O43929	Cell cycle	DNA replication; TERRA;	ALT: ambiguous; Telomerase-mediated: ambiguous	ambiguous	validated	6
H. sapiens (human)	ORC5	5001	NM_002553; NM_001197292;	ENSG00000164815	HGNC:8491	O43913	Cell cycle	DNA replication; TERRA;	ALT: ambiguous; Telomerase-mediated: ambiguous	ambiguous	screened	3
H. sapiens (human)	ORC6	23594	NM_014321;	ENSG00000091651	HGNC:17151	Q9Y5N6	Cell cycle	DNA replication; TERRA;	ALT: ambiguous; Telomerase-mediated: ambiguous	ambiguous	screened	2
H. sapiens (human)	OTUB1	55611	NM_017670;	ENSG00000167770	HGNC:23077	Q96FW1	DNA replication and repair		ALT: ambiguous; Telomerase-mediated: ambiguous	ambiguous	screened	2
H. sapiens (human)	PA2G4	5036	NM_006191;	ENSG00000170515	HGNC:8550	Q9UQ80	RNA transcription and processing		ALT: ambiguous; Telomerase-mediated: ambiguous	ambiguous	screened	3
H. sapiens (human)	PABPC1	26986	NM_002568;	ENSG00000070756	HGNC:8554	P11940	RNA transcription and processing		ALT: ambiguous; Telomerase-mediated: ambiguous	ambiguous	predicted	1
H. sapiens (human)	PALB2	79728	NM_024675;	ENSG00000083093	HGNC:26144	Q86YC2	DNA replication and repair	DNA repair / damage response;	ALT: ambiguous; Telomerase-mediated: ambiguous	ambiguous	predicted	2
H. sapiens (human)	PARK7	11315	NM_007262; NM_001123377;	ENSG00000116288	HGNC:16369	Q99497	RNA transcription and processing		ALT: ambiguous; Telomerase-mediated: ambiguous	ambiguous	screened	2
H. sapiens (human)	PARP1	142	NM_001618;	ENSG00000143799	HGNC:270	P09874	Protein modification	Protein modification;	ALT: ambiguous; Telomerase-mediated: ambiguous	ambiguous	screened	3
H. sapiens (human)	PARP4	143	NM_006437;	ENSG00000102699	HGNC:271	Q9UKK3	Protein modification	Protein modification;	ALT: ambiguous; Telomerase-mediated: ambiguous	ambiguous	predicted	2
H. sapiens (human)	PAXIP1	22976	NM_007349;	ENSG00000157212	HGNC:8624	Q6ZW49	Chromatin organization		ALT: ambiguous; Telomerase-mediated: ambiguous	ambiguous	predicted	1
H. sapiens (human)	PCNP	57092	NM_001320395; NM_001320401; NM_001320397; NM_001320398; NM_001320399; NM_001320400; NM_020357;	ENSG00000081154	HGNC:30023	Q8WW12	Cell cycle		ALT: ambiguous; Telomerase-mediated: ambiguous	ambiguous	screened	2
H. sapiens (human)	PDCD4	27250	NM_001199492;	ENSG00000150593	HGNC:8763	Q53EL6	Cell death		ALT: ambiguous; Telomerase-mediated: ambiguous	ambiguous	screened	2
H. sapiens (human)	PDCD6	10016	NM_001267556; NM_001267559; NM_001267557; NM_001267558; NM_013232;	ENSG00000249915	HGNC:8765	O75340	Cell death		ALT: ambiguous; Telomerase-mediated: ambiguous	ambiguous	screened	2
H. sapiens (human)	PEBP1	5037	NM_002567;	ENSG00000089220	HGNC:8630	P30086	Signaling		ALT: ambiguous; Telomerase-mediated: ambiguous	ambiguous	screened	2
H. sapiens (human)	PES1	23481	NM_001282327; NM_001282328; NM_001243225;	ENSG00000100029	HGNC:8848	O00541	RNA transcription and processing		ALT: ambiguous; Telomerase-mediated: ambiguous	ambiguous	predicted	1
H. sapiens (human)	PHF1	5252	NM_002636;	ENSG00000112511	HGNC:8919	O43189	Chromatin organization		ALT: ambiguous; Telomerase-mediated: ambiguous	ambiguous	predicted	1
H. sapiens (human)	PHF20L1	51105	NM_016018; NM_001277196;	ENSG00000129292	HGNC:24280	A8MW92	RNA transcription and processing		ALT: ambiguous; Telomerase-mediated: ambiguous	ambiguous	predicted	1
H. sapiens (human)	PIAS1	8554	NM_016166; NM_001320687;	ENSG00000033800	HGNC:2752	O75925	Protein modification	ALT associated PML nuclear bodies (APBs);	ALT: ambiguous; Telomerase-mediated: ambiguous	ambiguous	screened	2
H. sapiens (human)	PIAS3	10401	NM_006099;	ENSG00000131788	HGNC:16861	Q9Y6X2	Protein modification		ALT: ambiguous; Telomerase-mediated: ambiguous	ambiguous	screened	2
H. sapiens (human)	PIR	8544	NM_003662; NM_001018109;	ENSG00000087842	HGNC:30048	O00625	RNA transcription and processing		ALT: ambiguous; Telomerase-mediated: ambiguous	ambiguous	screened	2
H. sapiens (human)	PKMYT1	9088	NM_001258450; NM_001258451; NM_004203;	ENSG00000127564	HGNC:29650	Q99640	Cell cycle		ALT: ambiguous; Telomerase-mediated: ambiguous	ambiguous	predicted	1
H. sapiens (human)	PLK1	5347	NM_005030;	ENSG00000166851	HGNC:9077	P53350	Cell cycle		ALT: ambiguous; Telomerase-mediated: ambiguous	ambiguous	predicted	1
H. sapiens (human)	PMS1	5378	NM_001128143; NM_001128144; NM_001289408; NM_001289409; NM_001321044; NM_001321051; NM_001321045; NM_001321046; NM_001321047; NM_001321048; NM_001321049; NM_000534;	ENSG00000064933	HGNC:9121	P54277	DNA replication and repair	DNA repair / damage response;	ALT: ambiguous; Telomerase-mediated: ambiguous	ambiguous	predicted	2
H. sapiens (human)	PMS2	5395	NM_001322003; NM_001322015; NM_001322004; NM_001322005; NM_001322006; NM_001322007; NM_001322008; NM_001322009; NM_001322010; NM_001322011; NM_001322012; NM_001322013; NM_001322014; NM_000535;	ENSG00000122512	HGNC:9122	P54278	DNA replication and repair	DNA repair / damage response;	ALT: ambiguous; Telomerase-mediated: enhancing	Telomerase-mediated	screened	2
H. sapiens (human)	PNKP	11284	NM_007254;	ENSG00000039650	HGNC:9154	Q96T60	DNA replication and repair	Telomerase activity;	ALT: ambiguous; Telomerase-mediated: enhancing	Telomerase-mediated	screened	3
H. sapiens (human)	POLA1	5422	NM_016937; NM_001330360;	ENSG00000101868	HGNC:9173	P09884	DNA replication and repair	DNA replication; DNA recombination;	ALT: enhancing; Telomerase-mediated: ambiguous	ALT	predicted	2
H. sapiens (human)	POLA2	23649	NM_002689;	ENSG00000014138	HGNC:30073	Q14181	DNA replication and repair	DNA replication; DNA recombination;	ALT: enhancing; Telomerase-mediated: ambiguous	ALT	predicted	2
H. sapiens (human)	POLD1	5424	NM_001256849;	ENSG00000062822	HGNC:9175	P28340	DNA replication and repair	DNA replication; DNA recombination;	ALT: enhancing; Telomerase-mediated: ambiguous	ALT	screened	4
H. sapiens (human)	POLD2	5425	NM_001127218;	ENSG00000106628	HGNC:9176	P49005	DNA replication and repair	DNA replication; DNA recombination;	ALT: enhancing; Telomerase-mediated: ambiguous	ALT	predicted	2
H. sapiens (human)	POLD3	10714	NM_006591;	ENSG00000077514	HGNC:20932	Q15054	DNA replication and repair	DNA replication; DNA recombination; Extrachromosomal telomeric repeat formation; Telomere length;	ALT: enhancing; Telomerase-mediated: ambiguous	ALT	validated	6
H. sapiens (human)	POLD4	57804	NM_001256870;	ENSG00000175482	HGNC:14106	Q9HCU8	DNA replication and repair	DNA replication; DNA recombination;	ALT: enhancing; Telomerase-mediated: ambiguous	ALT	predicted	2
H. sapiens (human)	POLE	5426	NM_006231;	ENSG00000177084	HGNC:9177	Q07864	DNA replication and repair	DNA replication; DNA recombination;	ALT: enhancing; Telomerase-mediated: ambiguous	ALT	predicted	2
H. sapiens (human)	POLE2	5427	NM_001197330; NM_001197331; NM_002692;	ENSG00000100479	HGNC:9178	P56282	DNA replication and repair	DNA replication; DNA recombination;	ALT: enhancing; Telomerase-mediated: ambiguous	ALT	screened	3
H. sapiens (human)	POLE3	54107	NM_001278255;	ENSG00000148229	HGNC:13546	Q9NRF9	DNA replication and repair	DNA replication; DNA recombination;	ALT: enhancing; Telomerase-mediated: ambiguous	ALT	predicted	2
H. sapiens (human)	POLE4	56655	NM_019896;	ENSG00000115350	HGNC:18755	Q9NR33	DNA replication and repair	DNA replication; DNA recombination;	ALT: enhancing; Telomerase-mediated: ambiguous	ALT	predicted	2
H. sapiens (human)	POLH	5429	NM_001291969; NM_001291970; NM_006502;	ENSG00000170734	HGNC:9181	Q9Y253	DNA replication and repair	DNA recombination; DNA repair / damage response;	ALT: enhancing; Telomerase-mediated: ambiguous	ALT	validated	6
H. sapiens (human)	POLL	27343	NM_001174084; NM_001174085; NM_001308382;	ENSG00000166169	HGNC:9184	Q9UGP5	DNA replication and repair	DNA repair / damage response;	ALT: ambiguous; Telomerase-mediated: ambiguous	ambiguous	predicted	2
H. sapiens (human)	POLM	27434	NM_001284330; NM_001284331; NM_013284;	ENSG00000122678	HGNC:9185	Q9NP87	DNA replication and repair	DNA repair / damage response;	ALT: ambiguous; Telomerase-mediated: ambiguous	ambiguous	predicted	2
H. sapiens (human)	POLR1B	84172	NM_001282772; NM_001282779; NM_001282774; NM_001282776; NM_001282777; NM_001137604;	ENSG00000125630	HGNC:20454	Q9H9Y6	RNA transcription and processing		ALT: ambiguous; Telomerase-mediated: ambiguous	ambiguous	screened	2
H. sapiens (human)	POLR1C	9533	NM_203290; NM_001318876;	ENSG00000171453	HGNC:20194	O15160	RNA transcription and processing		ALT: ambiguous; Telomerase-mediated: ambiguous	ambiguous	screened	2
H. sapiens (human)	POLR1E	64425	NM_022490; NM_001282766;	ENSG00000137054	HGNC:17631	Q9GZS1	RNA transcription and processing		ALT: ambiguous; Telomerase-mediated: ambiguous	ambiguous	screened	2
H. sapiens (human)	POLR2E	5434	NM_001316323; NM_001316324; NM_002695;	ENSG00000099817	HGNC:9192	P19388	RNA transcription and processing		ALT: ambiguous; Telomerase-mediated: ambiguous	ambiguous	screened	2
H. sapiens (human)	PPME1	51400	NM_016147; NM_001271593;	ENSG00000214517	HGNC:30178	Q9Y570	Protein modification		ALT: ambiguous; Telomerase-mediated: ambiguous	ambiguous	screened	2
H. sapiens (human)	PPP1CA	5499	NM_002708; NM_001008709;	ENSG00000172531	HGNC:9281	P62136	Chromatin organization	Protein modification;	ALT: ambiguous; Telomerase-mediated: ambiguous	ambiguous	predicted	2
H. sapiens (human)	PPP1CB	5500	NM_206876; NM_206877; NM_002709;	ENSG00000213639	HGNC:9282	P62140	Chromatin organization	Protein modification;	ALT: ambiguous; Telomerase-mediated: ambiguous	ambiguous	screened	2
H. sapiens (human)	PPP1CC	5501	NM_002710; NM_001244974;	ENSG00000186298	HGNC:9283	P36873	Chromatin organization	Protein modification;	ALT: ambiguous; Telomerase-mediated: ambiguous	ambiguous	screened	3
H. sapiens (human)	PPP1R10	5514	NM_002714;	ENSG00000204569	HGNC:9284	Q96QC0	Chromatin organization	Shelterin binding;	ALT: ambiguous; Telomerase-mediated: ambiguous	ambiguous	validated	6
H. sapiens (human)	PRIM1	5557	NM_000946;	ENSG00000198056	HGNC:9369	P49642	DNA replication and repair	DNA recombination;	ALT: enhancing; Telomerase-mediated: ambiguous	ALT	predicted	2
H. sapiens (human)	PRIM2	5558	NM_001282487; NM_001282488; NM_000947;	ENSG00000146143	HGNC:9370	P49643	DNA replication and repair	DNA recombination;	ALT: enhancing; Telomerase-mediated: ambiguous	ALT	screened	2
H. sapiens (human)	PRKDC	5591	NM_006904; NM_001081640;	ENSG00000253729	HGNC:9413	P78527	DNA replication and repair	DNA repair / damage response;	ALT: ambiguous; Telomerase-mediated: ambiguous	ambiguous	screened	2
H. sapiens (human)	PRMT1	3276	NM_198318; NM_198319; NM_001207042; NM_001536;	ENSG00000126457	HGNC:5187	Q99873	Chromatin organization	Histone modification / variants;	ALT: ambiguous; Telomerase-mediated: ambiguous	ambiguous	screened	2
H. sapiens (human)	PRMT2	3275	NM_001242864; NM_001242866; NM_001286676; NM_001286678; NM_001242865; NM_001286677; NM_001535;	ENSG00000160310	HGNC:5186	P55345	Chromatin organization	Protein modification;	ALT: ambiguous; Telomerase-mediated: ambiguous	ambiguous	predicted	2
H. sapiens (human)	PRMT3	10196	NM_001145166; NM_001145167; NM_005788;	ENSG00000185238	HGNC:30163	O60678	Chromatin organization	Protein modification;	ALT: ambiguous; Telomerase-mediated: ambiguous	ambiguous	predicted	2
H. sapiens (human)	PRMT5	10419	NM_0010396192; NM_0012829531; NM_0012829541; NM_0012829551; NM_0012829561; NM_0061094;	ENSG00000100462	HGNC:10894	O14744	--- not yet entered ---	Protein modification;	ALT: ambiguous; Telomerase-mediated: ambiguous	ambiguous	predicted	2
H. sapiens (human)	PRMT6	55170	NM_018137;	ENSG00000198890	HGNC:18241	Q96LA8	Chromatin organization	Protein modification;	ALT: ambiguous; Telomerase-mediated: ambiguous	ambiguous	predicted	2
H. sapiens (human)	PRPF19	27339	NM_014502;	ENSG00000110107	HGNC:17896	Q9UMS4	DNA replication and repair		ALT: ambiguous; Telomerase-mediated: ambiguous	ambiguous	screened	2
H. sapiens (human)	PRPF31	26121	NM_015629;	ENSG00000105618	HGNC:15446	Q8WWY3	RNA transcription and processing		ALT: ambiguous; Telomerase-mediated: ambiguous	ambiguous	screened	2
H. sapiens (human)	PRPF4B	8899	NM_003913;	ENSG00000112739	HGNC:17346	Q13523	RNA transcription and processing		ALT: ambiguous; Telomerase-mediated: ambiguous	ambiguous	screened	2
H. sapiens (human)	PSMA7	5688	NM_002792;	ENSG00000101182	HGNC:9536	O14818	Protein synthesis and degradation		ALT: ambiguous; Telomerase-mediated: ambiguous	ambiguous	screened	2
H. sapiens (human)	PSMA8	143471	NM_001025096; NM_001025097; NM_001308188;	ENSG00000154611	HGNC:22985	Q8TAA3	Protein synthesis and degradation		ALT: ambiguous; Telomerase-mediated: ambiguous	ambiguous	screened	2
H. sapiens (human)	PSMB6	5694	NM_001270481;	ENSG00000142507	HGNC:9543	P28072	Protein synthesis and degradation		ALT: ambiguous; Telomerase-mediated: ambiguous	ambiguous	screened	2
H. sapiens (human)	PSMD10	5716	NM_170750; NM_002814;	ENSG00000101843	HGNC:9555	O75832	Protein synthesis and degradation		ALT: ambiguous; Telomerase-mediated: ambiguous	ambiguous	screened	2
H. sapiens (human)	PSMD5	5711	NM_001270427;	ENSG00000095261	HGNC:9563	Q16401	Protein synthesis and degradation		ALT: ambiguous; Telomerase-mediated: ambiguous	ambiguous	screened	2
H. sapiens (human)	PSME3	10197	NM_005789; NM_001267045;	ENSG00000131467	HGNC:9570	P61289	Protein synthesis and degradation		ALT: ambiguous; Telomerase-mediated: ambiguous	ambiguous	screened	2
H. sapiens (human)	PTMS	5763	NM_002824; NM_001330333;	ENSG00000159335	HGNC:9629	P20962	DNA replication and repair		ALT: ambiguous; Telomerase-mediated: ambiguous	ambiguous	screened	2
H. sapiens (human)	RAB10	10890	NM_016131;	ENSG00000084733	HGNC:9759	P61026	Protein transport		ALT: ambiguous; Telomerase-mediated: ambiguous	ambiguous	screened	2
H. sapiens (human)	RAB1B	81876	NM_030981;	ENSG00000174903	HGNC:18370	Q9H0U4	Protein transport		ALT: ambiguous; Telomerase-mediated: ambiguous	ambiguous	screened	2
H. sapiens (human)	RAB35	11021	NM_001167606;	ENSG00000111737	HGNC:9774	Q15286	Protein transport		ALT: ambiguous; Telomerase-mediated: ambiguous	ambiguous	screened	2
H. sapiens (human)	RAB5C	5878	NM_004583; NM_001252039;	ENSG00000108774	HGNC:9785	P51148	Protein transport		ALT: ambiguous; Telomerase-mediated: ambiguous	ambiguous	screened	2
H. sapiens (human)	RAB6A	5870	NM_001243718; NM_001243719; NM_002869;	ENSG00000175582	HGNC:9786	P20340	Protein transport		ALT: ambiguous; Telomerase-mediated: ambiguous	ambiguous	screened	2
H. sapiens (human)	RAD1	5810	NM_002853; NM_001033673;	ENSG00000113456	HGNC:9806	O60671	DNA replication and repair	DNA repair / damage response;	ALT: ambiguous; Telomerase-mediated: ambiguous	ambiguous	screened	2
H. sapiens (human)	RAD17	5884	NM_133338; NM_133344; NM_133339; NM_133340; NM_133341; NM_133342; NM_133343; NM_001278622;	ENSG00000152942	HGNC:9807	O75943	DNA replication and repair	DNA repair / damage response; ALT associated PML nuclear bodies (APBs);	ALT: ambiguous; Telomerase-mediated: ambiguous	ambiguous	validated	5
H. sapiens (human)	RAD18	56852	NM_020165;	ENSG00000070950	HGNC:18278	Q9NS91	DNA replication and repair	DNA repair / damage response;	ALT: ambiguous; Telomerase-mediated: ambiguous	ambiguous	predicted	2
H. sapiens (human)	RAD21	5885	NM_006265;	ENSG00000164754	HGNC:9811	O60216	DNA replication and repair	Chromatid cohesion;	ALT: ambiguous; Telomerase-mediated: ambiguous	ambiguous	predicted	2
H. sapiens (human)	RAD23B	5887	NM_001244713; NM_001244724; NM_002874;	ENSG00000119318	HGNC:9813	P54727	DNA replication and repair	DNA repair / damage response;	ALT: ambiguous; Telomerase-mediated: ambiguous	ambiguous	predicted	2
H. sapiens (human)	RAD50	10111	NM_005732;	ENSG00000113522	HGNC:9816	Q92878	DNA replication and repair	ALT associated PML nuclear bodies (APBs); DNA repair / damage response; DNA recombination; Telomere repeat binding; DNA replication	ALT: enhancing; Telomerase-mediated: repressing	ALT	validated	9
H. sapiens (human)	RAD51	5888	NM_001164269; NM_001164270; NM_002875;	ENSG00000051180	HGNC:9817	Q06609	DNA replication and repair	DNA repair / damage response; DNA recombination;	ALT: enhancing; Telomerase-mediated: ambiguous	ALT	validated	5
H. sapiens (human)	RAD51AP1	10635	NM_006479; NM_001130862;	ENSG00000111247	HGNC:16956	Q96B01	DNA replication and repair	DNA repair / damage response;	ALT: enhancing; Telomerase-mediated: ambiguous	ALT	screened	2
H. sapiens (human)	RAD51B	5890	NM_001321809; NM_001321821; NM_133509; NM_133510; NM_001321810; NM_001321812; NM_001321814; NM_001321815; NM_001321817; NM_001321818; NM_001321819; NM_002877;	ENSG00000182185	HGNC:9822	O15315	DNA replication and repair	DNA repair / damage response;	ALT: ambiguous; Telomerase-mediated: ambiguous	ambiguous	predicted	2
H. sapiens (human)	RAD51C	5889	NM_058216; NM_002876;	ENSG00000108384	HGNC:9820	O43502	DNA replication and repair	DNA repair / damage response; DNA recombination;	ALT: enhancing; Telomerase-mediated: ambiguous	ALT	predicted	2
H. sapiens (human)	RAD51D	5892	NM_133627; NM_133630; NM_133628; NM_133629; NM_001142571;	ENSG00000185379	HGNC:9823	O75771	DNA replication and repair	DNA repair / damage response;	ALT: ambiguous; Telomerase-mediated: ambiguous	ambiguous	predicted	2
H. sapiens (human)	RAD52	5893	NM_001297419; NM_001297422; NM_134422; NM_134424; NM_001297420; NM_001297421; NM_134423;	ENSG00000002016	HGNC:9824	P43351	DNA replication and repair	DNA repair / damage response; ALT associated PML nuclear bodies (APBs);	ALT: ambiguous; Telomerase-mediated: ambiguous	ambiguous	predicted	2
H. sapiens (human)	RAD54B	25788	NM_001205262; NM_001205263; NM_006550;	ENSG00000197275	HGNC:17228	Q9Y620	DNA replication and repair	DNA repair / damage response;	ALT: ambiguous; Telomerase-mediated: ambiguous	ambiguous	predicted	2
H. sapiens (human)	RAD54L	8438	NM_003579; NM_001142548;	ENSG00000085999	HGNC:9826	Q92698	DNA replication and repair	DNA repair / damage response;	ALT: ambiguous; Telomerase-mediated: ambiguous	ambiguous	predicted	2
H. sapiens (human)	RAD9A	5883	NM_004584; NM_001243224;	ENSG00000172613	HGNC:9827	Q99638	DNA replication and repair	DNA repair / damage response; ALT associated PML nuclear bodies (APBs);	ALT: ambiguous; Telomerase-mediated: ambiguous	ambiguous	screened	3
H. sapiens (human)	RANP1	221547		ENSG00000227703	HGNC:21631		--- not yet entered ---		ALT: ambiguous; Telomerase-mediated: ambiguous	ambiguous	screened	2
H. sapiens (human)	RB1	5925	NM_000321;	ENSG00000139687	HGNC:9884	P06400	Cell cycle	DNA repair / damage response; TERRA;	ALT: enhancing; Telomerase-mediated: ambiguous	ALT	validated	5
H. sapiens (human)	RBBP7	5931	NM_001198719;	ENSG00000102054	HGNC:9890	Q16576	Chromatin organization		ALT: ambiguous; Telomerase-mediated: ambiguous	ambiguous	screened	2
H. sapiens (human)	RBBP8	5932	NM_203291; NM_203292; NM_002894;	ENSG00000101773	HGNC:9891	Q99708	Cell cycle	DNA repair / damage response;	ALT: ambiguous; Telomerase-mediated: ambiguous	ambiguous	predicted	2
H. sapiens (human)	RBL1	5933	NM_001323281; NM_001323282; NM_002895;	ENSG00000080839	HGNC:9893	P28749	Cell cycle		ALT: ambiguous; Telomerase-mediated: ambiguous	ambiguous	predicted	1
H. sapiens (human)	RBL2	5934	NM_001323608; NM_001323611; NM_001323609; NM_001323610; NM_005611;	ENSG00000103479	HGNC:9894	Q08999	Cell cycle		ALT: ambiguous; Telomerase-mediated: ambiguous	ambiguous	predicted	1
H. sapiens (human)	RBM14	10432	NM_001198836; NM_001198837; NM_006328;	ENSG00000239306	HGNC:14219	Q96PK6	DNA replication and repair		ALT: ambiguous; Telomerase-mediated: ambiguous	ambiguous	screened	2
H. sapiens (human)	RBM8A	9939	NM_005105;	ENSG00000265241	HGNC:9905	Q9Y5S9	RNA transcription and processing		ALT: ambiguous; Telomerase-mediated: ambiguous	ambiguous	screened	2
H. sapiens (human)	RCC1	1104	NM_001048194; NM_001048199; NM_001048195; NM_001269;	ENSG00000180198	HGNC:1913	P18754	Cell cycle		ALT: ambiguous; Telomerase-mediated: ambiguous	ambiguous	screened	2
H. sapiens (human)	RCC2	55920	NM_018715; NM_001136204;	ENSG00000179051	HGNC:30297	Q9P258	Cell cycle		ALT: ambiguous; Telomerase-mediated: ambiguous	ambiguous	screened	2
H. sapiens (human)	RCOR1	23186	NM_015156;	ENSG00000089902	HGNC:17441	Q9UKL0	Cell differentiation		ALT: ambiguous; Telomerase-mediated: ambiguous	ambiguous	screened	2
H. sapiens (human)	RECQL	5965	NM_002907;	ENSG00000004700	HGNC:9948	P46063	DNA replication and repair	DNA repair / damage response;	ALT: ambiguous; Telomerase-mediated: ambiguous	ambiguous	screened	2
H. sapiens (human)	RECQL4	9401	NM_004260;	ENSG00000160957	HGNC:9949	O94761	DNA replication and repair	DNA repair / damage response; Telomere structure;	ALT: ambiguous; Telomerase-mediated: ambiguous	ambiguous	screened	3
H. sapiens (human)	RECQL5	9400	NM_001003715; NM_001003716; NM_004259;	ENSG00000108469	HGNC:9950	O94762	DNA replication and repair	DNA repair / damage response;	ALT: ambiguous; Telomerase-mediated: ambiguous	ambiguous	predicted	2
H. sapiens (human)	REV1	51455	NM_001321454; NM_001321460; NM_001321455; NM_001321458; NM_001321459; NM_001037872;	ENSG00000135945	HGNC:14060	Q9UBZ9	DNA replication and repair	DNA repair / damage response;	ALT: ambiguous; Telomerase-mediated: ambiguous	ambiguous	predicted	2
H. sapiens (human)	RFC1	5981	NM_002913; NM_001204747;	ENSG00000035928	HGNC:9969	P35251	DNA replication and repair	DNA replication; Telomerase activity; DNA recombination;	ALT: enhancing; Telomerase-mediated: ambiguous	ALT	predicted	3
H. sapiens (human)	RFC2	5982	NM_001278791; NM_001278793; NM_001278792; NM_002914;	ENSG00000049541	HGNC:9970	P35250	DNA replication and repair	DNA replication; DNA recombination;	ALT: enhancing; Telomerase-mediated: ambiguous	ALT	screened	3
H. sapiens (human)	RFC3	5983	NM_002915;	ENSG00000133119	HGNC:9971	P40938	DNA replication and repair	DNA replication; DNA recombination;	ALT: enhancing; Telomerase-mediated: ambiguous	ALT	predicted	2
H. sapiens (human)	RFC4	5984	NM_002916;	ENSG00000163918	HGNC:9972	P35249	DNA replication and repair	DNA replication; DNA recombination;	ALT: enhancing; Telomerase-mediated: ambiguous	ALT	screened	3
H. sapiens (human)	RFC5	5985	NM_001130112; NM_001130113; NM_001206801;	ENSG00000111445	HGNC:9973	P40937	DNA replication and repair	DNA replication; DNA recombination;	ALT: enhancing; Telomerase-mediated: ambiguous	ALT	screened	3
H. sapiens (human)	RIF1	55183	NM_001177663; NM_001177665; NM_001177664; NM_018151;	ENSG00000080345	HGNC:23207	Q5UIP0	DNA replication and repair	DNA repair / damage response; ALT associated PML nuclear bodies (APBs);	ALT: enhancing; Telomerase-mediated: ambiguous	ALT	validated	5
H. sapiens (human)	RMI1	80010	NM_024945;	ENSG00000178966	HGNC:25764	Q9H9A7	DNA replication and repair	DNA replication;	ALT: ambiguous; Telomerase-mediated: ambiguous	ambiguous	screened	2
H. sapiens (human)	RMI2	116028	NM_152308;	ENSG00000175643	HGNC:28349	Q96E14	DNA replication and repair	DNA replication;	ALT: ambiguous; Telomerase-mediated: ambiguous	ambiguous	screened	2
H. sapiens (human)	RNF8	9025	NM_003958;	ENSG00000112130	HGNC:10071	O76064	DNA replication and repair	DNA repair / damage response;	ALT: ambiguous; Telomerase-mediated: ambiguous	ambiguous	predicted	2
H. sapiens (human)	RPA3	6119	NM_002947;	ENSG00000106399	HGNC:10291	P35244	DNA replication and repair	DNA repair / damage response; DNA recombination;	ALT: enhancing; Telomerase-mediated: ambiguous	ALT	predicted	2
H. sapiens (human)	RPAIN	84268	NM_001160243; NM_001160267; NM_001160244; NM_001160246; NM_001160266; NM_001033002;	ENSG00000129197	HGNC:28641	Q86UA6	DNA replication and repair		ALT: ambiguous; Telomerase-mediated: ambiguous	ambiguous	predicted	1
H. sapiens (human)	RPRD1B	58490	NM_021215;	ENSG00000101413	HGNC:16209	Q9NQG5	Cell cycle		ALT: ambiguous; Telomerase-mediated: ambiguous	ambiguous	screened	2
H. sapiens (human)	RUVBL1	8607	NM_001319084; NM_001319086; NM_003707;	ENSG00000175792	HGNC:10474	Q9Y265	Chromatin organization	Telomerase activity;	ALT: ambiguous; Telomerase-mediated: enhancing	Telomerase-mediated	validated	5
H. sapiens (human)	RUVBL2	10856	NM_001321190; NM_001321191; NM_006666;	ENSG00000183207	HGNC:10475	Q9Y230	DNA replication and repair	Telomerase activity; Gene regulation;	ALT: ambiguous; Telomerase-mediated: enhancing	Telomerase-mediated	validated	6
H. sapiens (human)	SAE1	10055	NM_001145713; NM_001145714; NM_005500;	ENSG00000142230	HGNC:30660	Q9UBE0	Protein modification		ALT: ambiguous; Telomerase-mediated: ambiguous	ambiguous	screened	2
H. sapiens (human)	SARNP	84324	NM_033082;	ENSG00000205323	HGNC:24432	P82979	RNA transcription and processing		ALT: ambiguous; Telomerase-mediated: ambiguous	ambiguous	screened	2
H. sapiens (human)	SEPT2	4735	NM_001008491; NM_001008492; NM_001282972; NM_001282973; NM_001321029; NM_001321035; NM_001321030; NM_001321031; NM_001321032; NM_001321033; NM_001321034; NM_004404;	ENSG00000168385	HGNC:7729	Q15019	Cell cycle		ALT: ambiguous; Telomerase-mediated: ambiguous	ambiguous	screened	2
H. sapiens (human)	SERPINB12	89777	NM_080474; NM_001307928;	ENSG00000166634	HGNC:14220	Q96P63	Cell differentiation		ALT: ambiguous; Telomerase-mediated: ambiguous	ambiguous	screened	2
H. sapiens (human)	SET	6418	NM_001248000; NM_001248001; NM_001122821;	ENSG00000119335	HGNC:10760	Q01105	Chromatin organization		ALT: ambiguous; Telomerase-mediated: ambiguous	ambiguous	screened	2
H. sapiens (human)	SFR1	119392	NM_001002759;	ENSG00000156384	HGNC:29574	Q86XK3	DNA replication and repair	DNA repair / damage response;	ALT: ambiguous; Telomerase-mediated: ambiguous	ambiguous	predicted	2
H. sapiens (human)	SGO1	151648	NM_001012409; NM_001012413; NM_001199251; NM_001199257; NM_001012410; NM_001012411; NM_001012412; NM_001199252; NM_001199253; NM_001199254; NM_001199255; NM_001199256; NM_138484;	ENSG00000129810	HGNC:25088	Q5FBB7	Chromatin organization	Chromatid cohesion;	ALT: ambiguous; Telomerase-mediated: ambiguous	ambiguous	predicted	2
H. sapiens (human)	SEM1	7979	NM_006304;	ENSG00000127922	HGNC:10845	P60896	DNA replication and repair	DNA repair / damage response;	ALT: ambiguous; Telomerase-mediated: ambiguous	ambiguous	predicted	2
H. sapiens (human)	SHMT1	6470	NM_148918; NM_001281786;	ENSG00000176974	HGNC:10850	P34896	Metabolism		ALT: ambiguous; Telomerase-mediated: ambiguous	ambiguous	predicted	2
H. sapiens (human)	SIMC1	375484	NM_001308195; NM_001308200; NM_001308196; NM_198567;	ENSG00000170085	HGNC:24779	Q8NDZ2	Protein modification		ALT: ambiguous; Telomerase-mediated: ambiguous	ambiguous	screened	2
H. sapiens (human)	SIRT1	23411	NM_012238; NM_001142498;	ENSG00000096717	HGNC:14929	Q96EB6	Chromatin organization	Histone modification / variants; Chromatin structure; ALT associated PML nuclear bodies (APBs);	ALT: ambiguous; Telomerase-mediated: ambiguous	ambiguous	predicted	3
H. sapiens (human)	SIRT6	51548	NM_001321058; NM_001321064; NM_001321059; NM_001321060; NM_001321061; NM_001321062; NM_001321063; NM_001193285;	ENSG00000077463	HGNC:14934	Q8N6T7	Chromatin organization	Histone modification / variants; Chromatin structure; ALT associated PML nuclear bodies (APBs);	ALT: ambiguous; Telomerase-mediated: ambiguous	ambiguous	predicted	3
H. sapiens (human)	SKP1	6500	NM_006930;	ENSG00000113558	HGNC:10899	P63208	Cell cycle		ALT: ambiguous; Telomerase-mediated: ambiguous	ambiguous	screened	2
H. sapiens (human)	SLX4	84464	NM_032444;	ENSG00000188827	HGNC:23845	Q8IY92	DNA replication and repair	Extrachromosomal telomeric repeat formation;	ALT: enhancing; Telomerase-mediated: ambiguous	ALT	screened	2
H. sapiens (human)	SLX4IP	128710	NM_001009608;	ENSG00000149346	HGNC:16225	Q5VYV7	--- not yet entered ---		ALT: ambiguous; Telomerase-mediated: ambiguous	ambiguous	screened	2
H. sapiens (human)	SMARCA1	6594	NM_001282874; NM_001282875; NM_003069;	ENSG00000102038	HGNC:11097	P28370	Chromatin organization		ALT: ambiguous; Telomerase-mediated: ambiguous	ambiguous	screened	2
H. sapiens (human)	SMARCA5	8467	NM_003601;	ENSG00000153147	HGNC:11101	O60264	Chromatin organization		ALT: ambiguous; Telomerase-mediated: ambiguous	ambiguous	screened	2
H. sapiens (human)	SMARCC2	6601	NM_001130420;	ENSG00000139613	HGNC:11105	Q8TAQ2	Chromatin organization		ALT: ambiguous; Telomerase-mediated: ambiguous	ambiguous	screened	2
H. sapiens (human)	SMC1A	8243	NM_006306; NM_001281463;	ENSG00000072501	HGNC:11111	Q14683	Cell cycle	Chromatid cohesion;	ALT: ambiguous; Telomerase-mediated: ambiguous	ambiguous	screened	2
H. sapiens (human)	SMC3	9126	NM_005445;	ENSG00000108055	HGNC:2468	Q9UQE7	Cell cycle	Chromatid cohesion;	ALT: ambiguous; Telomerase-mediated: ambiguous	ambiguous	screened	3
H. sapiens (human)	SMC5	23137	NM_015110;	ENSG00000198887	HGNC:20465	Q8IY18	DNA replication and repair	DNA repair / damage response; DNA recombination;	ALT: enhancing; Telomerase-mediated: ambiguous	ALT	validated	5
H. sapiens (human)	SMC6	79677	NM_024624; NM_001142286;	ENSG00000163029	HGNC:20466	Q96SB8	DNA replication and repair	DNA repair / damage response; DNA recombination;	ALT: enhancing; Telomerase-mediated: ambiguous	ALT	validated	6
H. sapiens (human)	SMCHD1	23347	NM_015295;	ENSG00000101596	HGNC:29090	A6NHR9	Chromatin organization	TERRA; Chromatin structure;	ALT: ambiguous; Telomerase-mediated: ambiguous	ambiguous	validated	6
H. sapiens (human)	SMG1	23049	NM_015092;	ENSG00000157106	HGNC:30045	Q96Q15	RNA transcription and processing		ALT: ambiguous; Telomerase-mediated: ambiguous	ambiguous	predicted	1
H. sapiens (human)	SMG5	23381	NM_001323614; NM_001323617; NM_001323615; NM_001323616; NM_015327;	ENSG00000198952	HGNC:24644	Q9UPR3	RNA transcription and processing	Telomerase activity; Telomere repeat binding;	ALT: ambiguous; Telomerase-mediated: ambiguous	ambiguous	predicted	2
H. sapiens (human)	SMG6	23293	NM_001256827; NM_001256828; NM_001170957;	ENSG00000070366	HGNC:17809	Q86US8	RNA transcription and processing	Telomerase activity; Telomere repeat binding;	ALT: ambiguous; Telomerase-mediated: repressing	ALT	predicted	2
H. sapiens (human)	SMG7	9887	NM_201568; NM_201569; NM_001174061; NM_001331007; NM_014837; NM_173156;	ENSG00000116698	HGNC:16792	Q92540	RNA transcription and processing	Telomerase activity; Telomere repeat binding;	ALT: ambiguous; Telomerase-mediated: ambiguous	ambiguous	predicted	2
H. sapiens (human)	SND1	27044	NM_014390;	ENSG00000197157	HGNC:30646	Q7KZF4	RNA transcription and processing		ALT: ambiguous; Telomerase-mediated: ambiguous	ambiguous	screened	2
H. sapiens (human)	SNRPA1	6627	NM_003090;	ENSG00000131876	HGNC:11152	P09661	RNA transcription and processing		ALT: ambiguous; Telomerase-mediated: ambiguous	ambiguous	screened	2
H. sapiens (human)	SNW1	22938	NM_012245; NM_001318844;	ENSG00000100603	HGNC:16696	Q13573	RNA transcription and processing		ALT: ambiguous; Telomerase-mediated: ambiguous	ambiguous	screened	2
H. sapiens (human)	SOD2	6648	NM_001024465; NM_001024466; NM_001322814; NM_001322820; NM_001322815; NM_001322816; NM_001322817; NM_001322819; NM_000636;	ENSG00000112096	HGNC:11180	P04179	Mitochondria		ALT: ambiguous; Telomerase-mediated: ambiguous	ambiguous	predicted	2
H. sapiens (human)	SP110	3431	NM_004509; NM_004510; NM_001185015;	ENSG00000280755	HGNC:5401	Q9HB58	RNA transcription and processing	ALT associated PML nuclear bodies (APBs);	ALT: ambiguous; Telomerase-mediated: ambiguous	ambiguous	predicted	2
H. sapiens (human)	SRP14	6727	NM_003134; NM_001309434;	ENSG00000140319	HGNC:11299	P37108	Cell membrane / wall		ALT: ambiguous; Telomerase-mediated: ambiguous	ambiguous	screened	2
H. sapiens (human)	SRSF9	8683	NM_003769;	ENSG00000111786	HGNC:10791	Q13242	RNA transcription and processing		ALT: ambiguous; Telomerase-mediated: ambiguous	ambiguous	screened	2
H. sapiens (human)	SSB	6741	NM_003142; NM_001294145;	ENSG00000138385	HGNC:11316	P05455	RNA transcription and processing		ALT: ambiguous; Telomerase-mediated: ambiguous	ambiguous	screened	2
H. sapiens (human)	SSRP1	6749	NM_003146;	ENSG00000149136	HGNC:11327	Q08945	DNA replication and repair		ALT: ambiguous; Telomerase-mediated: ambiguous	ambiguous	screened	2
H. sapiens (human)	STAG1	10274	NM_005862;	ENSG00000118007	HGNC:11354	Q8WVM7	Cell cycle	Chromatid cohesion;	ALT: ambiguous; Telomerase-mediated: ambiguous	ambiguous	predicted	2
H. sapiens (human)	STAG2	10735	NM_001042749; NM_001042751; NM_001042750; NM_001282418;	ENSG00000101972	HGNC:11355	Q8N3U4	Cell cycle	Chromatid cohesion; ALT associated PML nuclear bodies (APBs);	ALT: ambiguous; Telomerase-mediated: ambiguous	ambiguous	screened	3
H. sapiens (human)	STIP1	10963	NM_001282652; NM_001282653; NM_006819;	ENSG00000168439	HGNC:11387	P31948	Protein synthesis and degradation		ALT: ambiguous; Telomerase-mediated: ambiguous	ambiguous	screened	2
H. sapiens (human)	STOML2	30968	NM_001287031; NM_001287033; NM_001287032; NM_013442;	ENSG00000165283	HGNC:14559	Q9UJZ1	Mitochondria		ALT: ambiguous; Telomerase-mediated: ambiguous	ambiguous	screened	2
H. sapiens (human)	SUMO3	6612	NM_006936; NM_001286416;	ENSG00000184900	HGNC:11124	P55854	Protein modification	ALT associated PML nuclear bodies (APBs);	ALT: enhancing; Telomerase-mediated: ambiguous	ALT	validated	6
H. sapiens (human)	SUPT16H	11198	NM_007192;	ENSG00000092201	HGNC:11465	Q9Y5B9	DNA replication and repair		ALT: ambiguous; Telomerase-mediated: ambiguous	ambiguous	screened	2
H. sapiens (human)	SUV39H1	6839	NM_003173; NM_001282166;	ENSG00000101945	HGNC:11479	O43463	Chromatin organization	Histone modification / variants; Chromatin structure;	ALT: ambiguous; Telomerase-mediated: ambiguous	ambiguous	predicted	2
H. sapiens (human)	SUV39H2	79723	NM_001193424; NM_001193427; NM_001193425; NM_001193426; NM_024670;	ENSG00000152455	HGNC:17287	Q9H5I1	Chromatin organization	Histone modification / variants; Chromatin structure;	ALT: ambiguous; Telomerase-mediated: ambiguous	ambiguous	predicted	2
H. sapiens (human)	KMT5B	51111	NM_001300907; NM_001300909; NM_001300908; NM_016028;	ENSG00000110066	HGNC:24283	Q4FZB7	Chromatin organization	Histone modification / variants; Chromatin structure;	ALT: ambiguous; Telomerase-mediated: ambiguous	ambiguous	predicted	2
H. sapiens (human)	KMT5C	84787	NM_032701;	ENSG00000133247	HGNC:28405	Q86Y97	Chromatin organization	Histone modification / variants; ALT associated PML nuclear bodies (APBs);	ALT: enhancing; Telomerase-mediated: ambiguous	ALT	screened	3
H. sapiens (human)	SWI5	375757	NM_001318089; NM_001318092; NM_001040011;	ENSG00000175854	HGNC:31412	Q1ZZU3	DNA replication and repair	DNA repair / damage response;	ALT: ambiguous; Telomerase-mediated: ambiguous	ambiguous	predicted	2
H. sapiens (human)	TAF15	8148	NM_003487;	ENSG00000270647	HGNC:11547	Q92804	RNA transcription and processing		ALT: ambiguous; Telomerase-mediated: ambiguous	ambiguous	screened	2
H. sapiens (human)	TAGLN2	8407	NM_001277223; NM_001277224; NM_003564;	ENSG00000158710	HGNC:11554	P37802	Cell differentiation		ALT: ambiguous; Telomerase-mediated: ambiguous	ambiguous	screened	2
H. sapiens (human)	TARDBP	23435	NM_007375;	ENSG00000120948	HGNC:11571	Q13148	RNA transcription and processing		ALT: ambiguous; Telomerase-mediated: ambiguous	ambiguous	screened	2
H. sapiens (human)	TCEA1	6917	NM_201437; NM_006756;	ENSG00000187735	HGNC:11612	P23193	RNA transcription and processing		ALT: ambiguous; Telomerase-mediated: ambiguous	ambiguous	screened	2
H. sapiens (human)	TCOF1	6949	NM_001008656; NM_001008657; NM_001135243; NM_001135245; NM_001135244; NM_000356;	ENSG00000070814	HGNC:11654	Q13428	RNA transcription and processing		ALT: ambiguous; Telomerase-mediated: ambiguous	ambiguous	screened	2
H. sapiens (human)	TDP1	55775	NM_018319; NM_001008744;	ENSG00000042088	HGNC:18884	Q9NUW8	DNA replication and repair		ALT: ambiguous; Telomerase-mediated: ambiguous	ambiguous	predicted	1
H. sapiens (human)	TDRD1	56165	NM_198795;	ENSG00000095627	HGNC:11712	Q9BXT4	Cell differentiation		ALT: ambiguous; Telomerase-mediated: ambiguous	ambiguous	predicted	1
H. sapiens (human)	TDRD10	126668	NM_182499; NM_001098475;	ENSG00000163239	HGNC:25316	Q5VZ19	Cell differentiation		ALT: ambiguous; Telomerase-mediated: ambiguous	ambiguous	predicted	1
H. sapiens (human)	TDRD12	91646	NM_001110822; NM_001015890;	ENSG00000173809	HGNC:25044	Q587J7	Cell differentiation		ALT: ambiguous; Telomerase-mediated: ambiguous	ambiguous	predicted	1
H. sapiens (human)	TDRD3	81550	NM_001146070; NM_001146071; NM_030794;	ENSG00000083544	HGNC:20612	Q9H7E2	Cell differentiation		ALT: ambiguous; Telomerase-mediated: ambiguous	ambiguous	predicted	1
H. sapiens (human)	TDRD5	163589	NM_001199092; NM_001199092; NM_001199089; NM_001199091; NM_173533;	ENSG00000162782	HGNC:20614	Q8NAT2	Cell differentiation		ALT: ambiguous; Telomerase-mediated: ambiguous	ambiguous	predicted	1
H. sapiens (human)	TDRD6	221400	NM_001010870;	ENSG00000180113	HGNC:21339	O60522	Cell differentiation		ALT: ambiguous; Telomerase-mediated: ambiguous	ambiguous	screened	2
H. sapiens (human)	TDRD7	23424	NM_014290; NM_001302884;	ENSG00000196116	HGNC:30831	Q8NHU6	Cell differentiation		ALT: ambiguous; Telomerase-mediated: ambiguous	ambiguous	predicted	1
H. sapiens (human)	TDRD9	122402	NM_153046;	ENSG00000156414	HGNC:20122	Q8NDG6	Cell differentiation		ALT: ambiguous; Telomerase-mediated: ambiguous	ambiguous	predicted	1
H. sapiens (human)	TDRKH	11022	NM_001083963; NM_001083965; NM_001083964; NM_006862;	ENSG00000182134	HGNC:11713	Q9Y2W6	Cell differentiation		ALT: ambiguous; Telomerase-mediated: ambiguous	ambiguous	predicted	1
H. sapiens (human)	TELO2	9894	NM_016111;	ENSG00000100726	HGNC:29099	Q9Y4R8	Signaling		ALT: ambiguous; Telomerase-mediated: ambiguous	ambiguous	predicted	1
H. sapiens (human)	TERC	7012	NR_001566;	ENSG00000277925	HGNC:11727	n.a.	Telomere biology	Telomerase component; Telomere length; Telomerase activity; Telomere structure;	ALT: ambiguous; Telomerase-mediated: enhancing	Telomerase-mediated	validated	10
H. sapiens (human)	TFPT	29844	NM_013342; NM_001321792;	ENSG00000105619	HGNC:13630	P0C1Z6	Cell death		ALT: ambiguous; Telomerase-mediated: ambiguous	ambiguous	predicted	1
H. sapiens (human)	TFRC	7037	NM_001313965; NM_001313966; NM_001128148;	ENSG00000072274	HGNC:11763	P02786	Cell membrane / wall		ALT: ambiguous; Telomerase-mediated: ambiguous	ambiguous	screened	2
H. sapiens (human)	TMED10	10972	NM_006827;	ENSG00000170348	HGNC:16998	P49755	--- not yet entered ---		ALT: ambiguous; Telomerase-mediated: ambiguous	ambiguous	predicted	2
H. sapiens (human)	TMEM109	79073	NM_024092;	ENSG00000110108	HGNC:28771	Q9BVC6	Cell membrane / wall		ALT: ambiguous; Telomerase-mediated: ambiguous	ambiguous	predicted	2
H. sapiens (human)	TMEM201	199953	NM_001010866;	ENSG00000188807	HGNC:33719	Q5SNT2	Cell membrane / wall		ALT: ambiguous; Telomerase-mediated: ambiguous	ambiguous	predicted	1
H. sapiens (human)	TNKS	8658	NM_003747;	ENSG00000173273	HGNC:11941	O95271	Protein modification	Telomerase activity; Telomere structure; Telomere length; Telomere repeat binding;	ALT: ambiguous; Telomerase-mediated: enhancing	Telomerase-mediated	validated	7
H. sapiens (human)	TNKS2	80351	NM_025235;	ENSG00000107854	HGNC:15677	Q9H2K2	Protein modification	Telomere length; Telomerase activity;	ALT: ambiguous; Telomerase-mediated: enhancing	Telomerase-mediated	validated	5
H. sapiens (human)	TOP1	7150	NM_003286;	ENSG00000198900	HGNC:11986	P11387	DNA replication and repair	DNA repair / damage response;	ALT: ambiguous; Telomerase-mediated: ambiguous	ambiguous	predicted	2
H. sapiens (human)	TOP2A	7153	NM_001067;	ENSG00000131747	HGNC:11989	P11388	DNA replication and repair	DNA repair / damage response;	ALT: enhancing; Telomerase-mediated: ambiguous	ALT	predicted	2
H. sapiens (human)	TOP2B	7155	NM_001068;	ENSG00000077097	HGNC:11990	Q02880	DNA replication and repair	DNA repair / damage response;	ALT: ambiguous; Telomerase-mediated: ambiguous	ambiguous	predicted	2
H. sapiens (human)	TOP3B	8940	NM_001282112; NM_001282113; NM_003935;	ENSG00000100038	HGNC:11993	O95985	DNA replication and repair	DNA repair / damage response;	ALT: ambiguous; Telomerase-mediated: ambiguous	ambiguous	predicted	2
H. sapiens (human)	TOPBP1	11073	NM_007027;	ENSG00000163781	HGNC:17008	Q92547	DNA replication and repair	DNA repair / damage response;	ALT: ambiguous; Telomerase-mediated: ambiguous	ambiguous	predicted	2
H. sapiens (human)	TP53BP1	7158	NM_001141979; NM_001141980; NM_005657;	ENSG00000067369	HGNC:11999	Q12888	DNA replication and repair	DNA repair / damage response; Gene regulation; Telomerase activity; ALT associated PML nuclear bodies (APBs);	ALT: enhancing; Telomerase-mediated: repressing	ALT	screened	4
H. sapiens (human)	TPR	7175	NM_003292;	ENSG00000047410	HGNC:12017	P12270	RNA transcription and processing		ALT: ambiguous; Telomerase-mediated: ambiguous	ambiguous	screened	2
H. sapiens (human)	TREX1	11277	NM_033627; NM_033629; NM_033628; NM_007248;	ENSG00000282827	HGNC:33499	Q9NSU2	DNA replication and repair		ALT: ambiguous; Telomerase-mediated: ambiguous	ambiguous	predicted	1
H. sapiens (human)	TREX2	11219	NM_080699; NM_080701; NM_080700;	ENSG00000183479	HGNC:12270	Q9BQ50	DNA replication and repair		ALT: ambiguous; Telomerase-mediated: ambiguous	ambiguous	predicted	1
H. sapiens (human)	TRIM28	10155	NM_005762;	ENSG00000130726	HGNC:16384	Q13263	Chromatin organization	DNA repair / damage response;	ALT: ambiguous; Telomerase-mediated: ambiguous	ambiguous	screened	2
H. sapiens (human)	TRIP13	9319	NM_004237; NM_001166260;	ENSG00000071539	HGNC:12307	Q15645	RNA transcription and processing	DNA repair / damage response;	ALT: ambiguous; Telomerase-mediated: ambiguous	ambiguous	predicted	2
H. sapiens (human)	TTI1	9675	NM_014657; NM_001303457;	ENSG00000101407	HGNC:29029	O43156	RNA transcription and processing		ALT: ambiguous; Telomerase-mediated: ambiguous	ambiguous	predicted	1
H. sapiens (human)	UAP1	6675	NM_001324113; NM_001324117; NM_001324114; NM_001324115; NM_001324116; NM_003115;	ENSG00000117143	HGNC:12457	Q16222	Metabolism		ALT: ambiguous; Telomerase-mediated: ambiguous	ambiguous	predicted	2
H. sapiens (human)	UBA1	7317	NM_003334;	ENSG00000130985	HGNC:12469	P22314	Protein synthesis and degradation		ALT: ambiguous; Telomerase-mediated: ambiguous	ambiguous	screened	2
H. sapiens (human)	UBR5	51366	NM_015902; NM_001282873;	ENSG00000104517	HGNC:16806	O95071	Chromatin organization	Chromatin structure;	ALT: ambiguous; Telomerase-mediated: ambiguous	ambiguous	predicted	2
H. sapiens (human)	UBTF	7343	NM_001076683; NM_001076684; NM_014233;	ENSG00000108312	HGNC:12511	P17480	RNA transcription and processing		ALT: ambiguous; Telomerase-mediated: ambiguous	ambiguous	screened	2
H. sapiens (human)	UBXN1	51035	NM_001286077; NM_001286078; NM_015853;	ENSG00000162191	HGNC:18402	Q04323	Protein synthesis and degradation		ALT: ambiguous; Telomerase-mediated: ambiguous	ambiguous	screened	2
H. sapiens (human)	UCHL1	7345	NM_004181.4; NM_004181;	ENSG00000154277	HGNC:12513	P09936	Protein synthesis and degradation		ALT: enhancing; Telomerase-mediated: ambiguous	ALT	screened	2
H. sapiens (human)	UIMC1	51720	NM_001199297; NM_001199298; NM_001317961;	ENSG00000087206	HGNC:30298	Q96RL1	DNA replication and repair	DNA repair / damage response;	ALT: ambiguous; Telomerase-mediated: ambiguous	ambiguous	predicted	2
H. sapiens (human)	UPF1	5976	NM_002911; NM_001297549;	ENSG00000005007	HGNC:9962	Q92900	RNA transcription and processing	DNA replication; Telomere repeat binding; ALT associated PML nuclear bodies (APBs);	ALT: ambiguous; Telomerase-mediated: ambiguous	ambiguous	predicted	3
H. sapiens (human)	USP7	7874	NM_001286457; NM_001286458; NM_001321858;	ENSG00000187555	HGNC:12630	Q93009	Protein synthesis and degradation		ALT: ambiguous; Telomerase-mediated: ambiguous	ambiguous	screened	2
H. sapiens (human)	VCP	7415	NM_007126;	ENSG00000165280	HGNC:12666	P55072	Protein transport		ALT: ambiguous; Telomerase-mediated: ambiguous	ambiguous	screened	2
H. sapiens (human)	WDR61	80349	NM_001303247; NM_001303248; NM_025234;	ENSG00000140395	HGNC:30300	Q9GZS3	Chromatin organization		ALT: ambiguous; Telomerase-mediated: ambiguous	ambiguous	screened	2
H. sapiens (human)	WDR82	80335	NM_025222;	ENSG00000164091	HGNC:28826	Q6UXN9	Chromatin organization		ALT: ambiguous; Telomerase-mediated: ambiguous	ambiguous	screened	2
H. sapiens (human)	WEE1	7465	NM_003390; NM_001143976;	ENSG00000166483	HGNC:12761	P30291	Cell cycle		ALT: ambiguous; Telomerase-mediated: ambiguous	ambiguous	predicted	1
H. sapiens (human)	WRN	7486	NM_000553;	ENSG00000165392	HGNC:12791	Q14191	DNA replication and repair	DNA repair / damage response; Telomere structure; Extrachromosomal telomeric repeat formation; DNA recombination; ALT associated PML nuclear bodies (APBs)	ALT: enhancing; Telomerase-mediated: ambiguous	ALT	validated	7
H. sapiens (human)	WRNIP1	56897	NM_130395; NM_020135;	ENSG00000124535	HGNC:20876	Q96S55	DNA replication and repair	DNA repair / damage response;	ALT: ambiguous; Telomerase-mediated: ambiguous	ambiguous	screened	3
H. sapiens (human)	XPO1	7514	NM_003400;	ENSG00000082898	HGNC:12825	O14980	RNA transcription and processing		ALT: ambiguous; Telomerase-mediated: ambiguous	ambiguous	screened	2
H. sapiens (human)	XRCC1	7515	NM_006297;	ENSG00000073050	HGNC:12828	P18887	DNA replication and repair	DNA repair / damage response; DNA replication;	ALT: ambiguous; Telomerase-mediated: enhancing	Telomerase-mediated	screened	3
H. sapiens (human)	XRCC2	7516	NM_005431;	ENSG00000196584	HGNC:12829	O43543	DNA replication and repair	DNA repair / damage response;	ALT: ambiguous; Telomerase-mediated: ambiguous	ambiguous	predicted	2
H. sapiens (human)	XRCC3	7517	NM_001100118; NM_001100119; NM_005432;	ENSG00000126215	HGNC:12830	O43542	DNA replication and repair	DNA repair / damage response; DNA recombination; Telomere structure; Extrachromosomal telomeric repeat formation;	ALT: enhancing; Telomerase-mediated: ambiguous	ALT	predicted	3
H. sapiens (human)	XRCC4	7518	NM_001318012; NM_001318013; NM_003401;	ENSG00000152422	HGNC:12831	Q13426	DNA replication and repair	DNA repair / damage response;	ALT: ambiguous; Telomerase-mediated: ambiguous	ambiguous	predicted	2
H. sapiens (human)	XRCC5	7520	NM_021141;	ENSG00000079246	HGNC:12833	P13010	DNA replication and repair	DNA recombination; DNA repair / damage response; Telomere repeat binding; Extrachromosomal telomeric repeat formation; Telomere structure	ALT: ambiguous; Telomerase-mediated: repressing	ALT	validated	8
H. sapiens (human)	YBX3	8531	NM_001145426;	ENSG00000060138	HGNC:2428	P16989	Cell differentiation		ALT: ambiguous; Telomerase-mediated: ambiguous	ambiguous	screened	2
H. sapiens (human)	YWHAB	7529	NM_139323; NM_003404;	ENSG00000166913	HGNC:12849	P31946	Cell membrane / wall		ALT: ambiguous; Telomerase-mediated: ambiguous	ambiguous	screened	2
H. sapiens (human)	YWHAE	7531	NM_006761; NM_005115;	ENSG00000108953	HGNC:12851	P62258	Signaling		ALT: ambiguous; Telomerase-mediated: ambiguous	ambiguous	screened	2
H. sapiens (human)	YWHAG	7532	NM_012479;	ENSG00000170027	HGNC:12852	P61981	Cell cycle		ALT: ambiguous; Telomerase-mediated: ambiguous	ambiguous	screened	2
H. sapiens (human)	YWHAQ	10971	NM_006826;	ENSG00000134308	HGNC:12854	P27348	Cell membrane / wall	Telomerase activity;	ALT: ambiguous; Telomerase-mediated: enhancing	Telomerase-mediated	screened	3
H. sapiens (human)	YWHAZ	7534	NM_003406; NM_001135699; NM_001135700; NM_001135701; NM_001135702; NM_145690;	ENSG00000164924	HGNC:12855	P63104	Signaling		ALT: ambiguous; Telomerase-mediated: ambiguous	ambiguous	predicted	2
H. sapiens (human)	ZBTB44	29068	NM_001301098; NM_001301099; NM_014155;	ENSG00000196323	HGNC:25001	Q8NCP5	RNA transcription and processing		ALT: ambiguous; Telomerase-mediated: ambiguous	ambiguous	predicted	1
H. sapiens (human)	ZCCHC7	84186	NM_001289119; NM_001289121; NM_001289120; NM_032226;	ENSG00000147905	HGNC:26209	Q8N3Z6	RNA transcription and processing		ALT: ambiguous; Telomerase-mediated: ambiguous	ambiguous	predicted	1
H. sapiens (human)	ZMYM2	7750	NM_001190964; NM_001190965; NM_003453;	ENSG00000121741	HGNC:12989	Q9UBW7	RNA transcription and processing		ALT: ambiguous; Telomerase-mediated: ambiguous	ambiguous	predicted	1
H. sapiens (human)	ZNF827	152485	NM_178835; NM_001306215;	ENSG00000151612	HGNC:27193	Q17R98	--- unknown ---		ALT: enhancing; Telomerase-mediated: ambiguous	ALT	validated	5
H. sapiens (human)	ZSWIM7	125150	NM_001042697; NM_001042698;	ENSG00000214941	HGNC:26993	Q19AV6	DNA replication and repair	DNA repair / damage response;	ALT: ambiguous; Telomerase-mediated: ambiguous	ambiguous	predicted	2
H. sapiens (human)	AR	367	NM_001011645; NM_000044;	ENSG00000169083	HGNC:644	P10275	RNA transcription and processing	Gene regulation; Telomerase activity; DNA replication;	ALT: ambiguous; Telomerase-mediated: repressing	ALT	validated	6
H. sapiens (human)	BHLHE40	8553	NM_003670;	ENSG00000134107	HGNC:1046	O14503	RNA transcription and processing	Telomerase activity;	ALT: ambiguous; Telomerase-mediated: repressing	ALT	validated	5
H. sapiens (human)	BRCA1	672	NM_007294; NM_007294; NM_007298; NM_007299; NM_007300; NM_007297;	ENSG00000012048	HGNC:1100	P38398	DNA replication and repair	DNA repair / damage response;	ALT: ambiguous; Telomerase-mediated: ambiguous	ambiguous	predicted	2
H. sapiens (human)	CEBPB	1051	NM_001285878; NM_001285879; NM_005194;	ENSG00000172216	HGNC:1834	P17676	RNA transcription and processing	Telomerase activity;	ALT: ambiguous; Telomerase-mediated: repressing	ALT	predicted	2
H. sapiens (human)	CTCF	10664	NM_006565; NM_001191022;	ENSG00000102974	HGNC:13723	P49711	RNA transcription and processing	Gene regulation; Telomerase activity; TERRA; Transcription;	ALT: ambiguous; Telomerase-mediated: repressing	ALT	validated	7
H. sapiens (human)	CTCFL	140690	NM_001269044; NM_001269049; NM_001269047; NM_001269055; NM_001269050; NM_001269054; NM_001269041; NM_001269051; NM_080618; NM_001269040; NM_001269042; NM_001269045; NM_001269052; NM_001269048; NM_001269043; NM_001269046;	ENSG00000124092	HGNC:16234	Q8NI51	RNA transcription and processing	Telomerase activity;	ALT: ambiguous; Telomerase-mediated: enhancing	Telomerase-mediated	predicted	2
H. sapiens (human)	E2F5	1875	NM_001951; NM_001083588; NM_001083589;	ENSG00000133740	HGNC:3119	Q15329	RNA transcription and processing	Telomerase activity;	ALT: ambiguous; Telomerase-mediated: enhancing	Telomerase-mediated	screened	2
H. sapiens (human)	E2F6	1876	NM_001278277; NM_001278276; NM_001278275; NM_001278278; NM_212540; NM_198256;	ENSG00000169016	HGNC:3120	O75461	RNA transcription and processing	Telomerase activity;	ALT: ambiguous; Telomerase-mediated: enhancing	Telomerase-mediated	predicted	2
H. sapiens (human)	EGR1	1958	NM_001964;	ENSG00000120738	HGNC:3238	P18146	RNA transcription and processing	Gene regulation; Telomerase activity;	ALT: ambiguous; Telomerase-mediated: ambiguous	ambiguous	validated	6
H. sapiens (human)	EPAS1	2034	NM_001430;	ENSG00000116016	HGNC:3374	Q99814	RNA transcription and processing	Gene regulation; Telomerase activity;	ALT: ambiguous; Telomerase-mediated: ambiguous	ambiguous	validated	6
H. sapiens (human)	ESR1	2099	NM_000125; NM_001122742; NM_001122741; NM_001122740; NM_000125; NM_001122742; NM_001122741; NM_001122740; NM_000125; NM_001122742; NM_001122741; NM_001122740;	ENSG00000091831	HGNC:3467	P03372	RNA transcription and processing	Gene regulation; Telomerase activity;	ALT: ambiguous; Telomerase-mediated: enhancing	Telomerase-mediated	validated	6
H. sapiens (human)	ESR2	2100	NM_001214902; NM_001214903; NM_001437; NM_001271876; NM_001040275; NM_001271877;	ENSG00000140009	HGNC:3468	Q92731	RNA transcription and processing	Telomerase activity;	ALT: ambiguous; Telomerase-mediated: enhancing	Telomerase-mediated	validated	5
H. sapiens (human)	ETS1	2113	NM_001143820; NM_001162422; NM_005238;	ENSG00000134954	HGNC:3488	P14921	RNA transcription and processing	Telomerase activity;	ALT: ambiguous; Telomerase-mediated: enhancing	Telomerase-mediated	validated	5
H. sapiens (human)	ETS2	2114	NM_005239; NM_001256295;	ENSG00000157557	HGNC:3489	P15036	RNA transcription and processing	Gene regulation; Telomerase activity;	ALT: ambiguous; Telomerase-mediated: enhancing	Telomerase-mediated	validated	6
H. sapiens (human)	ETV1	2115	NM_001163149; NM_001163150; NM_001163147; NM_004956; NM_001163151; NM_001163152; NM_001163148;	ENSG00000006468	HGNC:3490	P50549	RNA transcription and processing	Gene regulation; Telomerase activity;	ALT: ambiguous; Telomerase-mediated: enhancing	Telomerase-mediated	validated	6
H. sapiens (human)	EWSR1	2130	NM_001163285; NM_001163287; NM_001163286; NM_005243;	ENSG00000182944	HGNC:3508	Q01844	RNA transcription and processing	Telomerase activity;	ALT: ambiguous; Telomerase-mediated: enhancing	Telomerase-mediated	validated	5
H. sapiens (human)	FOS	2353	NM_005252;	ENSG00000170345	HGNC:3796	P01100	RNA transcription and processing	Gene regulation; Telomerase activity;	ALT: ambiguous; Telomerase-mediated: ambiguous	ambiguous	validated	6
H. sapiens (human)	GLI1	2735	NM_001160045; NM_001167609; NM_005269;	ENSG00000111087	HGNC:4317	P08151	RNA transcription and processing	Gene regulation; Telomerase activity;	ALT: ambiguous; Telomerase-mediated: enhancing	Telomerase-mediated	validated	6
H. sapiens (human)	GLI2	2736	NM_030379; NM_030381; NM_030380; NM_005270;	ENSG00000074047	HGNC:4318	P10070	RNA transcription and processing	Gene regulation; Telomerase activity;	ALT: ambiguous; Telomerase-mediated: enhancing	Telomerase-mediated	validated	6
H. sapiens (human)	HIF1A	3091	NM_001243084; NM_001530; NM_181054; NM_001243084; NM_001530; NM_181054;	ENSG00000100644	HGNC:4910	Q16665	RNA transcription and processing	Gene regulation; Telomerase activity;	ALT: ambiguous; Telomerase-mediated: enhancing	Telomerase-mediated	validated	6
H. sapiens (human)	HOXA7	3204	NM_006896;	ENSG00000122592	HGNC:5108	P31268	RNA transcription and processing	Telomerase activity;	ALT: ambiguous; Telomerase-mediated: enhancing	Telomerase-mediated	validated	5
H. sapiens (human)	IKZF1	10320	NM_001220767; NM_001220771; NM_001220774; NM_001220776; NM_001220770; NM_001220773; NM_001220772; NM_001220775; NM_001220769; NM_006060; NM_001220766; NM_001220768;	ENSG00000185811	HGNC:13176	Q13422	RNA transcription and processing	Telomerase activity;	ALT: ambiguous; Telomerase-mediated: repressing	ALT	predicted	2
H. sapiens (human)	IRF1	3659	NM_002198;	ENSG00000125347	HGNC:6116	P10914	RNA transcription and processing	Telomerase activity;	ALT: ambiguous; Telomerase-mediated: repressing	ALT	predicted	2
H. sapiens (human)	JUN	3725	NM_002228;	ENSG00000177606	HGNC:6204	P05412	RNA transcription and processing	Telomerase activity;	ALT: ambiguous; Telomerase-mediated: repressing	ALT	validated	5
H. sapiens (human)	JUND	3727	NM_005354; NM_001286968;	ENSG00000130522	HGNC:6206	P17535	RNA transcription and processing	Telomerase activity;	ALT: ambiguous; Telomerase-mediated: enhancing	Telomerase-mediated	predicted	2
H. sapiens (human)	MAD1L1	8379	NM_001013836; NM_001013837; NM_001304523; NM_001304525; NM_001304524; NM_003550;	ENSG00000002822	HGNC:6762	Q9Y6D9	Cell cycle	Gene regulation; Telomerase activity;	ALT: ambiguous; Telomerase-mediated: repressing	ALT	validated	6
H. sapiens (human)	MAZ	4150	NM_001276275; NM_001276276; NM_002383; NM_001042539;	ENSG00000103495	HGNC:6914	P56270	RNA transcription and processing	Gene regulation; Telomerase activity;	ALT: ambiguous; Telomerase-mediated: repressing	ALT	validated	6
H. sapiens (human)	MBD2	8932	NM_015832; NM_003927;	ENSG00000134046	HGNC:6917	Q9UBB5	RNA transcription and processing	Telomerase activity;	ALT: ambiguous; Telomerase-mediated: repressing	ALT	predicted	2
H. sapiens (human)	MEN1	4221	NM_130799; NM_000244; NM_130804; NM_130802; NM_130803; NM_130801; NM_130800;	ENSG00000133895	HGNC:7010	O00255	RNA transcription and processing	Gene regulation; Telomerase activity; Telomere length;	ALT: ambiguous; Telomerase-mediated: repressing	ALT	validated	6
H. sapiens (human)	MITF	4286	NM_198159; NM_198159; NM_001184967; NM_006722; NM_198177; NM_000248; NM_198178; NM_198158; NM_001184968;	ENSG00000187098	HGNC:7105	O75030	RNA transcription and processing	Telomerase activity;	ALT: ambiguous; Telomerase-mediated: enhancing	Telomerase-mediated	predicted	2
H. sapiens (human)	MXD1	4084	NM_001202514; NM_002357; NM_001202513;	ENSG00000059728	HGNC:6761	Q05195	RNA transcription and processing	Gene regulation; Telomerase activity;	ALT: ambiguous; Telomerase-mediated: repressing	ALT	validated	5
H. sapiens (human)	MYB	4602	NM_001161657; NM_001161656; NM_001130173; NM_001161658; NM_005375; NM_001161659; NM_001161660; NM_001130172;	ENSG00000118513	HGNC:7545	P10242	RNA transcription and processing	Telomerase activity;	ALT: ambiguous; Telomerase-mediated: enhancing	Telomerase-mediated	predicted	2
H. sapiens (human)	MYC	4609	NM_002467;	ENSG00000136997	HGNC:7553	P01106	Cell cycle	Gene regulation; Telomerase activity;	ALT: ambiguous; Telomerase-mediated: enhancing	Telomerase-mediated	validated	6
H. sapiens (human)	MYCN	4613	NM_001293228; NM_001293233; NM_001293231; NM_005378;	ENSG00000134323	HGNC:7559	P04198	RNA transcription and processing	Gene regulation; Telomerase activity;	ALT: ambiguous; Telomerase-mediated: enhancing	Telomerase-mediated	validated	6
H. sapiens (human)	MZF1	7593	NM_003422; NM_003422; NM_198055; NM_001267033;	ENSG00000099326	HGNC:13108	P28698	RNA transcription and processing	Gene regulation; Telomerase activity;	ALT: ambiguous; Telomerase-mediated: repressing	ALT	validated	6
H. sapiens (human)	NFAT5	10725	NM_138714; NM_138713; NM_138714; NM_173214; NM_173215; NM_006599; NM_001113178;	ENSG00000102908	HGNC:7774	O94916	RNA transcription and processing	Telomerase activity;	ALT: ambiguous; Telomerase-mediated: enhancing	Telomerase-mediated	predicted	2
H. sapiens (human)	NFATC2	4773	NM_001136021; NM_001258292; NM_001258294; NM_001258295; NM_001258296; NM_001258297; NM_012340; NM_173091;	ENSG00000101096	HGNC:7776	Q13469	RNA transcription and processing	Gene regulation; Telomerase activity;	ALT: ambiguous; Telomerase-mediated: enhancing	Telomerase-mediated	validated	6
H. sapiens (human)	NFKB1	4790	NM_001165412; NM_003998; NM_001165412; NM_003998;	ENSG00000109320	HGNC:7794	P19838	Signaling	Telomerase activity; Gene regulation;	ALT: ambiguous; Telomerase-mediated: enhancing	Telomerase-mediated	validated	6
H. sapiens (human)	RELA	5970	NM_001243984; NM_001243985; NM_001145138;	ENSG00000173039	HGNC:9955	Q04206	RNA transcription and processing	Gene regulation; Telomerase activity;	ALT: ambiguous; Telomerase-mediated: enhancing	Telomerase-mediated	validated	5
H. sapiens (human)	NFX1	4799	NM_002504_x000b_; NM_147133; NM_002504; NM_001318758; NM_147134;	ENSG00000086102	HGNC:7803	Q12986	RNA transcription and processing	Gene regulation; Telomerase activity;	ALT: ambiguous; Telomerase-mediated: ambiguous	ambiguous	validated	6
H. sapiens (human)	NR2F2	7026	NM_001145155; NM_001145156; NM_021005;	ENSG00000185551	HGNC:7976	P24468	RNA transcription and processing	ALT associated PML nuclear bodies (APBs); Telomerase activity; Gene regulation;	ALT: enhancing; Telomerase-mediated: repressing	ALT	validated	7
H. sapiens (human)	PAX5	5079	NM_001280553; NM_001280552; NM_001280550; NM_001280548; NM_016734; NM_001280554; NM_001280547; NM_001280556; NM_001280551; NM_001280549; NM_001280555;	ENSG00000196092	HGNC:8619	Q02548	RNA transcription and processing	Gene regulation; Telomerase activity;	ALT: ambiguous; Telomerase-mediated: enhancing	Telomerase-mediated	validated	6
H. sapiens (human)	PAX8	7849	NM_013952; NM_013992; NM_003466; NM_013953;	ENSG00000125618	HGNC:8622	Q06710	RNA transcription and processing	Gene regulation; Telomerase activity;	ALT: ambiguous; Telomerase-mediated: enhancing	Telomerase-mediated	validated	6
H. sapiens (human)	PITX1	5307	NM_002653;	ENSG00000069011	HGNC:9004	P78337	RNA transcription and processing	Gene regulation; Telomerase activity;	ALT: ambiguous; Telomerase-mediated: repressing	ALT	validated	6
H. sapiens (human)	RUNX2	860	NM_001278478; NM_001015051; NM_001024630;	ENSG00000124813	HGNC:10472	Q13950	RNA transcription and processing	Gene regulation; Telomerase activity;	ALT: ambiguous; Telomerase-mediated: repressing	ALT	validated	6
H. sapiens (human)	SMAD3	4088	NM_001145104; NM_005902; NM_001145102; NM_001145103;	ENSG00000166949	HGNC:6769	P84022	RNA transcription and processing	Telomerase activity;	ALT: ambiguous; Telomerase-mediated: repressing	ALT	predicted	2
H. sapiens (human)	SP1	6667	NM_001251825; NM_138473; NM_003109;	ENSG00000185591	HGNC:11205	P08047	RNA transcription and processing	Gene regulation; Telomerase activity;	ALT: ambiguous; Telomerase-mediated: ambiguous	ambiguous	validated	6
H. sapiens (human)	SP3	6670	NM_003111; NM_001172712; NM_001017371;	ENSG00000172845	HGNC:11208	Q02447	RNA transcription and processing	Gene regulation; Telomerase activity;	ALT: ambiguous; Telomerase-mediated: repressing	ALT	validated	6
H. sapiens (human)	STAT3	6774	NM_139276_x000b_; NM_139276; NM_003150; NM_213662;	ENSG00000168610	HGNC:11364	P40763	RNA transcription and processing	Gene regulation; Telomerase activity;	ALT: ambiguous; Telomerase-mediated: enhancing	Telomerase-mediated	validated	6
H. sapiens (human)	STAT5A	6776	NM_001288720; NM_001288718; NM_003152;	ENSG00000126561	HGNC:11366	P42229	RNA transcription and processing	Gene regulation; Telomerase activity;	ALT: ambiguous; Telomerase-mediated: enhancing	Telomerase-mediated	validated	6
H. sapiens (human)	TCF7	6932	NM_003202; NM_201632; NM_001134851; NM_003202; NM_201634; NM_213648;	ENSG00000081059	HGNC:11639	P36402	RNA transcription and processing	Telomerase activity;	ALT: ambiguous; Telomerase-mediated: repressing	ALT	predicted	2
H. sapiens (human)	TCF7L2	6934	NM_001146285; NM_001198528; NM_001198525; NM_001198527; NM_030756; NM_001146286; NM_001146283; NM_001198530; NM_001146284; NM_001198529; NM_001146274; NM_001198531; NM_001198526;	ENSG00000148737	HGNC:11641	Q9NQB0	RNA transcription and processing	Telomerase activity;	ALT: ambiguous; Telomerase-mediated: enhancing	Telomerase-mediated	predicted	2
H. sapiens (human)	TFAP2A	7020	NM_001042425; NM_003220; NM_001032280; NM_001042425; NM_003220; NM_001032280;	ENSG00000137203	HGNC:11742	P05549	RNA transcription and processing	Telomerase activity;	ALT: ambiguous; Telomerase-mediated: enhancing	Telomerase-mediated	predicted	2
H. sapiens (human)	TFAP2B	7021	NM_003221;	ENSG00000008196	HGNC:11743	Q92481	RNA transcription and processing	Gene regulation; Telomerase activity;	ALT: ambiguous; Telomerase-mediated: enhancing	Telomerase-mediated	validated	6
H. sapiens (human)	TFAP4	7023	NM_003223;	ENSG00000090447	HGNC:11745	Q01664	RNA transcription and processing	Telomerase activity;	ALT: ambiguous; Telomerase-mediated: enhancing	Telomerase-mediated	predicted	2
H. sapiens (human)	TP53	7157	NM_000546; NM_001276760; NM_001276761; NM_001126118; NM_001126112; NM_001276695; NM_001126113; NM_001126114; NM_001276696;	ENSG00000141510	HGNC:11998	P04637	RNA transcription and processing	Telomerase activity;	ALT: ambiguous; Telomerase-mediated: repressing	ALT	validated	5
H. sapiens (human)	TP73	7161	NM_001204188; NM_001204191; NM_001126242; NM_001204190; NM_001126240; NM_001204192; NM_001126241; NM_001204187; NM_001204185; NM_005427; NM_001204184; NM_001204189; NM_001204186;	ENSG00000078900	HGNC:12003	O15350	RNA transcription and processing	Telomerase activity;	ALT: ambiguous; Telomerase-mediated: repressing	ALT	validated	5
H. sapiens (human)	USF1	7391	NM_007122; NM_207005; NM_007122; NM_001276373;	ENSG00000158773	HGNC:12593	P22415	RNA transcription and processing	Gene regulation; Telomerase activity;	ALT: ambiguous; Telomerase-mediated: ambiguous	ambiguous	validated	6
H. sapiens (human)	WT1	7490	NM_001198552; NM_000378; NM_024424; NM_024426; NM_001198551;	ENSG00000184937	HGNC:12796	P19544	RNA transcription and processing	Gene regulation; Telomerase activity;	ALT: ambiguous; Telomerase-mediated: repressing	ALT	validated	6
H. sapiens (human)	ZBTB48	3104	NM_005341; NM_001278647; NM_001278648;	ENSG00000204859	HGNC:4930	P10074	Telomere biology	Telomere repeat binding; Telomerase localization; Telomere length; ALT associated PML nuclear bodies (APBs); Extrachromosomal telomeric repeat formation	ALT: enhancing; Telomerase-mediated: ambiguous	ALT	validated	8
H. sapiens (human)	BAZ2A	11176	NM_001300905; NM_013449;	ENSG00000076108	HGNC:962	Q9UIF9	Chromatin organization	Chromatin remodeling; ALT associated PML nuclear bodies (APBs);	ALT: ambiguous; Telomerase-mediated: repressing	ALT	validated	5
H. sapiens (human)	KLF4	9314	NM_001314052; NM_004235;	ENSG00000136826	HGNC:6348	O43474	Telomere biology	Gene regulation; Telomerase activity;	ALT: ambiguous; Telomerase-mediated: enhancing	Telomerase-mediated	validated	7
H. sapiens (human)	CTNNB1	1499	NM_001904; NM_001098209; NM_001098210;	ENSG00000168036	HGNC:2514	P35222	Signaling	Gene regulation; Telomerase activity;	ALT: ambiguous; Telomerase-mediated: enhancing	Telomerase-mediated	validated	6
H. sapiens (human)	TEN1	100134934	NM_001113324;	ENSG00000257949	HGNC:37242	Q86WV5	Telomere biology	Telomerase activity; Telomere repeat binding; Telomere length;	ALT: ambiguous; Telomerase-mediated: repressing	ALT	validated	7
H. sapiens (human)	ORC3	23595	NM_181837; NM_012381; NM_001197259;	ENSG00000135336	HGNC:8489	Q9UBD5	Cell cycle	DNA replication; TERRA;	ALT: ambiguous; Telomerase-mediated: ambiguous	ambiguous	screened	3
H. sapiens (human)	ETV4	2118	NM_001261437; NM_001261439; NM_001261438; NM_001079675;	ENSG00000175832	HGNC:3493	P43268	RNA transcription and processing	Telomerase activity;	ALT: ambiguous; Telomerase-mediated: enhancing	Telomerase-mediated	predicted	2
H. sapiens (human)	FLI1	2313	NM_001271010; NM_001271012; NM_001167681;	ENSG00000151702	HGNC:3749	Q01543	RNA transcription and processing	Telomerase activity;	ALT: ambiguous; Telomerase-mediated: enhancing	Telomerase-mediated	predicted	2
H. sapiens (human)	ACD	65057	NM_001082486; NM_001082487; NM_022914;	ENSG00000102977	HGNC:25070	Q96AP0	Telomere biology	Shelterin component; Telomere structure; Telomerase activity; ALT associated PML nuclear bodies (APBs); Telomere repeat binding	ALT: ambiguous; Telomerase-mediated: ambiguous	ambiguous	validated	10
H. sapiens (human)	ACYP2	98	NM_001320586; NM_001320587; NM_001320588; NM_001320589; NM_001320590; NM_138448;	ENSG00000170634	HGNC:180	P14621	Metabolism	Telomere length;	ALT: ambiguous; Telomerase-mediated: ambiguous	ambiguous	screened	2
H. sapiens (human)	TSPYL6	388951	NM_001003937;	ENSG00000178021	HGNC:14521	Q8N831	--- unknown ---	Telomere length;	ALT: ambiguous; Telomerase-mediated: ambiguous	ambiguous	screened	2
H. sapiens (human)	NAF1	92345	NM_001128931; NM_138386;	ENSG00000145414	HGNC:25126	Q96HR8	RNA transcription and processing	Telomere length; Telomerase activity;	ALT: ambiguous; Telomerase-mediated: enhancing	Telomerase-mediated	screened	3
H. sapiens (human)	ZNF208	7757	NM_007153; NM_001329971; NM_001329972; NM_001329973; NM_001329974;	ENSG00000160321	HGNC:12999	O43345	RNA transcription and processing	Telomere length;	ALT: ambiguous; Telomerase-mediated: ambiguous	ambiguous	screened	2
H. sapiens (human)	MPHOSPH6	10200	NM_005792;	ENSG00000135698	HGNC:7214	Q99547	RNA transcription and processing	Telomere length;	ALT: ambiguous; Telomerase-mediated: ambiguous	ambiguous	screened	2
H. sapiens (human)	DNA2	1763	NM_001080449;	ENSG00000138346	HGNC:2939	P51530	DNA replication and repair	DNA recombination; DNA replication; Extrachromosomal telomeric repeat formation;	ALT: enhancing; Telomerase-mediated: ambiguous	ALT	screened	3
H. sapiens (human)	HRG	3273	NM_000412;	ENSG00000113905	HGNC:5181	P04196	Signaling	Telomere length;	ALT: ambiguous; Telomerase-mediated: ambiguous	ambiguous	validated	5
H. sapiens (human)	IDH1	3417	NM_001282386; NM_001282387; NM_005896;	ENSG00000138413	HGNC:5382	O75874	Metabolism	Telomerase activity;	ALT: ambiguous; Telomerase-mediated: enhancing	Telomerase-mediated	validated	5
H. sapiens (human)	RINT1	60561	NM_021930; NM_001346599; NM_001346600; NM_001346601; NM_001346603;	ENSG00000135249	HGNC:21876	Q6NUQ1	Signaling	Telomere length; DNA recombination;	ALT: enhancing; Telomerase-mediated: ambiguous	ALT	validated	5
H. sapiens (human)	TNKS1BP1	85456	NM_033396;	ENSG00000149115	HGNC:19081	Q9C0C2	DNA replication and repair	DNA repair / damage response; Telomerase activity;	ALT: ambiguous; Telomerase-mediated: ambiguous	ambiguous	predicted	2
H. sapiens (human)	ZSCAN4	201516	NM_152677;	ENSG00000180532	HGNC:23709	Q8NAM6	RNA transcription and processing	DNA recombination; Telomere length;	ALT: enhancing; Telomerase-mediated: ambiguous	ALT	validated	5
H. sapiens (human)	TP53RK	112858	NM_033550;	ENSG00000172315	HGNC:16197	Q96S44	--- not yet entered ---		ALT: ambiguous; Telomerase-mediated: ambiguous	ambiguous	predicted	1
H. sapiens (human)	TPRKB	51002	NM_001330386; NM_001330387; NM_001330388; NM_001330389; NM_001330390; NM_001330391; NM_001330392; NM_016058;	ENSG00000144034	HGNC:24259	Q9Y3C4	Metabolism		ALT: ambiguous; Telomerase-mediated: ambiguous	ambiguous	predicted	1
H. sapiens (human)	MYEF2	50804	NM_001301210; NM_016132;	ENSG00000104177	HGNC:17940	Q9P2K5	--- not yet entered ---		ALT: ambiguous; Telomerase-mediated: ambiguous	ambiguous	predicted	1
H. sapiens (human)	HNRNPM	4670	NM_001297418; NM_005968; NM_031203;	ENSG00000099783	HGNC:5046	P52272	--- not yet entered ---		ALT: ambiguous; Telomerase-mediated: ambiguous	ambiguous	predicted	1
H. sapiens (human)	OSGEP	55644	NM_017807;	ENSG00000092094	HGNC:18028	Q9NPF4	--- not yet entered ---		ALT: ambiguous; Telomerase-mediated: ambiguous	ambiguous	predicted	1
H. sapiens (human)	PIF1	80119	NM_001286496; NM_001286497; NM_001286499; NM_025049;	ENSG00000140451	HGNC:26220	Q9H611	DNA replication and repair	Telomerase activity; Telomere repeat binding; Telomere length;	ALT: ambiguous; Telomerase-mediated: repressing	ALT	validated	6
H. sapiens (human)	KMT2C	58508	NM_021230; NM_170606;	ENSG00000055609	HGNC:13726	Q8NEZ4	Chromatin organization		ALT: ambiguous; Telomerase-mediated: ambiguous	ambiguous	predicted	1
H. sapiens (human)	KMT2B	9757	NM_014727;	ENSG00000272333	HGNC:15840	Q9UMN6	Chromatin organization		ALT: ambiguous; Telomerase-mediated: ambiguous	ambiguous	predicted	1
H. sapiens (human)	SERBP1	26135	NM_001018067; NM_001018068; NM_001018069; NM_015640;	ENSG00000142864	HGNC:17860	Q8NC51	RNA transcription and processing		ALT: ambiguous; Telomerase-mediated: ambiguous	ambiguous	screened	2
H. sapiens (human)	HABP4	22927	NM_014282;	ENSG00000130956	HGNC:17062	Q5JVS0	Chromatin organization		ALT: ambiguous; Telomerase-mediated: ambiguous	ambiguous	predicted	1
H. sapiens (human)	YRDC	79693	NM_024640;	ENSG00000196449	HGNC:28905	Q86U90	Mitochondria		ALT: ambiguous; Telomerase-mediated: ambiguous	ambiguous	predicted	1
H. sapiens (human)	RBBP5	5929	NM_001193272; NM_001193273; NM_005057;	ENSG00000117222	HGNC:9888	Q15291	Chromatin organization		ALT: ambiguous; Telomerase-mediated: ambiguous	ambiguous	predicted	1
H. sapiens (human)	ATAD5	79915	NM_024857;	ENSG00000176208	HGNC:25752	Q96QE3	--- not yet entered ---		ALT: ambiguous; Telomerase-mediated: ambiguous	ambiguous	predicted	1
H. sapiens (human)	RRAGA	10670	NM_006570;	ENSG00000155876	HGNC:16963	Q7L523	--- not yet entered ---		ALT: ambiguous; Telomerase-mediated: ambiguous	ambiguous	predicted	1
H. sapiens (human)	RRAGB	10325	NM_006064; NM_016656;	ENSG00000083750	HGNC:19901	Q5VZM2	--- not yet entered ---		ALT: ambiguous; Telomerase-mediated: ambiguous	ambiguous	predicted	1
H. sapiens (human)	TNIP3	79931	NM_001128843; NM_001244764; NM_024873;	ENSG00000050730	HGNC:19315	Q96KP6	--- not yet entered ---		ALT: ambiguous; Telomerase-mediated: ambiguous	ambiguous	predicted	1
H. sapiens (human)	TNIP2	79155	NM_001161527; NM_001292016; NM_024309;	ENSG00000168884	HGNC:19118	Q8NFZ5	--- not yet entered ---		ALT: ambiguous; Telomerase-mediated: ambiguous	ambiguous	predicted	1
H. sapiens (human)	TNIP1	10318	NM_001128931; NM_001252385; NM_001252386; NM_001252390; NM_001252391; NM_001252392; NM_001252393; NM_001258454; NM_001258455; NM_001258456; NM_006058; NM_138386;	ENSG00000145901	HGNC:16903	Q15025	DNA replication and repair		ALT: ambiguous; Telomerase-mediated: ambiguous	ambiguous	predicted	1
H. sapiens (human)	MMS19	64210	NM_001289403; NM_001289404; NM_001289405; NM_001330128; NM_022362;	ENSG00000155229	HGNC:13824	Q96T76	DNA replication and repair		ALT: ambiguous; Telomerase-mediated: ambiguous	ambiguous	predicted	1
H. sapiens (human)	THOC7	80145	NM_001285387; NM_001285404; NM_025075;	ENSG00000163634	HGNC:29874	Q6I9Y2	RNA transcription and processing		ALT: ambiguous; Telomerase-mediated: ambiguous	ambiguous	screened	2
H. sapiens (human)	PIAS4	51588	NM_015897; NM_016149;	ENSG00000105229	HGNC:17002	Q8N2W9	--- not yet entered ---	ALT associated PML nuclear bodies (APBs);	ALT: ambiguous; Telomerase-mediated: ambiguous	ambiguous	predicted	2
H. sapiens (human)	RPL13	6137	NM_000977; NM_001243130; NM_001243131; NM_014078; NM_033251;	ENSG00000167526	HGNC:10303	P26373	--- not yet entered ---		ALT: ambiguous; Telomerase-mediated: ambiguous	ambiguous	screened	2
H. sapiens (human)	PBRM1	55193	NM_018165; NM_018313; NM_181041; NM_181042;	ENSG00000163939	HGNC:30064	Q86U86	Chromatin organization		ALT: ambiguous; Telomerase-mediated: ambiguous	ambiguous	predicted	1
H. sapiens (human)	SAP30	8819	NM_003864;	ENSG00000164105	HGNC:10532	O75446	Chromatin organization		ALT: ambiguous; Telomerase-mediated: ambiguous	ambiguous	predicted	1
H. sapiens (human)	SAP30L	79685	NM_001131062; NM_001131063; NM_024632;	ENSG00000164576	HGNC:25663	Q9HAJ7	Chromatin organization		ALT: ambiguous; Telomerase-mediated: ambiguous	ambiguous	predicted	1
H. sapiens (human)	CHMP4BP1	100307126		ENSG00000258469	HGNC:43616		--- not yet entered ---		ALT: ambiguous; Telomerase-mediated: ambiguous	ambiguous	predicted	1
H. sapiens (human)	CHMP4A	29082	NM_014169;	ENSG00000254505	HGNC:20274	Q9BY43	Protein transport		ALT: ambiguous; Telomerase-mediated: ambiguous	ambiguous	predicted	1
H. sapiens (human)	MED18	54797	NM_001127350; NM_017638;	ENSG00000130772	HGNC:25944	Q9BUE0	RNA transcription and processing		ALT: ambiguous; Telomerase-mediated: ambiguous	ambiguous	predicted	1
H. sapiens (human)	CCNL1	57018	NM_001308185; NM_004526; NM_020307;	ENSG00000163660	HGNC:20569	Q9UK58	--- not yet entered ---		ALT: ambiguous; Telomerase-mediated: ambiguous	ambiguous	screened	2
H. sapiens (human)	CCNC	892	NM_001013399; NM_005190;	ENSG00000112237	HGNC:1581	P24863	RNA transcription and processing		ALT: ambiguous; Telomerase-mediated: ambiguous	ambiguous	predicted	1
H. sapiens (human)	CCNL2	81669	NM_001039577; NM_001144867; NM_001144868; NM_001320153; NM_001320155; NM_030937;	ENSG00000221978	HGNC:20570	Q96S94	RNA transcription and processing		ALT: ambiguous; Telomerase-mediated: ambiguous	ambiguous	predicted	1
H. sapiens (human)	CCNT1	904	NM_001240; NM_001277842;	ENSG00000129315	HGNC:1599	O60563	RNA transcription and processing		ALT: ambiguous; Telomerase-mediated: ambiguous	ambiguous	screened	2
H. sapiens (human)	CCNT2	905	NM_001241; NM_001320748; NM_001320749; NM_058241;	ENSG00000082258	HGNC:1600	O60583	RNA transcription and processing		ALT: ambiguous; Telomerase-mediated: ambiguous	ambiguous	screened	2
H. sapiens (human)	FAM58A	92002	NM_001130997; NM_152274;	ENSG00000262919	HGNC:28434	Q8N1B3	--- not yet entered ---		ALT: ambiguous; Telomerase-mediated: ambiguous	ambiguous	predicted	1
H. sapiens (human)	UBE2A	7319	NM_001282161; NM_003336; NM_181762; NM_181777;	ENSG00000077721	HGNC:12472	P49459	DNA replication and repair		ALT: ambiguous; Telomerase-mediated: ambiguous	ambiguous	predicted	1
H. sapiens (human)	UBE2B	7320	NM_003337;	ENSG00000119048	HGNC:12473	P63146	DNA replication and repair		ALT: ambiguous; Telomerase-mediated: ambiguous	ambiguous	predicted	1
H. sapiens (human)	OSGEPL1	64172	NM_022353;	ENSG00000128694	HGNC:23075	Q9H4B0	Mitochondria		ALT: ambiguous; Telomerase-mediated: ambiguous	ambiguous	predicted	1
H. sapiens (human)	KMT2D	8085	NM_003482;	ENSG00000167548	HGNC:7133	O14686	Chromatin organization		ALT: ambiguous; Telomerase-mediated: ambiguous	ambiguous	screened	2
H. sapiens (human)	SETD1A	9739	NM_014712;	ENSG00000099381	HGNC:29010	O15047	Chromatin organization		ALT: ambiguous; Telomerase-mediated: ambiguous	ambiguous	predicted	1
H. sapiens (human)	SETD1B	23067	NM_015048;	ENSG00000139718	HGNC:29187	Q9UPS6	Chromatin organization		ALT: ambiguous; Telomerase-mediated: ambiguous	ambiguous	predicted	1
H. sapiens (human)	EZH1	2145	NM_001203247; NM_001203248; NM_001203249; NM_001321079; NM_001321081; NM_001321082; NM_001991; NM_004456; NM_152998;	ENSG00000108799	HGNC:3526	Q92800	Chromatin organization		ALT: ambiguous; Telomerase-mediated: ambiguous	ambiguous	predicted	1
H. sapiens (human)	EZH2	2146	NM_001203247; NM_001203248; NM_001203249; NM_001321079; NM_001321081; NM_001321082; NM_001991; NM_004456; NM_152998;	ENSG00000106462	HGNC:3527	Q15910	Chromatin organization		ALT: ambiguous; Telomerase-mediated: ambiguous	ambiguous	predicted	1
H. sapiens (human)	SIRT4	23409	NM_012240;	ENSG00000089163	HGNC:14932	Q9Y6E7	Mitochondria		ALT: ambiguous; Telomerase-mediated: ambiguous	ambiguous	predicted	1
H. sapiens (human)	SIRT5	23408	NM_001193267; NM_001242827; NM_012241; NM_031244;	ENSG00000124523	HGNC:14933	Q9NXA8	Mitochondria		ALT: ambiguous; Telomerase-mediated: ambiguous	ambiguous	predicted	1
H. sapiens (human)	CHMP4C	92421	NM_152284;	ENSG00000164695	HGNC:30599	Q96CF2	Protein transport		ALT: ambiguous; Telomerase-mediated: ambiguous	ambiguous	predicted	1
H. sapiens (human)	CHMP7	91782	NM_001317899; NM_152272;	ENSG00000147457	HGNC:28439	Q8WUX9	Cell cycle		ALT: ambiguous; Telomerase-mediated: ambiguous	ambiguous	predicted	1
H. sapiens (human)	NCBP2L	392517	NM_001348372;	ENSG00000170935	HGNC:31795	A6PVI3	--- not yet entered ---		ALT: ambiguous; Telomerase-mediated: ambiguous	ambiguous	predicted	1
H. sapiens (human)	NCBP2	22916	NM_001042540; NM_001308036; NM_007362;	ENSG00000114503	HGNC:7659	P52298	RNA transcription and processing		ALT: ambiguous; Telomerase-mediated: ambiguous	ambiguous	predicted	1
H. sapiens (human)	NAA11	84779	NM_032693;	ENSG00000156269	HGNC:28125	Q9BSU3	--- not yet entered ---		ALT: ambiguous; Telomerase-mediated: ambiguous	ambiguous	predicted	1
H. sapiens (human)	NAA10	8260	NM_001256119; NM_001256120; NM_003491;	ENSG00000102030	HGNC:18704	P41227	--- not yet entered ---		ALT: ambiguous; Telomerase-mediated: ambiguous	ambiguous	predicted	1
H. sapiens (human)	HIST1H4B	8366	NM_003544;	ENSG00000278705	HGNC:4789	P62805	DNA replication and repair	Histone modification / variants; Chromatin structure;	ALT: ambiguous; Telomerase-mediated: ambiguous	ambiguous	screened	3
H. sapiens (human)	HIST4H4	121504	NM_175054;	ENSG00000197837	HGNC:20510	P62805	DNA replication and repair	Histone modification / variants; Chromatin structure;	ALT: ambiguous; Telomerase-mediated: ambiguous	ambiguous	screened	3
H. sapiens (human)	POLR2B	5431	NM_001303269; NM_001303268; NM_000938;	ENSG00000047315	HGNC:9188	P30876	RNA transcription and processing		ALT: ambiguous; Telomerase-mediated: ambiguous	ambiguous	screened	2
H. sapiens (human)	THOC5	8563	NM_003678; NM_001002879; NM_001002878; NM_001002877;	ENSG00000100296	HGNC:19074	Q13769	RNA transcription and processing	TERRA; RNA processing;	ALT: ambiguous; Telomerase-mediated: ambiguous	ambiguous	screened	3
H. sapiens (human)	TOX4	9878	NM_014828; NM_001303523;	ENSG00000092203	HGNC:20161	O94842	Cell cycle		ALT: ambiguous; Telomerase-mediated: enhancing	Telomerase-mediated	screened	2
H. sapiens (human)	THOC1	9984	NM_005131;	ENSG00000079134	HGNC:19070	Q96FV9	RNA transcription and processing	TERRA; RNA processing;	ALT: ambiguous; Telomerase-mediated: ambiguous	ambiguous	screened	3
H. sapiens (human)	THOC2	57187	NM_020449; NM_001081550;	ENSG00000125676	HGNC:19073	Q8NI27	RNA transcription and processing	RNA processing; TERRA;	ALT: ambiguous; Telomerase-mediated: ambiguous	ambiguous	screened	3
H. sapiens (human)	THOC6	79228	NM_024339; NM_001142350;	ENSG00000131652	HGNC:28369	Q86W42	--- not yet entered ---	RNA processing; TERRA;	ALT: ambiguous; Telomerase-mediated: ambiguous	ambiguous	screened	3
H. sapiens (human)	THOC3	84321	NM_032361;	ENSG00000051596	HGNC:19072	Q96J01	RNA transcription and processing	RNA processing; TERRA;	ALT: ambiguous; Telomerase-mediated: ambiguous	ambiguous	screened	3
H. sapiens (human)	CTC1	80169	NM_025099;	ENSG00000178971	HGNC:26169	Q2NKJ3	Telomere biology	Telomerase activity; Telomere repeat binding; Telomere length;	ALT: ambiguous; Telomerase-mediated: repressing	ALT	validated	7
H. sapiens (human)	ACAT2	39	NM_001303253; NM_005891;	ENSG00000120437	HGNC:94	Q9BWD1	--- not yet entered ---		ALT: ambiguous; Telomerase-mediated: ambiguous	ambiguous	screened	2
H. sapiens (human)	ACTB	60	NM_001101;	ENSG00000075624	HGNC:132	P60709	--- not yet entered ---		ALT: ambiguous; Telomerase-mediated: ambiguous	ambiguous	screened	2
H. sapiens (human)	ACY1	95	NM_000666; NM_001198895; NM_001198896; NM_001198897; NM_001198898;	ENSG00000243989	HGNC:177	Q03154	--- not yet entered ---		ALT: ambiguous; Telomerase-mediated: ambiguous	ambiguous	screened	2
H. sapiens (human)	ADPRH	141	NM_001125; NM_001291949; NM_001291950;	ENSG00000144843	HGNC:269	P54922	--- not yet entered ---		ALT: ambiguous; Telomerase-mediated: ambiguous	ambiguous	screened	2
H. sapiens (human)	AHCY	191	NM_000687; NM_001161766; NM_001322084; NM_001322085; NM_001322086;	ENSG00000101444	HGNC:343	P23526	--- not yet entered ---		ALT: ambiguous; Telomerase-mediated: ambiguous	ambiguous	screened	2
H. sapiens (human)	AKT1	207	NM_001014431; NM_001014432; NM_005163;	ENSG00000142208	HGNC:391	P31749	--- not yet entered ---		ALT: ambiguous; Telomerase-mediated: ambiguous	ambiguous	screened	2
H. sapiens (human)	ALDH3A1	218	NM_000691; NM_001135167; NM_001135168; NM_001330150;	ENSG00000108602	HGNC:405	P30838	--- not yet entered ---		ALT: ambiguous; Telomerase-mediated: ambiguous	ambiguous	screened	2
H. sapiens (human)	ALDOA	226	NM_000034; NM_001127617; NM_001243175; NM_001243177; NM_184041; NM_184043;	ENSG00000149925	HGNC:414	P04075	--- not yet entered ---		ALT: ambiguous; Telomerase-mediated: ambiguous	ambiguous	screened	2
H. sapiens (human)	AMPD2	271	NM_001257360; NM_001257361; NM_001308170; NM_004037; NM_139156; NM_203404;	ENSG00000116337	HGNC:469	Q01433	--- not yet entered ---		ALT: ambiguous; Telomerase-mediated: ambiguous	ambiguous	screened	2
H. sapiens (human)	AMPH	273	NM_001635; NM_139316;	ENSG00000078053	HGNC:471	P49418	Cell membrane / wall		ALT: ambiguous; Telomerase-mediated: ambiguous	ambiguous	screened	2
H. sapiens (human)	SLC25A6	293	NM_001636;	ENSG00000169100	HGNC:10992	P12236	Mitochondria		ALT: ambiguous; Telomerase-mediated: ambiguous	ambiguous	screened	2
H. sapiens (human)	ANXA2	302	NM_001002857; NM_001002858; NM_001136015; NM_004039;	ENSG00000182718	HGNC:537	P07355	Cell membrane / wall		ALT: ambiguous; Telomerase-mediated: ambiguous	ambiguous	screened	2
H. sapiens (human)	ANXA4	307	NM_001153; NM_001320698; NM_001320700; NM_001320702;	ENSG00000196975	HGNC:542	P09525	Cell membrane / wall		ALT: ambiguous; Telomerase-mediated: ambiguous	ambiguous	screened	2
H. sapiens (human)	ANXA5	308	NM_001154;	ENSG00000164111	HGNC:543	P08758	--- not yet entered ---		ALT: ambiguous; Telomerase-mediated: ambiguous	ambiguous	screened	2
H. sapiens (human)	ARRB1	408	NM_004041; NM_020251;	ENSG00000137486	HGNC:711	P49407	Chromatin organization		ALT: ambiguous; Telomerase-mediated: ambiguous	ambiguous	screened	2
H. sapiens (human)	ZFP36L1	677	NM_001244698; NM_001244701; NM_004926;	ENSG00000185650	HGNC:1107	Q07352	RNA transcription and processing		ALT: ambiguous; Telomerase-mediated: ambiguous	ambiguous	screened	2
H. sapiens (human)	CALD1	800	NM_004342; NM_033138; NM_033139; NM_033140; NM_033157;	ENSG00000122786	HGNC:1441	Q05682	Signaling		ALT: ambiguous; Telomerase-mediated: ambiguous	ambiguous	screened	2
H. sapiens (human)	CALML3	810	NM_005185;	ENSG00000178363	HGNC:1452	P27482	Protein synthesis and degradation		ALT: ambiguous; Telomerase-mediated: ambiguous	ambiguous	screened	2
H. sapiens (human)	CARS	833	NM_001014437; NM_001014438; NM_001194997; NM_001751; NM_139273;	ENSG00000110619	HGNC:1493	P49589	--- not yet entered ---		ALT: ambiguous; Telomerase-mediated: ambiguous	ambiguous	screened	2
H. sapiens (human)	CKB	1152	NM_001823;	ENSG00000166165	HGNC:1991	P12277	--- not yet entered ---		ALT: ambiguous; Telomerase-mediated: ambiguous	ambiguous	screened	2
H. sapiens (human)	CLK3	1198	NM_001130028; NM_001292; NM_003992;	ENSG00000179335	HGNC:2071	P49761	RNA transcription and processing	Telomerase activity;	ALT: ambiguous; Telomerase-mediated: enhancing	Telomerase-mediated	screened	3
H. sapiens (human)	CRK	1398	NM_005206; NM_016823;	ENSG00000167193	HGNC:2362	P46108	Cell membrane / wall		ALT: ambiguous; Telomerase-mediated: ambiguous	ambiguous	screened	2
H. sapiens (human)	CRYBB1	1414	NM_001887;	ENSG00000100122	HGNC:2397	P53674	--- not yet entered ---		ALT: ambiguous; Telomerase-mediated: ambiguous	ambiguous	screened	2
H. sapiens (human)	CRYGS	1427	NM_017541;	ENSG00000213139	HGNC:2417	P22914	--- not yet entered ---		ALT: ambiguous; Telomerase-mediated: ambiguous	ambiguous	screened	2
H. sapiens (human)	CRYM	1428	NM_001014444; NM_001888;	ENSG00000103316	HGNC:2418	Q14894	Metabolism		ALT: ambiguous; Telomerase-mediated: ambiguous	ambiguous	screened	2
H. sapiens (human)	DBN1	1627	NM_004395; NM_080881;	ENSG00000113758	HGNC:2695	Q16643	--- not yet entered ---		ALT: ambiguous; Telomerase-mediated: ambiguous	ambiguous	screened	2
H. sapiens (human)	DCX	1641	NM_000555; NM_001195553; NM_178151; NM_178152; NM_178153;	ENSG00000077279	HGNC:2714	O43602	--- not yet entered ---		ALT: ambiguous; Telomerase-mediated: ambiguous	ambiguous	screened	2
H. sapiens (human)	DPYSL3	1809	NM_001197294; NM_001387;	ENSG00000113657	HGNC:3015	Q14195	--- not yet entered ---		ALT: ambiguous; Telomerase-mediated: ambiguous	ambiguous	screened	2
H. sapiens (human)	EEF1D	1936	NM_001130053; NM_001130054; NM_001130055; NM_001130056; NM_001130057; NM_001195203; NM_001289950; NM_001317743; NM_001330646; NM_001960; NM_032378;	ENSG00000104529	HGNC:3211	P29692	--- not yet entered ---		ALT: ambiguous; Telomerase-mediated: ambiguous	ambiguous	screened	2
H. sapiens (human)	EIF4B	1975	NM_001300821; NM_001330654; NM_001417; NM_018507;	ENSG00000063046	HGNC:3285	P23588	--- not yet entered ---		ALT: ambiguous; Telomerase-mediated: ambiguous	ambiguous	screened	2
H. sapiens (human)	CTTN	2017	NM_001184740; NM_005231; NM_138565;	ENSG00000085733	HGNC:3338	Q14247	Cell membrane / wall		ALT: ambiguous; Telomerase-mediated: ambiguous	ambiguous	screened	2
H. sapiens (human)	ENO2	2026	NM_001975;	ENSG00000111674	HGNC:3353	P09104	--- not yet entered ---		ALT: ambiguous; Telomerase-mediated: ambiguous	ambiguous	screened	2
H. sapiens (human)	ENSA	2029	NM_004436; NM_207042; NM_207043; NM_207044; NM_207045; NM_207046; NM_207047; NM_207168;	ENSG00000143420	HGNC:3360	O43768	--- not yet entered ---		ALT: ambiguous; Telomerase-mediated: ambiguous	ambiguous	screened	2
H. sapiens (human)	EPB41L1	2036	NM_001258329; NM_001258330; NM_001258331; NM_012156; NM_177996;	ENSG00000088367	HGNC:3378	Q9H4G0	Cell membrane / wall		ALT: ambiguous; Telomerase-mediated: ambiguous	ambiguous	screened	2
H. sapiens (human)	EPHX2	2053	NM_001256482; NM_001256483; NM_001256484; NM_001979;	ENSG00000120915	HGNC:3402	P34913	--- not yet entered ---		ALT: ambiguous; Telomerase-mediated: ambiguous	ambiguous	screened	2
H. sapiens (human)	FABP2	2169	NM_000134;	ENSG00000145384	HGNC:3556	P12104	--- not yet entered ---		ALT: ambiguous; Telomerase-mediated: ambiguous	ambiguous	screened	2
H. sapiens (human)	FES	2242	NM_001143783; NM_001143784; NM_001143785; NM_002005;	ENSG00000182511	HGNC:3657	P07332	Cell differentiation	Telomerase activity;	ALT: ambiguous; Telomerase-mediated: enhancing	Telomerase-mediated	screened	3
H. sapiens (human)	NR5A1	2516	NM_004959;	ENSG00000136931	HGNC:7983	Q13285	--- not yet entered ---		ALT: ambiguous; Telomerase-mediated: ambiguous	ambiguous	screened	2
H. sapiens (human)	GAGE5	2577	NM_001475;	ENSG00000236362	HGNC:31906	O76087	--- not yet entered ---		ALT: ambiguous; Telomerase-mediated: ambiguous	ambiguous	screened	2
H. sapiens (human)	GAMT	2593	NM_000156; NM_138924;	ENSG00000130005	HGNC:4136	Q14353	--- not yet entered ---		ALT: ambiguous; Telomerase-mediated: ambiguous	ambiguous	screened	2
H. sapiens (human)	GAPDH	2597	NM_001256799; NM_001289745; NM_001289746; NM_002046;	ENSG00000111640	HGNC:4141	P04406	DNA replication and repair		ALT: ambiguous; Telomerase-mediated: ambiguous	ambiguous	screened	2
H. sapiens (human)	GSS	2937	NM_000178; NM_001322494; NM_001322495;	ENSG00000100983	HGNC:4624	P48637	--- not yet entered ---		ALT: ambiguous; Telomerase-mediated: ambiguous	ambiguous	screened	2
H. sapiens (human)	HIST1H1A	3024	NM_005325;	ENSG00000124610	HGNC:4715	Q02539	Chromatin organization		ALT: ambiguous; Telomerase-mediated: ambiguous	ambiguous	screened	2
H. sapiens (human)	HAGH	3029	NM_001040427; NM_001286249; NM_005326;	ENSG00000063854	HGNC:4805	Q16775	Mitochondria		ALT: ambiguous; Telomerase-mediated: ambiguous	ambiguous	screened	2
H. sapiens (human)	HCLS1	3059	NM_001292041; NM_005335;	ENSG00000180353	HGNC:4844	P14317	--- not yet entered ---		ALT: ambiguous; Telomerase-mediated: ambiguous	ambiguous	screened	2
H. sapiens (human)	HGD	3081	NM_000187;	ENSG00000113924	HGNC:4892	Q93099	--- not yet entered ---		ALT: ambiguous; Telomerase-mediated: ambiguous	ambiguous	screened	2
H. sapiens (human)	HLCS	3141	NM_000411; NM_001242784; NM_001242785;	ENSG00000159267	HGNC:4976	P50747	--- not yet entered ---		ALT: ambiguous; Telomerase-mediated: ambiguous	ambiguous	screened	2
H. sapiens (human)	HMGN1	3150	NM_004965;	ENSG00000205581	HGNC:4984	P05114	Chromatin organization		ALT: ambiguous; Telomerase-mediated: ambiguous	ambiguous	screened	2
H. sapiens (human)	HMGN2	3151	NM_005517;	ENSG00000198830	HGNC:4986	P05204	Chromatin organization		ALT: ambiguous; Telomerase-mediated: ambiguous	ambiguous	screened	2
H. sapiens (human)	HMOX1	3162	NM_002133;	ENSG00000100292	HGNC:5013	P09601	--- not yet entered ---		ALT: ambiguous; Telomerase-mediated: ambiguous	ambiguous	screened	2
H. sapiens (human)	HNMT	3176	NM_001024074; NM_001024075; NM_006895;	ENSG00000150540	HGNC:5028	P50135	--- not yet entered ---		ALT: ambiguous; Telomerase-mediated: ambiguous	ambiguous	screened	2
H. sapiens (human)	HOXA3	3200	NM_030661; NM_153631; NM_153632;	ENSG00000105997	HGNC:5104	O43365	--- not yet entered ---		ALT: ambiguous; Telomerase-mediated: ambiguous	ambiguous	screened	2
H. sapiens (human)	HSPA1A	3303	NM_005345;	ENSG00000204389	HGNC:5232	P0DMV8	Cell membrane / wall		ALT: ambiguous; Telomerase-mediated: ambiguous	ambiguous	screened	2
H. sapiens (human)	HSPA6	3310	NM_002155;	ENSG00000173110	HGNC:5239	P17066	Cell membrane / wall		ALT: ambiguous; Telomerase-mediated: ambiguous	ambiguous	screened	2
H. sapiens (human)	IL1RN	3557	NM_000577; NM_001318914; NM_173841; NM_173842; NM_173843;	ENSG00000136689	HGNC:6000	P18510	--- not yet entered ---		ALT: ambiguous; Telomerase-mediated: ambiguous	ambiguous	screened	2
H. sapiens (human)	IVL	3713	NM_005547;	ENSG00000163207	HGNC:6187	P07476	--- not yet entered ---		ALT: ambiguous; Telomerase-mediated: ambiguous	ambiguous	screened	2
H. sapiens (human)	RPSA	3921	NM_001304288; NM_002295;	ENSG00000168028	HGNC:6502	P08865	Cell membrane / wall		ALT: ambiguous; Telomerase-mediated: ambiguous	ambiguous	screened	2
H. sapiens (human)	LDHA	3939	NM_001135239; NM_001165414; NM_001165415; NM_001165416; NM_005566;	ENSG00000134333	HGNC:6535	P00338	--- not yet entered ---		ALT: ambiguous; Telomerase-mediated: ambiguous	ambiguous	screened	2
H. sapiens (human)	LDHB	3945	NM_001174097; NM_001315537; NM_002300;	ENSG00000111716	HGNC:6541	P07195	--- not yet entered ---		ALT: ambiguous; Telomerase-mediated: ambiguous	ambiguous	screened	2
H. sapiens (human)	LTA4H	4048	NM_000895; NM_001256643; NM_001256644;	ENSG00000111144	HGNC:6710	P09960	--- not yet entered ---		ALT: ambiguous; Telomerase-mediated: ambiguous	ambiguous	screened	2
H. sapiens (human)	MAGEA4	4103	NM_001011548; NM_001011549; NM_001011550; NM_002362;	ENSG00000147381	HGNC:6802	P43358	--- not yet entered ---		ALT: ambiguous; Telomerase-mediated: ambiguous	ambiguous	screened	2
H. sapiens (human)	MDH1	4190	NM_001199111; NM_001199112; NM_001316374; NM_005917;	ENSG00000014641	HGNC:6970	P40925	--- not yet entered ---		ALT: ambiguous; Telomerase-mediated: ambiguous	ambiguous	screened	2
H. sapiens (human)	MPG	4350	NM_001015052; NM_001015054; NM_002434;	ENSG00000103152	HGNC:7211	P29372	--- not yet entered ---		ALT: ambiguous; Telomerase-mediated: ambiguous	ambiguous	screened	2
H. sapiens (human)	MSN	4478	NM_002444;	ENSG00000147065	HGNC:7373	P26038	Cell membrane / wall		ALT: ambiguous; Telomerase-mediated: ambiguous	ambiguous	screened	2
H. sapiens (human)	MT1X	4501	NM_005952;	ENSG00000187193	HGNC:7405	P80297	--- not yet entered ---		ALT: ambiguous; Telomerase-mediated: ambiguous	ambiguous	screened	2
H. sapiens (human)	MT3	4504	NM_005954;	ENSG00000087250	HGNC:7408	P25713	--- not yet entered ---		ALT: ambiguous; Telomerase-mediated: ambiguous	ambiguous	screened	2
H. sapiens (human)	MVK	4598	NM_000431; NM_001114185; NM_001301182;	ENSG00000110921	HGNC:7530	Q03426	Metabolism	Telomerase activity;	ALT: ambiguous; Telomerase-mediated: enhancing	Telomerase-mediated	screened	3
H. sapiens (human)	NAP1L1	4673	NM_001307924; NM_001330231; NM_001330232; NM_004537; NM_139207;	ENSG00000187109	HGNC:7637	P55209	Chromatin organization		ALT: ambiguous; Telomerase-mediated: ambiguous	ambiguous	screened	2
H. sapiens (human)	NASP	4678	NM_001195193; NM_002482; NM_152298; NM_172164;	ENSG00000132780	HGNC:7644	P49321	Chromatin organization		ALT: ambiguous; Telomerase-mediated: ambiguous	ambiguous	screened	2
H. sapiens (human)	NCL	4691	NM_005381;	ENSG00000115053	HGNC:7667	P19338	Chromatin organization	Telomere repeat binding;	ALT: ambiguous; Telomerase-mediated: ambiguous	ambiguous	screened	2
H. sapiens (human)	NEFL	4747	NM_006158;	ENSG00000277586	HGNC:7739	P07196	--- not yet entered ---		ALT: ambiguous; Telomerase-mediated: ambiguous	ambiguous	screened	2
H. sapiens (human)	PRDX1	5052	NM_001202431; NM_002574; NM_181696; NM_181697;	ENSG00000117450	HGNC:9352	Q06830	--- not yet entered ---		ALT: ambiguous; Telomerase-mediated: ambiguous	ambiguous	screened	2
H. sapiens (human)	PALM	5064	NM_001040134; NM_002579;	ENSG00000099864	HGNC:8594	O75781	Cell membrane / wall		ALT: ambiguous; Telomerase-mediated: ambiguous	ambiguous	screened	2
H. sapiens (human)	PCP4	5121	NM_006198;	ENSG00000183036	HGNC:8742	P48539	--- not yet entered ---		ALT: ambiguous; Telomerase-mediated: ambiguous	ambiguous	screened	2
H. sapiens (human)	PDE1B	5153	NM_000924; NM_001165975; NM_001288768; NM_001288769; NM_001315534; NM_001315535;	ENSG00000123360	HGNC:8775	Q01064	--- not yet entered ---		ALT: ambiguous; Telomerase-mediated: ambiguous	ambiguous	screened	2
H. sapiens (human)	PEPD	5184	NM_000285; NM_001166056; NM_001166057;	ENSG00000124299	HGNC:8840	P12955	--- not yet entered ---		ALT: ambiguous; Telomerase-mediated: ambiguous	ambiguous	screened	2
H. sapiens (human)	PFKP	5214	NM_001242339; NM_001323067; NM_001323068; NM_001323069; NM_001323070; NM_001323071; NM_001323072; NM_001323073; NM_001323074; NM_001345944; NM_002627;	ENSG00000067057	HGNC:8878	Q01813	--- not yet entered ---		ALT: ambiguous; Telomerase-mediated: ambiguous	ambiguous	screened	2
H. sapiens (human)	PGM1	5236	NM_001172818; NM_001172819; NM_002633;	ENSG00000079739	HGNC:8905	P36871	--- not yet entered ---		ALT: ambiguous; Telomerase-mediated: ambiguous	ambiguous	screened	2
H. sapiens (human)	PNMT	5409	NM_002686;	ENSG00000141744	HGNC:9160	P11086	--- not yet entered ---		ALT: ambiguous; Telomerase-mediated: ambiguous	ambiguous	screened	2
H. sapiens (human)	PPM1G	5496	NM_177983;	ENSG00000115241	HGNC:9278	O15355	--- not yet entered ---		ALT: ambiguous; Telomerase-mediated: ambiguous	ambiguous	screened	2
H. sapiens (human)	PPP1R2	5504	NM_001291504; NM_001291505; NM_001316325; NM_006241;	ENSG00000184203	HGNC:9288	P41236	--- not yet entered ---		ALT: ambiguous; Telomerase-mediated: ambiguous	ambiguous	screened	2
H. sapiens (human)	MAP2K3	5606	NM_001316332; NM_002756; NM_145109; NM_145110;	ENSG00000034152	HGNC:6843	P46734	--- not yet entered ---		ALT: ambiguous; Telomerase-mediated: ambiguous	ambiguous	screened	2
H. sapiens (human)	PTMA	5757	NM_001099285; NM_002823;	ENSG00000187514	HGNC:9623	P06454	--- not yet entered ---		ALT: ambiguous; Telomerase-mediated: ambiguous	ambiguous	screened	2
H. sapiens (human)	PEX5	5830	NM_000319; NM_001131023; NM_001131024; NM_001131025; NM_001131026; NM_001300789;	ENSG00000139197	HGNC:9719	P50542	--- not yet entered ---		ALT: ambiguous; Telomerase-mediated: ambiguous	ambiguous	screened	2
H. sapiens (human)	MAP4K2	5871	NM_001307990; NM_004579;	ENSG00000168067	HGNC:6864	Q12851	--- not yet entered ---		ALT: ambiguous; Telomerase-mediated: ambiguous	ambiguous	screened	2
H. sapiens (human)	RABIF	5877	NM_002871;	ENSG00000183155	HGNC:9797	P47224	--- not yet entered ---		ALT: ambiguous; Telomerase-mediated: ambiguous	ambiguous	screened	2
H. sapiens (human)	RBMY1A1	5940	NM_001320944; NM_001320945; NM_005058;	ENSG00000234414	HGNC:9912	P0DJD3	--- not yet entered ---		ALT: ambiguous; Telomerase-mediated: ambiguous	ambiguous	screened	2
H. sapiens (human)	RGS3	5998	NM_001276260; NM_001276261; NM_001276262; NM_001282922; NM_001282923; NM_001322214; NM_001322215; NM_017790; NM_130795; NM_134427; NM_144488; NM_144489;	ENSG00000138835	HGNC:9999	P49796	--- not yet entered ---		ALT: ambiguous; Telomerase-mediated: ambiguous	ambiguous	screened	2
H. sapiens (human)	RPL19	6143	NM_000981; NM_001330200;	ENSG00000108298	HGNC:10312	P84098	--- not yet entered ---		ALT: ambiguous; Telomerase-mediated: ambiguous	ambiguous	screened	2
H. sapiens (human)	S100P	6286	NM_005980;	ENSG00000163993	HGNC:10504	P25815	--- not yet entered ---		ALT: ambiguous; Telomerase-mediated: ambiguous	ambiguous	screened	2
H. sapiens (human)	MAPK12	6300	NM_001303252; NM_002969;	ENSG00000188130	HGNC:6874	P53778	DNA replication and repair		ALT: ambiguous; Telomerase-mediated: ambiguous	ambiguous	screened	2
H. sapiens (human)	SARS	6301	NM_001330669; NM_006513;	ENSG00000031698	HGNC:10537	P49591	--- not yet entered ---		ALT: ambiguous; Telomerase-mediated: ambiguous	ambiguous	screened	2
H. sapiens (human)	SH3GL2	6456	NM_003026;	ENSG00000107295	HGNC:10831	Q99962	Cell membrane / wall		ALT: ambiguous; Telomerase-mediated: ambiguous	ambiguous	screened	2
H. sapiens (human)	SNCG	6623	NM_001330120; NM_003087;	ENSG00000173267	HGNC:11141	O76070	--- not yet entered ---		ALT: ambiguous; Telomerase-mediated: ambiguous	ambiguous	screened	2
H. sapiens (human)	SOAT1	6646	NM_001252511; NM_001252512; NM_003101;	ENSG00000057252	HGNC:11177	P35610	Cell membrane / wall		ALT: ambiguous; Telomerase-mediated: ambiguous	ambiguous	screened	2
H. sapiens (human)	SOX5	6660	NM_001261414; NM_001261415; NM_001330785; NM_006940; NM_152989; NM_178010;	ENSG00000134532	HGNC:11201	P35711	--- not yet entered ---		ALT: ambiguous; Telomerase-mediated: ambiguous	ambiguous	screened	2
H. sapiens (human)	SRM	6723	NM_003132;	ENSG00000116649	HGNC:11296	P19623	--- not yet entered ---		ALT: ambiguous; Telomerase-mediated: ambiguous	ambiguous	screened	2
H. sapiens (human)	SUPT5H	6829	NM_001111020; NM_001130824; NM_001130825; NM_001319990; NM_001319991; NM_003169;	ENSG00000196235	HGNC:11469	O00267	RNA transcription and processing	Gene regulation; Telomerase activity;	ALT: ambiguous; Telomerase-mediated: enhancing	Telomerase-mediated	validated	6
H. sapiens (human)	SYK	6850	NM_001135052; NM_001174167; NM_001174168; NM_003177;	ENSG00000165025	HGNC:11491	P43405	Cell membrane / wall		ALT: ambiguous; Telomerase-mediated: ambiguous	ambiguous	screened	2
H. sapiens (human)	TAGLN	6876	NM_001001522; NM_003186;	ENSG00000149591	HGNC:11553	Q01995	--- not yet entered ---		ALT: ambiguous; Telomerase-mediated: ambiguous	ambiguous	screened	2
H. sapiens (human)	TALDO1	6888	NM_006755;	ENSG00000177156	HGNC:11559	P37837	--- not yet entered ---		ALT: ambiguous; Telomerase-mediated: ambiguous	ambiguous	screened	2
H. sapiens (human)	TBCA	6902	NM_001297738; NM_001297740; NM_004607;	ENSG00000171530	HGNC:11579	O75347	Protein synthesis and degradation		ALT: ambiguous; Telomerase-mediated: ambiguous	ambiguous	screened	2
H. sapiens (human)	TBCD	6904	NM_001033052; NM_005993;	ENSG00000141556	HGNC:11581	Q9BTW9	Cell membrane / wall		ALT: ambiguous; Telomerase-mediated: ambiguous	ambiguous	screened	2
H. sapiens (human)	TBL1X	6907	NM_001139466; NM_001139467; NM_001139468; NM_005647;	ENSG00000101849	HGNC:11585	O60907	--- not yet entered ---		ALT: ambiguous; Telomerase-mediated: ambiguous	ambiguous	screened	2
H. sapiens (human)	TKT	7086	NM_001064; NM_001135055; NM_001135056; NM_001258028;	ENSG00000163931	HGNC:11834	P29401	--- not yet entered ---		ALT: ambiguous; Telomerase-mediated: ambiguous	ambiguous	screened	2
H. sapiens (human)	TPI1	7167	NM_000365; NM_001159287; NM_001258026;	ENSG00000111669	HGNC:12009	P60174	--- not yet entered ---		ALT: ambiguous; Telomerase-mediated: ambiguous	ambiguous	screened	2
H. sapiens (human)	TUBB2A	7280	NM_001069; NM_001310315;	ENSG00000137267	HGNC:12412	Q13885	--- not yet entered ---		ALT: ambiguous; Telomerase-mediated: ambiguous	ambiguous	screened	2
H. sapiens (human)	WARS	7453	NM_004184; NM_173701; NM_213645; NM_213646;	ENSG00000140105	HGNC:12729	P23381	--- not yet entered ---		ALT: ambiguous; Telomerase-mediated: ambiguous	ambiguous	screened	2
H. sapiens (human)	WFS1	7466	NM_001145853; NM_006005;	ENSG00000109501	HGNC:12762	O76024	--- not yet entered ---		ALT: ambiguous; Telomerase-mediated: ambiguous	ambiguous	screened	2
H. sapiens (human)	RNF113A	7737	NM_006978;	ENSG00000125352	HGNC:12974	O15541	--- not yet entered ---		ALT: ambiguous; Telomerase-mediated: ambiguous	ambiguous	screened	2
H. sapiens (human)	IFRD2	7866	NM_006764;	ENSG00000214706	HGNC:5457	Q12894	--- not yet entered ---		ALT: ambiguous; Telomerase-mediated: ambiguous	ambiguous	screened	2
H. sapiens (human)	HIST1H2AL	8332	NM_003511;	ENSG00000276903	HGNC:4730	P0C0S8	DNA replication and repair		ALT: ambiguous; Telomerase-mediated: ambiguous	ambiguous	screened	2
H. sapiens (human)	FKBP6	8468	NM_001135211; NM_001281304; NM_003602;	ENSG00000077800	HGNC:3722	O75344	Cell differentiation		ALT: ambiguous; Telomerase-mediated: ambiguous	ambiguous	screened	2
H. sapiens (human)	MADD	8567	NM_001135943; NM_001135944; NM_003682; NM_130470; NM_130471; NM_130472; NM_130473; NM_130474; NM_130475; NM_130476;	ENSG00000110514	HGNC:6766	Q8WXG6	--- not yet entered ---		ALT: ambiguous; Telomerase-mediated: ambiguous	ambiguous	screened	2
H. sapiens (human)	PEA15	8682	NM_001297576; NM_001297577; NM_001297578; NM_003768;	ENSG00000162734	HGNC:8822	Q15121	Cell membrane / wall		ALT: ambiguous; Telomerase-mediated: ambiguous	ambiguous	screened	2
H. sapiens (human)	CPNE3	8895	NM_003909;	ENSG00000085719	HGNC:2316	O75131	--- not yet entered ---		ALT: ambiguous; Telomerase-mediated: ambiguous	ambiguous	screened	2
H. sapiens (human)	NOL3	8996	NM_001185057; NM_001185058; NM_001276307; NM_001276309; NM_001276311; NM_001276312; NM_001276319; NM_003946;	ENSG00000140939	HGNC:7869	O60936	Mitochondria		ALT: ambiguous; Telomerase-mediated: ambiguous	ambiguous	screened	2
H. sapiens (human)	CLIC3	9022	NM_004669;	ENSG00000169583	HGNC:2064	O95833	Cell membrane / wall		ALT: ambiguous; Telomerase-mediated: ambiguous	ambiguous	screened	2
H. sapiens (human)	DOK2	9046	NM_001317800; NM_003974; NM_201349;	ENSG00000147443	HGNC:2991	O60496	--- not yet entered ---		ALT: ambiguous; Telomerase-mediated: ambiguous	ambiguous	screened	2
H. sapiens (human)	MAP7	9053	NM_001198608; NM_001198609; NM_001198611; NM_001198614; NM_001198615; NM_001198616; NM_001198617; NM_001198618; NM_001198619; NM_003980;	ENSG00000135525	HGNC:6869	Q14244	Cell membrane / wall		ALT: ambiguous; Telomerase-mediated: ambiguous	ambiguous	screened	2
H. sapiens (human)	TMSB4Y	9087	NM_004202;	ENSG00000154620	HGNC:11882	O14604	--- not yet entered ---		ALT: ambiguous; Telomerase-mediated: ambiguous	ambiguous	screened	2
H. sapiens (human)	TMSB10	9168	NM_021103;	ENSG00000034510	HGNC:11879	P63313	--- not yet entered ---		ALT: ambiguous; Telomerase-mediated: ambiguous	ambiguous	screened	2
H. sapiens (human)	DDX21	9188	NM_001256910; NM_004728;	ENSG00000165732	HGNC:2744	Q9NR30	RNA transcription and processing		ALT: ambiguous; Telomerase-mediated: ambiguous	ambiguous	screened	2
H. sapiens (human)	BCL7B	9275	NM_001197244; NM_001301061; NM_001707; NM_138707;	ENSG00000106635	HGNC:1005	Q9BQE9	--- not yet entered ---		ALT: ambiguous; Telomerase-mediated: ambiguous	ambiguous	screened	2
H. sapiens (human)	GPR52	9293	NM_005684;	ENSG00000203737	HGNC:4508	Q9Y2T5	--- not yet entered ---		ALT: ambiguous; Telomerase-mediated: ambiguous	ambiguous	screened	2
H. sapiens (human)	TRIP10	9322	NM_001288962; NM_001288963; NM_004240;	ENSG00000125733	HGNC:12304	Q15642	Cell membrane / wall		ALT: ambiguous; Telomerase-mediated: ambiguous	ambiguous	screened	2
H. sapiens (human)	HMGN3	9324	NM_001201362; NM_001201363; NM_001318884; NM_001318885; NM_001318886; NM_001318887; NM_001318888; NM_004242; NM_138730;	ENSG00000118418	HGNC:12312	Q15651	DNA replication and repair		ALT: ambiguous; Telomerase-mediated: ambiguous	ambiguous	screened	2
H. sapiens (human)	DDX23	9416	NM_004818;	ENSG00000174243	HGNC:17347	Q9BUQ8	--- not yet entered ---		ALT: ambiguous; Telomerase-mediated: ambiguous	ambiguous	screened	2
H. sapiens (human)	XAGE2	9502	NM_130777;	ENSG00000155622	HGNC:4112	Q96GT9	--- not yet entered ---		ALT: ambiguous; Telomerase-mediated: ambiguous	ambiguous	screened	2
H. sapiens (human)	BAG3	9531	NM_004281;	ENSG00000151929	HGNC:939	O95817	Protein synthesis and degradation		ALT: ambiguous; Telomerase-mediated: ambiguous	ambiguous	screened	2
H. sapiens (human)	PRDX6	9588	NM_004905;	ENSG00000117592	HGNC:16753	P30041	--- not yet entered ---		ALT: ambiguous; Telomerase-mediated: ambiguous	ambiguous	screened	2
H. sapiens (human)	DHX38	9785	NM_014003;	ENSG00000140829	HGNC:17211	Q92620	--- not yet entered ---		ALT: ambiguous; Telomerase-mediated: ambiguous	ambiguous	screened	2
H. sapiens (human)	KEAP1	9817	NM_012289; NM_203500;	ENSG00000079999	HGNC:23177	Q14145	--- not yet entered ---		ALT: ambiguous; Telomerase-mediated: ambiguous	ambiguous	screened	2
H. sapiens (human)	RNF10	9921	NM_001330474;	ENSG00000022840	HGNC:10055	Q8N5U6	--- not yet entered ---		ALT: ambiguous; Telomerase-mediated: ambiguous	ambiguous	screened	2
H. sapiens (human)	GFPT2	9945	NM_005110;	ENSG00000131459	HGNC:4242	O94808	--- not yet entered ---		ALT: ambiguous; Telomerase-mediated: ambiguous	ambiguous	screened	2
H. sapiens (human)	DPP3	10072	NM_001256670; NM_005700; NM_130443;	ENSG00000254986	HGNC:3008	Q9NY33	--- not yet entered ---		ALT: ambiguous; Telomerase-mediated: ambiguous	ambiguous	screened	2
H. sapiens (human)	TSSC4	10078	NM_001297658; NM_001297659; NM_001297660; NM_001297661; NM_005706;	ENSG00000184281	HGNC:12386	Q9Y5U2	--- not yet entered ---		ALT: ambiguous; Telomerase-mediated: ambiguous	ambiguous	screened	2
H. sapiens (human)	BCAP31	10134	NM_001139441; NM_001139457; NM_001256447; NM_005745;	ENSG00000185825	HGNC:16695	P51572	Protein synthesis and degradation		ALT: ambiguous; Telomerase-mediated: ambiguous	ambiguous	screened	2
H. sapiens (human)	GPA33	10223	NM_005814;	ENSG00000143167	HGNC:4445	Q99795	--- not yet entered ---		ALT: ambiguous; Telomerase-mediated: ambiguous	ambiguous	screened	2
H. sapiens (human)	STUB1	10273	NM_001293197; NM_005861;	ENSG00000103266	HGNC:11427	Q9UNE7	DNA replication and repair		ALT: ambiguous; Telomerase-mediated: ambiguous	ambiguous	screened	2
H. sapiens (human)	PAK4	10298	NM_001014831; NM_001014832; NM_001014833; NM_001014834; NM_001014835; NM_005884;	ENSG00000130669	HGNC:16059	O96013	--- not yet entered ---		ALT: ambiguous; Telomerase-mediated: ambiguous	ambiguous	screened	2
H. sapiens (human)	RTN3	10313	NM_001265589; NM_001265590; NM_001265591; NM_006054; NM_201428; NM_201429; NM_201430;	ENSG00000133318	HGNC:10469	O95197	DNA replication and repair		ALT: ambiguous; Telomerase-mediated: ambiguous	ambiguous	screened	2
H. sapiens (human)	AKR1A1	10327	NM_001202413; NM_001202414; NM_006066; NM_153326;	ENSG00000117448	HGNC:380	P14550	--- not yet entered ---		ALT: ambiguous; Telomerase-mediated: ambiguous	ambiguous	screened	2
H. sapiens (human)	TUBB3	10381	NM_001197181; NM_006086;	ENSG00000258947	HGNC:20772	Q13509	--- not yet entered ---		ALT: ambiguous; Telomerase-mediated: ambiguous	ambiguous	screened	2
H. sapiens (human)	HMGN4	10473	NM_006353;	ENSG00000182952	HGNC:4989	O00479	--- not yet entered ---		ALT: ambiguous; Telomerase-mediated: ambiguous	ambiguous	screened	2
H. sapiens (human)	PAICS	10606	NM_001079524; NM_001079525; NM_006452;	ENSG00000128050	HGNC:8587	P22234	--- not yet entered ---		ALT: ambiguous; Telomerase-mediated: ambiguous	ambiguous	screened	3
H. sapiens (human)	ARID3B	10620	NM_001307939; NM_006465;	ENSG00000179361	HGNC:14350	Q8IVW6	--- not yet entered ---		ALT: ambiguous; Telomerase-mediated: ambiguous	ambiguous	screened	2
H. sapiens (human)	TRIM16	10626	NM_006470;	ENSG00000221926	HGNC:17241	O95361	--- not yet entered ---		ALT: ambiguous; Telomerase-mediated: ambiguous	ambiguous	screened	2
H. sapiens (human)	GAS2L1	10634	NM_001278730; NM_006478; NM_152236; NM_152237;	ENSG00000185340	HGNC:16955	Q99501	--- not yet entered ---		ALT: ambiguous; Telomerase-mediated: ambiguous	ambiguous	screened	2
H. sapiens (human)	RGS14	10636	NM_006480;	ENSG00000169220	HGNC:9996	O43566	--- not yet entered ---		ALT: ambiguous; Telomerase-mediated: ambiguous	ambiguous	screened	2
H. sapiens (human)	RBBP9	10741	NM_006606; NM_153328;	ENSG00000089050	HGNC:9892	O75884	--- not yet entered ---		ALT: ambiguous; Telomerase-mediated: ambiguous	ambiguous	screened	2
H. sapiens (human)	WDR4	10785	NM_001260474; NM_001260475; NM_001260476; NM_001260477; NM_018669; NM_033661;	ENSG00000160193	HGNC:12756	P57081	--- not yet entered ---		ALT: ambiguous; Telomerase-mediated: ambiguous	ambiguous	screened	2
H. sapiens (human)	TOMM34	10953	NM_006809;	ENSG00000025772	HGNC:15746	Q15785	Mitochondria		ALT: ambiguous; Telomerase-mediated: ambiguous	ambiguous	screened	2
H. sapiens (human)	OGFR	11054	NM_007346;	ENSG00000060491	HGNC:15768	Q9NZT2	--- not yet entered ---		ALT: ambiguous; Telomerase-mediated: ambiguous	ambiguous	screened	2
H. sapiens (human)	WDR5	11091	NM_017588; NM_052821;	ENSG00000196363	HGNC:12757	P61964	Chromatin organization		ALT: ambiguous; Telomerase-mediated: ambiguous	ambiguous	screened	2
H. sapiens (human)	PACSIN2	11252	NM_001184970; NM_001184971; NM_007229;	ENSG00000100266	HGNC:8571	Q9UNF0	Cell membrane / wall		ALT: ambiguous; Telomerase-mediated: ambiguous	ambiguous	screened	2
H. sapiens (human)	AKR7A3	22977	NM_012067;	ENSG00000162482	HGNC:390	O95154	--- not yet entered ---		ALT: ambiguous; Telomerase-mediated: ambiguous	ambiguous	screened	2
H. sapiens (human)	NCDN	23154	NM_001014839; NM_001014841; NM_014284;	ENSG00000020129	HGNC:17597	Q9UBB6	--- not yet entered ---		ALT: ambiguous; Telomerase-mediated: ambiguous	ambiguous	screened	2
H. sapiens (human)	COTL1	23406	NM_021149;	ENSG00000103187	HGNC:18304	Q14019	Protein synthesis and degradation		ALT: ambiguous; Telomerase-mediated: ambiguous	ambiguous	screened	2
H. sapiens (human)	HAAO	23498	NM_012205;	ENSG00000162882	HGNC:4796	P46952	--- not yet entered ---		ALT: ambiguous; Telomerase-mediated: ambiguous	ambiguous	screened	2
H. sapiens (human)	SH3BP1	23616	NM_018957;	ENSG00000100092	HGNC:10824	Q9Y3L3	Cell membrane / wall		ALT: ambiguous; Telomerase-mediated: ambiguous	ambiguous	screened	2
H. sapiens (human)	AIPL1	23746	NM_001033054; NM_001033055; NM_001285399; NM_001285400; NM_001285401; NM_001285402; NM_001285403; NM_014336;	ENSG00000129221	HGNC:359	Q9NZN9	--- not yet entered ---		ALT: ambiguous; Telomerase-mediated: ambiguous	ambiguous	screened	2
H. sapiens (human)	FKBP8	23770	NM_001308373; NM_012181;	ENSG00000105701	HGNC:3724	Q14318	Mitochondria		ALT: ambiguous; Telomerase-mediated: ambiguous	ambiguous	screened	2
H. sapiens (human)	PGLS	25796	NM_012088;	ENSG00000130313	HGNC:8903	O95336	--- not yet entered ---		ALT: ambiguous; Telomerase-mediated: ambiguous	ambiguous	screened	2
H. sapiens (human)	SULT4A1	25830	NM_014351; NM_176874;	ENSG00000130540	HGNC:14903	Q9BR01	--- not yet entered ---		ALT: ambiguous; Telomerase-mediated: ambiguous	ambiguous	screened	2
H. sapiens (human)	CHMP2B	25978	NM_001244644;	ENSG00000083937	HGNC:24537	Q9UQN3	Protein transport		ALT: ambiguous; Telomerase-mediated: ambiguous	ambiguous	screened	2
H. sapiens (human)	RPAP1	26015	NM_015540;	ENSG00000103932	HGNC:24567	Q9BWH6	Chromatin organization		ALT: ambiguous; Telomerase-mediated: ambiguous	ambiguous	screened	2
H. sapiens (human)	CCDC9	26093	NM_015603;	ENSG00000105321	HGNC:24560	Q9Y3X0	--- not yet entered ---		ALT: ambiguous; Telomerase-mediated: ambiguous	ambiguous	screened	2
H. sapiens (human)	OR2H1	26716	NM_001318014; NM_001318022; NM_030883;	ENSG00000204688	HGNC:8252	Q9GZK4	--- not yet entered ---		ALT: ambiguous; Telomerase-mediated: ambiguous	ambiguous	screened	2
H. sapiens (human)	GNMT	27232	NM_001318865; NM_018960;	ENSG00000124713	HGNC:4415	Q14749	--- not yet entered ---		ALT: ambiguous; Telomerase-mediated: ambiguous	ambiguous	screened	2
H. sapiens (human)	SULT1B1	27284	NM_014465;	ENSG00000173597	HGNC:17845	O43704	--- not yet entered ---		ALT: ambiguous; Telomerase-mediated: ambiguous	ambiguous	screened	2
H. sapiens (human)	C19orf53	28974	NM_014047;	ENSG00000104979	HGNC:24991	Q9UNZ5	--- not yet entered ---		ALT: ambiguous; Telomerase-mediated: ambiguous	ambiguous	screened	2
H. sapiens (human)	DBNL	28988	NM_001014436; NM_001122956; NM_001284313; NM_001284315; NM_014063;	ENSG00000136279	HGNC:2696	Q9UJU6	--- not yet entered ---		ALT: ambiguous; Telomerase-mediated: ambiguous	ambiguous	screened	2
H. sapiens (human)	PHPT1	29085	NM_001135860; NM_001135861; NM_001287342; NM_001287343; NM_014172;	ENSG00000054148	HGNC:30033	Q9NRX4	--- not yet entered ---		ALT: ambiguous; Telomerase-mediated: ambiguous	ambiguous	screened	2
H. sapiens (human)	PACSIN3	29763	NM_001184974; NM_001184975; NM_016223;	ENSG00000165912	HGNC:8572	Q9UKS6	Cell membrane / wall		ALT: ambiguous; Telomerase-mediated: ambiguous	ambiguous	screened	2
H. sapiens (human)	PACSIN1	29993	NM_001199583; NM_020804;	ENSG00000124507	HGNC:8570	Q9BY11	Cell membrane / wall		ALT: ambiguous; Telomerase-mediated: ambiguous	ambiguous	screened	2
H. sapiens (human)	TNPO2	30000	NM_001136195; NM_001136196; NM_013433;	ENSG00000105576	HGNC:19998	O14787	--- not yet entered ---		ALT: ambiguous; Telomerase-mediated: ambiguous	ambiguous	screened	2
H. sapiens (human)	HDGFRP3	50810	NM_016073;	ENSG00000166503	HGNC:	Q9Y3E1	--- not yet entered ---		ALT: ambiguous; Telomerase-mediated: ambiguous	ambiguous	screened	2
H. sapiens (human)	SBDS	51119	NM_016038;	ENSG00000126524	HGNC:19440	Q9Y3A5	--- not yet entered ---		ALT: ambiguous; Telomerase-mediated: ambiguous	ambiguous	screened	2
H. sapiens (human)	PIPOX	51268	NM_016518;	ENSG00000179761	HGNC:17804	Q9P0Z9	--- not yet entered ---		ALT: ambiguous; Telomerase-mediated: ambiguous	ambiguous	screened	2
H. sapiens (human)	BIN2	51411	NM_001290007; NM_001290008; NM_001290009; NM_016293;	ENSG00000110934	HGNC:1053	Q9UBW5	--- not yet entered ---		ALT: ambiguous; Telomerase-mediated: ambiguous	ambiguous	screened	2
H. sapiens (human)	ISYNA1	51477	NM_001170938; NM_001170939; NM_001253389; NM_016368;	ENSG00000105655	HGNC:29821	Q9NPH2	--- not yet entered ---		ALT: ambiguous; Telomerase-mediated: ambiguous	ambiguous	screened	2
H. sapiens (human)	SCLY	51540	NM_016510;	ENSG00000132330	HGNC:18161	Q96I15	--- not yet entered ---		ALT: ambiguous; Telomerase-mediated: ambiguous	ambiguous	screened	2
H. sapiens (human)	C9orf78	51759	NM_016520;	ENSG00000136819	HGNC:24932	Q9NZ63	--- not yet entered ---		ALT: ambiguous; Telomerase-mediated: ambiguous	ambiguous	screened	2
H. sapiens (human)	PRMT7	54496	NM_001184824; NM_001290018; NM_019023;	ENSG00000132600	HGNC:25557	Q9NVM4	Chromatin organization		ALT: ambiguous; Telomerase-mediated: ambiguous	ambiguous	screened	2
H. sapiens (human)	KLHDC4	54758	NM_001184854; NM_001184856; NM_017566;	ENSG00000104731	HGNC:25272	Q8TBB5	--- not yet entered ---		ALT: ambiguous; Telomerase-mediated: ambiguous	ambiguous	screened	2
H. sapiens (human)	EPS8L1	54869	NM_017729; NM_133180; NM_139204;	ENSG00000131037	HGNC:21295	Q8TE68	Cell membrane / wall		ALT: ambiguous; Telomerase-mediated: ambiguous	ambiguous	screened	2
H. sapiens (human)	RPP25	54913	NM_017793;	ENSG00000178718	HGNC:30361	Q9BUL9	--- not yet entered ---		ALT: ambiguous; Telomerase-mediated: ambiguous	ambiguous	screened	2
H. sapiens (human)	BANP	54971	NM_001173539; NM_001173540; NM_001173541; NM_001173542; NM_001173543; NM_017869; NM_079837;	ENSG00000172530	HGNC:13450	Q8N9N5	--- not yet entered ---		ALT: ambiguous; Telomerase-mediated: ambiguous	ambiguous	screened	2
H. sapiens (human)	PGM2	55276	NM_018290;	ENSG00000169299	HGNC:8906	Q96G03	--- not yet entered ---		ALT: ambiguous; Telomerase-mediated: ambiguous	ambiguous	screened	2
H. sapiens (human)	UFSP2	55325	NM_018359;	ENSG00000109775	HGNC:25640	Q9NUQ7	--- not yet entered ---		ALT: ambiguous; Telomerase-mediated: ambiguous	ambiguous	screened	2
H. sapiens (human)	TRMT1	55621	NM_001136035; NM_001142554; NM_017722;	ENSG00000104907	HGNC:25980	Q9NXH9	--- not yet entered ---		ALT: ambiguous; Telomerase-mediated: ambiguous	ambiguous	screened	2
H. sapiens (human)	LYAR	55646	NM_001145725; NM_017816;	ENSG00000145220	HGNC:26021	Q9NX58	--- not yet entered ---		ALT: ambiguous; Telomerase-mediated: ambiguous	ambiguous	screened	2
H. sapiens (human)	ENAH	55740	NM_001008493; NM_018212;	ENSG00000154380	HGNC:18271	Q8N8S7	--- not yet entered ---		ALT: ambiguous; Telomerase-mediated: ambiguous	ambiguous	screened	2
H. sapiens (human)	LANCL2	55915	NM_018697;	ENSG00000132434	HGNC:6509	Q9NS86	Cell membrane / wall		ALT: ambiguous; Telomerase-mediated: ambiguous	ambiguous	screened	2
H. sapiens (human)	RGMA	56963	NM_001166283; NM_001166286; NM_001166287; NM_001166288; NM_001166289; NM_020211;	ENSG00000182175	HGNC:30308	Q96B86	--- not yet entered ---		ALT: ambiguous; Telomerase-mediated: ambiguous	ambiguous	screened	2
H. sapiens (human)	AKR1B10	57016	NM_020299;	ENSG00000198074	HGNC:382	O60218	--- not yet entered ---		ALT: ambiguous; Telomerase-mediated: ambiguous	ambiguous	screened	2
H. sapiens (human)	ANKMY2	57037	NM_020319;	ENSG00000106524	HGNC:25370	Q8IV38	--- not yet entered ---		ALT: ambiguous; Telomerase-mediated: ambiguous	ambiguous	screened	2
H. sapiens (human)	DDX24	57062	NM_020414;	ENSG00000089737	HGNC:13266	Q9GZR7	--- not yet entered ---		ALT: ambiguous; Telomerase-mediated: ambiguous	ambiguous	screened	2
H. sapiens (human)	CAMK1D	57118	NM_020397; NM_153498;	ENSG00000183049	HGNC:19341	Q8IU85	--- not yet entered ---		ALT: ambiguous; Telomerase-mediated: ambiguous	ambiguous	screened	2
H. sapiens (human)	RTN4	57142	NM_001321859; NM_001321860; NM_001321861; NM_001321862; NM_001321863; NM_001321904; NM_007008; NM_020532; NM_153828; NM_207520; NM_207521;	ENSG00000115310	HGNC:14085	Q9NQC3	Mitochondria		ALT: ambiguous; Telomerase-mediated: ambiguous	ambiguous	screened	2
H. sapiens (human)	CORO1B	57175	NM_001018070; NM_020441;	ENSG00000172725	HGNC:2253	Q9BR76	--- not yet entered ---		ALT: ambiguous; Telomerase-mediated: ambiguous	ambiguous	screened	2
H. sapiens (human)	KIAA1191	57179	NM_001079684; NM_001079685; NM_001287335; NM_001287336; NM_020444;	ENSG00000122203	HGNC:29209	Q96A73	--- not yet entered ---		ALT: ambiguous; Telomerase-mediated: ambiguous	ambiguous	screened	2
H. sapiens (human)	PRX	57716	NM_020956; NM_181882;	ENSG00000105227	HGNC:13797	Q9BXM0	Cell membrane / wall		ALT: ambiguous; Telomerase-mediated: ambiguous	ambiguous	screened	2
H. sapiens (human)	RBKS	64080	NM_001287580; NM_022128;	ENSG00000171174	HGNC:30325	Q9H477	--- not yet entered ---		ALT: ambiguous; Telomerase-mediated: ambiguous	ambiguous	screened	2
H. sapiens (human)	PDLIM2	64236	NM_021630; NM_176871; NM_198042;	ENSG00000120913	HGNC:13992	Q96JY6	--- not yet entered ---		ALT: ambiguous; Telomerase-mediated: ambiguous	ambiguous	screened	2
H. sapiens (human)	C12orf43	64897	NM_001286191; NM_001286192; NM_001286195; NM_001286196; NM_001286197; NM_001286198; NM_022895;	ENSG00000157895	HGNC:25719	Q96C57	--- not yet entered ---		ALT: ambiguous; Telomerase-mediated: ambiguous	ambiguous	screened	2
H. sapiens (human)	AHNAK	79026	NM_001620; NM_024060;	ENSG00000124942	HGNC:347	Q09666	--- not yet entered ---		ALT: ambiguous; Telomerase-mediated: ambiguous	ambiguous	screened	2
H. sapiens (human)	C1orf35	79169	NM_024319;	ENSG00000143793	HGNC:19032	Q9BU76	--- not yet entered ---		ALT: ambiguous; Telomerase-mediated: ambiguous	ambiguous	screened	2
H. sapiens (human)	RPAP3	79657	NM_001146075; NM_001146076; NM_024604;	ENSG00000005175	HGNC:26151	Q9H6T3	Protein synthesis and degradation		ALT: ambiguous; Telomerase-mediated: ambiguous	ambiguous	screened	2
H. sapiens (human)	KCTD17	79734	NM_001282684; NM_001282685; NM_001282686; NM_024681;	ENSG00000100379	HGNC:25705	Q8N5Z5	--- not yet entered ---		ALT: ambiguous; Telomerase-mediated: ambiguous	ambiguous	screened	2
H. sapiens (human)	CCM2	83605	NM_001029835; NM_001167934; NM_001167935; NM_031443;	ENSG00000136280	HGNC:21708	Q9BSQ5	--- not yet entered ---		ALT: ambiguous; Telomerase-mediated: ambiguous	ambiguous	screened	2
H. sapiens (human)	FERMT3	83706	NM_031471; NM_178443;	ENSG00000149781	HGNC:23151	Q86UX7	--- not yet entered ---		ALT: ambiguous; Telomerase-mediated: ambiguous	ambiguous	screened	2
H. sapiens (human)	TBC1D10A	83874	NM_001204240; NM_031937;	ENSG00000099992	HGNC:23609	Q9BXI6	--- not yet entered ---		ALT: ambiguous; Telomerase-mediated: ambiguous	ambiguous	screened	2
H. sapiens (human)	ZNF414	84330	NM_001146175; NM_032370;	ENSG00000133250	HGNC:20630	Q96IQ9	--- not yet entered ---		ALT: ambiguous; Telomerase-mediated: ambiguous	ambiguous	screened	2
H. sapiens (human)	AFAP1L2	84632	NM_001001936; NM_001287824; NM_032550;	ENSG00000169129	HGNC:25901	Q8N4X5	--- not yet entered ---		ALT: ambiguous; Telomerase-mediated: ambiguous	ambiguous	screened	2
H. sapiens (human)	PTPN5	84867	NM_001039970; NM_001278236; NM_001278238; NM_001278239; NM_006906; NM_032781;	ENSG00000110786	HGNC:9657	P54829	--- not yet entered ---		ALT: ambiguous; Telomerase-mediated: ambiguous	ambiguous	screened	2
H. sapiens (human)	SCRN2	90507	NM_001145023; NM_138355;	ENSG00000141295	HGNC:30381	Q96FV2	--- not yet entered ---		ALT: ambiguous; Telomerase-mediated: ambiguous	ambiguous	screened	2
H. sapiens (human)	LRSAM1	90678	NM_001005373; NM_001005374; NM_001190723; NM_138361;	ENSG00000148356	HGNC:25135	Q6UWE0	--- not yet entered ---		ALT: ambiguous; Telomerase-mediated: ambiguous	ambiguous	screened	2
H. sapiens (human)	PAGE5	90737	NM_001013435; NM_130467;	ENSG00000158639	HGNC:29992	Q96GU1	--- not yet entered ---		ALT: ambiguous; Telomerase-mediated: ambiguous	ambiguous	screened	2
H. sapiens (human)	SYAP1	94056	NM_032796;	ENSG00000169895	HGNC:16273	Q96A49	--- not yet entered ---		ALT: ambiguous; Telomerase-mediated: ambiguous	ambiguous	screened	2
H. sapiens (human)	NXNL1	115861	NM_138454;	ENSG00000171773	HGNC:25179	Q96CM4	--- not yet entered ---		ALT: ambiguous; Telomerase-mediated: ambiguous	ambiguous	screened	2
H. sapiens (human)	CCDC43	124808	NM_001099225; NM_144609;	ENSG00000180329	HGNC:26472	Q96MW1	--- not yet entered ---		ALT: ambiguous; Telomerase-mediated: ambiguous	ambiguous	screened	2
H. sapiens (human)	C17orf49	124944	NM_001142798; NM_001142799; NM_174893;	ENSG00000258315	HGNC:28737	Q8IXM2	Chromatin organization		ALT: ambiguous; Telomerase-mediated: ambiguous	ambiguous	screened	2
H. sapiens (human)	JSRP1	126306	NM_144616;	ENSG00000167476	HGNC:24963	Q96MG2	Cell membrane / wall		ALT: ambiguous; Telomerase-mediated: ambiguous	ambiguous	screened	2
H. sapiens (human)	LRRC25	126364	NM_145256;	ENSG00000175489	HGNC:29806	Q8N386	--- not yet entered ---		ALT: ambiguous; Telomerase-mediated: ambiguous	ambiguous	screened	2
H. sapiens (human)	NUDCD2	134492	NM_001329991; NM_145266;	ENSG00000170584	HGNC:30535	Q8WVJ2	Protein synthesis and degradation		ALT: ambiguous; Telomerase-mediated: ambiguous	ambiguous	screened	2
H. sapiens (human)	APOBEC3F	200316	NM_001006666; NM_145298;	ENSG00000128394	HGNC:17356	Q8IUX4	DNA replication and repair		ALT: ambiguous; Telomerase-mediated: ambiguous	ambiguous	screened	2
H. sapiens (human)	DHFRL1	200895	NM_001195643;	ENSG00000178700	HGNC:27309	Q86XF0	Mitochondria		ALT: ambiguous; Telomerase-mediated: ambiguous	ambiguous	screened	2
H. sapiens (human)	TUBB	203068	NM_001293212; NM_001293213; NM_001293214; NM_001293215; NM_001293216; NM_178014;	ENSG00000196230	HGNC:20778	P07437	--- not yet entered ---		ALT: ambiguous; Telomerase-mediated: ambiguous	ambiguous	screened	2
H. sapiens (human)	NAIF1	203245	NM_197956;	ENSG00000171169	HGNC:25446	Q69YI7	--- not yet entered ---		ALT: ambiguous; Telomerase-mediated: ambiguous	ambiguous	screened	2
H. sapiens (human)	PAGE2	203569	NM_207339;	ENSG00000234068	HGNC:31804	Q7Z2X7	--- not yet entered ---		ALT: ambiguous; Telomerase-mediated: ambiguous	ambiguous	screened	2
H. sapiens (human)	CPNE2	221184	NM_152727;	ENSG00000140848	HGNC:2315	Q96FN4	Cell membrane / wall		ALT: ambiguous; Telomerase-mediated: ambiguous	ambiguous	screened	2
H. sapiens (human)	PHYHD1	254295	NM_001100876; NM_001100877; NM_174933;	ENSG00000175287	HGNC:23396	Q5SRE7	--- not yet entered ---		ALT: ambiguous; Telomerase-mediated: ambiguous	ambiguous	screened	2
H. sapiens (human)	NUDT14	256281	NM_001318380; NM_177533;	ENSG00000183828	HGNC:20141	O95848	--- not yet entered ---		ALT: ambiguous; Telomerase-mediated: enhancing	Telomerase-mediated	screened	2
H. sapiens (human)	BOD1L1	259282	NM_148894;	ENSG00000038219	HGNC:31792	Q8NFC6	DNA replication and repair		ALT: ambiguous; Telomerase-mediated: ambiguous	ambiguous	screened	2
H. sapiens (human)	CCDC137	339230	NM_199287;	ENSG00000185298	HGNC:33451	Q6PK04	--- not yet entered ---		ALT: ambiguous; Telomerase-mediated: ambiguous	ambiguous	screened	2
H. sapiens (human)	C1orf174	339448	NM_207356;	ENSG00000198912	HGNC:27915	Q8IYL3	--- not yet entered ---		ALT: ambiguous; Telomerase-mediated: ambiguous	ambiguous	screened	2
H. sapiens (human)	ANXA8L1	728113	NM_001039801; NM_001098845; NM_001278923; NM_001278924; NM_001630;	ENSG00000264230	HGNC:23334	Q5VT79	--- not yet entered ---		ALT: ambiguous; Telomerase-mediated: ambiguous	ambiguous	screened	2
H. sapiens (human)	MICA	100507436	NM_000247; NM_001177519; NM_001289152; NM_001289153; NM_001289154;	ENSG00000204520	HGNC:7090	Q29983	--- not yet entered ---		ALT: enhancing; Telomerase-mediated: ambiguous	ALT	screened	2
H. sapiens (human)	ASS1	445	NM_000050; NM_054012;	ENSG00000130707	HGNC:758	P00966	--- not yet entered ---		ALT: ambiguous; Telomerase-mediated: ambiguous	ambiguous	screened	2
H. sapiens (human)	HNRNPK	3190	NM_001318186; NM_001318187; NM_001318188; NM_002140; NM_031262; NM_031263;	ENSG00000165119	HGNC:5044	P61978	RNA transcription and processing	Gene regulation; Telomerase activity;	ALT: ambiguous; Telomerase-mediated: repressing	ALT	validated	7
H. sapiens (human)	HSP90AB1	3326	NM_001271969; NM_001271970; NM_001271971; NM_001271972; NM_007355;	ENSG00000096384	HGNC:5258	P08238	Chromatin organization	Telomerase activity;	ALT: ambiguous; Telomerase-mediated: enhancing	Telomerase-mediated	screened	2
H. sapiens (human)	IDO1	3620	NM_002164;	ENSG00000131203	HGNC:6059	P14902	--- not yet entered ---		ALT: ambiguous; Telomerase-mediated: ambiguous	ambiguous	screened	2
H. sapiens (human)	IPO5	3843	NM_002271;	ENSG00000065150	HGNC:6402	O00410	Chromatin organization		ALT: ambiguous; Telomerase-mediated: ambiguous	ambiguous	screened	2
H. sapiens (human)	OCM2	4951	NM_006188;	ENSG00000135175	HGNC:34396	P0CE71	--- not yet entered ---		ALT: ambiguous; Telomerase-mediated: ambiguous	ambiguous	screened	2
H. sapiens (human)	PKM	5315	NM_001206796; NM_001206797; NM_001206798; NM_001206799; NM_001316318; NM_002654; NM_182470; NM_182471;	ENSG00000067225	HGNC:9021	P14618	--- not yet entered ---		ALT: ambiguous; Telomerase-mediated: ambiguous	ambiguous	screened	2
H. sapiens (human)	PRKCB	5579	NM_002738; NM_212535;	ENSG00000166501	HGNC:9395	P05771	Mitochondria		ALT: ambiguous; Telomerase-mediated: ambiguous	ambiguous	screened	2
H. sapiens (human)	SRSF6	6431	NM_006275;	ENSG00000124193	HGNC:10788	Q13247	--- not yet entered ---		ALT: ambiguous; Telomerase-mediated: ambiguous	ambiguous	screened	2
H. sapiens (human)	SULT1C2	6819	NM_001056; NM_176825;	ENSG00000198203	HGNC:11456	O00338	--- not yet entered ---		ALT: ambiguous; Telomerase-mediated: ambiguous	ambiguous	screened	2
H. sapiens (human)	AIMP2	7965	NM_001326606; NM_001326607; NM_001326609; NM_001326610; NM_001326611; NM_006303; NM_018570;	ENSG00000106305	HGNC:20609	Q13155	--- not yet entered ---		ALT: ambiguous; Telomerase-mediated: ambiguous	ambiguous	screened	2
H. sapiens (human)	EIF3G	8666	NM_003755;	ENSG00000130811	HGNC:3274	O75821	--- not yet entered ---		ALT: ambiguous; Telomerase-mediated: ambiguous	ambiguous	screened	2
H. sapiens (human)	VGLL4	9686	NM_001128219; NM_001128220; NM_001128221; NM_001284390; NM_001284391; NM_014667;	ENSG00000144560	HGNC:28966	Q14135	--- not yet entered ---		ALT: ambiguous; Telomerase-mediated: ambiguous	ambiguous	screened	2
H. sapiens (human)	FAM131B	9715	NM_001031690; NM_001278297; NM_014690;	ENSG00000159784	HGNC:22202	Q86XD5	--- not yet entered ---		ALT: ambiguous; Telomerase-mediated: ambiguous	ambiguous	screened	2
H. sapiens (human)	DDX39A	10212	NM_001204057; NM_005804; NM_138998;	ENSG00000123136	HGNC:17821	O00148	--- not yet entered ---		ALT: ambiguous; Telomerase-mediated: ambiguous	ambiguous	screened	2
H. sapiens (human)	DNPH1	10591	NM_006443; NM_199184;	ENSG00000112667	HGNC:21218	O43598	--- not yet entered ---		ALT: ambiguous; Telomerase-mediated: ambiguous	ambiguous	screened	2
H. sapiens (human)	HEXIM1	10614	NM_006460;	ENSG00000186834	HGNC:24953	O94992	RNA transcription and processing		ALT: ambiguous; Telomerase-mediated: ambiguous	ambiguous	screened	2
H. sapiens (human)	ARPP21	10777	NM_001025068; NM_001025069; NM_001267616; NM_001267617; NM_001267618; NM_001267619; NM_016300; NM_198399;	ENSG00000172995	HGNC:16968	Q9UBL0	--- not yet entered ---		ALT: ambiguous; Telomerase-mediated: ambiguous	ambiguous	screened	2
H. sapiens (human)	DDX19B	11269	NM_001014449; NM_001014451; NM_001257172; NM_001257173; NM_001257174; NM_001257175; NM_007242;	ENSG00000157349	HGNC:2742	Q9UMR2	--- not yet entered ---		ALT: ambiguous; Telomerase-mediated: ambiguous	ambiguous	screened	2
H. sapiens (human)	ACOT7	11332	NM_007274; NM_181862; NM_181863; NM_181864; NM_181865; NM_181866;	ENSG00000097021	HGNC:24157	O00154	--- not yet entered ---		ALT: ambiguous; Telomerase-mediated: ambiguous	ambiguous	screened	2
H. sapiens (human)	TWF2	11344	NM_007284;	ENSG00000247596	HGNC:9621	Q6IBS0	--- not yet entered ---		ALT: ambiguous; Telomerase-mediated: ambiguous	ambiguous	screened	2
H. sapiens (human)	TOR1AIP1	26092	NM_001267578; NM_015602; NM_032678;	ENSG00000143337	HGNC:29456	Q5JTV8	--- not yet entered ---		ALT: ambiguous; Telomerase-mediated: ambiguous	ambiguous	screened	2
H. sapiens (human)	WIPI2	26100	NM_001033518; NM_001033519; NM_001033520; NM_001278299; NM_015610; NM_016003;	ENSG00000157954	HGNC:32225	Q9Y4P8	Cell membrane / wall		ALT: ambiguous; Telomerase-mediated: ambiguous	ambiguous	screened	2
H. sapiens (human)	KIF1BP	26128	NM_015634;	ENSG00000198954	HGNC:23419	Q96EK5	--- not yet entered ---		ALT: ambiguous; Telomerase-mediated: ambiguous	ambiguous	screened	2
H. sapiens (human)	BABAM1	29086	NM_001033549; NM_001288756; NM_001288757; NM_014173;	ENSG00000105393	HGNC:25008	Q9NWV8	Chromatin organization		ALT: ambiguous; Telomerase-mediated: ambiguous	ambiguous	screened	2
H. sapiens (human)	LGALSL	29094	NM_014181;	ENSG00000119862	HGNC:25012	Q3ZCW2	--- not yet entered ---		ALT: ambiguous; Telomerase-mediated: enhancing	Telomerase-mediated	screened	2
H. sapiens (human)	MRTO4	51154	NM_016183;	ENSG00000053372	HGNC:18477	Q9UKD2	--- not yet entered ---		ALT: ambiguous; Telomerase-mediated: ambiguous	ambiguous	screened	2
H. sapiens (human)	THG1L	54974	NM_001317824; NM_001317825; NM_001317826; NM_017872;	ENSG00000113272	HGNC:26053	Q9NWX6	RNA transcription and processing		ALT: ambiguous; Telomerase-mediated: ambiguous	ambiguous	screened	2
H. sapiens (human)	MAGOHB	55110	NM_001300739; NM_001319985; NM_018048;	ENSG00000111196	HGNC:25504	Q96A72	--- not yet entered ---		ALT: ambiguous; Telomerase-mediated: ambiguous	ambiguous	screened	2
H. sapiens (human)	APPL2	55198	NM_001251904; NM_001251905; NM_018171;	ENSG00000136044	HGNC:18242	Q8NEU8	--- not yet entered ---		ALT: ambiguous; Telomerase-mediated: ambiguous	ambiguous	screened	2
H. sapiens (human)	PPP6R3	55291	NM_001164160; NM_001164161; NM_001164162; NM_001164163; NM_001164164; NM_018312;	ENSG00000110075	HGNC:1173	Q5H9R7	--- not yet entered ---		ALT: ambiguous; Telomerase-mediated: ambiguous	ambiguous	screened	2
H. sapiens (human)	CPPED1	55313	NM_001099455; NM_018340;	ENSG00000103381	HGNC:25632	Q9BRF8	--- not yet entered ---		ALT: ambiguous; Telomerase-mediated: ambiguous	ambiguous	screened	2
H. sapiens (human)	C19orf66	55337	NM_001308277; NM_018381;	ENSG00000130813	HGNC:25649	Q9NUL5	DNA replication and repair		ALT: ambiguous; Telomerase-mediated: ambiguous	ambiguous	screened	2
H. sapiens (human)	CEP85	64793	NM_001281517; NM_001281518; NM_001319944; NM_022778;	ENSG00000130695	HGNC:25309	Q6P2H3	--- not yet entered ---		ALT: ambiguous; Telomerase-mediated: ambiguous	ambiguous	screened	2
H. sapiens (human)	NOL12	79159	NM_024313;	ENSG00000273899	HGNC:28585	Q9UGY1	--- not yet entered ---		ALT: ambiguous; Telomerase-mediated: ambiguous	ambiguous	screened	2
H. sapiens (human)	NUDT18	79873	NM_024815;	ENSG00000275074	HGNC:26194	Q6ZVK8	--- not yet entered ---		ALT: ambiguous; Telomerase-mediated: ambiguous	ambiguous	screened	2
H. sapiens (human)	PYM1	84305	NM_001143853; NM_032345;	ENSG00000170473	HGNC:30258	Q9BRP8	RNA transcription and processing		ALT: ambiguous; Telomerase-mediated: ambiguous	ambiguous	screened	2
H. sapiens (human)	HDGFRP2	84717	NM_001001520; NM_032631;	ENSG00000167674	HGNC:	Q7Z4V5	--- not yet entered ---		ALT: ambiguous; Telomerase-mediated: ambiguous	ambiguous	screened	2
H. sapiens (human)	TXNDC17	84817	NM_032731;	ENSG00000129235	HGNC:28218	Q9BRA2	--- not yet entered ---		ALT: ambiguous; Telomerase-mediated: ambiguous	ambiguous	screened	2
H. sapiens (human)	PHYKPL	85007	NM_001278346; NM_153373;	ENSG00000175309	HGNC:28249	Q8IUZ5	--- not yet entered ---		ALT: ambiguous; Telomerase-mediated: ambiguous	ambiguous	screened	2
H. sapiens (human)	C15orf57	90416	NM_001080791; NM_001080792; NM_001289132; NM_052849;	ENSG00000128891	HGNC:28295	Q9BV29	--- not yet entered ---		ALT: ambiguous; Telomerase-mediated: ambiguous	ambiguous	screened	2
H. sapiens (human)	FAM122A	116224	NM_138333;	ENSG00000187866	HGNC:23490	Q96E09	--- not yet entered ---		ALT: ambiguous; Telomerase-mediated: ambiguous	ambiguous	screened	2
H. sapiens (human)	ZC3H18	124245	NM_001294340; NM_144604;	ENSG00000158545	HGNC:25091	Q86VM9	--- not yet entered ---		ALT: ambiguous; Telomerase-mediated: ambiguous	ambiguous	screened	2
H. sapiens (human)	HEXIM2	124790	NM_001303436; NM_001303437; NM_001303438; NM_001303439; NM_001303440; NM_001303441; NM_001303442; NM_001303443; NM_001303444; NM_144608;	ENSG00000168517	HGNC:28591	Q96MH2	RNA transcription and processing		ALT: ambiguous; Telomerase-mediated: ambiguous	ambiguous	screened	2
H. sapiens (human)	SIRPD	128646	NM_178460;	ENSG00000125900	HGNC:16248	Q9H106	--- not yet entered ---		ALT: ambiguous; Telomerase-mediated: ambiguous	ambiguous	screened	2
H. sapiens (human)	REM2	161253	NM_173527;	ENSG00000139890	HGNC:20248	Q8IYK8	--- not yet entered ---		ALT: ambiguous; Telomerase-mediated: ambiguous	ambiguous	screened	2
H. sapiens (human)	CNST	163882	NM_001139459; NM_152609;	ENSG00000162852	HGNC:26486	Q6PJW8	Cell membrane / wall		ALT: ambiguous; Telomerase-mediated: ambiguous	ambiguous	screened	2
H. sapiens (human)	PROSER2	254427	NM_153256;	ENSG00000148426	HGNC:23728	Q86WR7	--- not yet entered ---		ALT: ambiguous; Telomerase-mediated: ambiguous	ambiguous	screened	2
H. sapiens (human)	ZNF790	388536	NM_001242800; NM_001242801; NM_001242802; NM_206894;	ENSG00000197863	HGNC:33114	Q6PG37	--- not yet entered ---		ALT: ambiguous; Telomerase-mediated: ambiguous	ambiguous	screened	2
H. sapiens (human)	PDGFRA	5156	NM_006206;	ENSG00000134853	HGNC:8803	P16234			ALT: enhancing; Telomerase-mediated: ambiguous	ALT	validated	4
H. sapiens (human)	MORC3	23515	NM_001320445; NM_001320446; NM_015358;	ENSG00000159256	HGNC:23572	Q14149	RNA transcription and processing	ALT associated PML nuclear bodies (APBs);	ALT: enhancing; Telomerase-mediated: ambiguous	ALT	screened	3
H. sapiens (human)	CDK2	1017	NM_001290230; NM_001798; NM_052827;	ENSG00000123374	HGNC:1771	P24941	DNA replication and repair		ALT: ambiguous; Telomerase-mediated: ambiguous	ambiguous	predicted	1
H. sapiens (human)	RNF4	6047	NM_001185009; NM_001185010; NM_002938;	ENSG00000063978	HGNC:10067	P78317	--- not yet entered ---		ALT: ambiguous; Telomerase-mediated: ambiguous	ambiguous	predicted	1
H. sapiens (human)	SENP2	59343	NM_021627;	ENSG00000163904	HGNC:23116	Q9HC62	--- not yet entered ---		ALT: ambiguous; Telomerase-mediated: ambiguous	ambiguous	predicted	1
H. sapiens (human)	ZNF451	26036	NM_015555; NM_001031623;	ENSG00000112200	HGNC:21091	Q9Y4E5	Chromatin organization		ALT: ambiguous; Telomerase-mediated: ambiguous	ambiguous	predicted	1
H. sapiens (human)	HNRNPA2B1	3181	NM_002137;	ENSG00000122566	HGNC:5033	P22626	RNA transcription and processing	Telomerase activity; Telomere repeat binding; ALT associated PML nuclear bodies (APBs);	ALT: ambiguous; Telomerase-mediated: enhancing	Telomerase-mediated	screened	3
H. sapiens (human)	RAP1A	5906	NM_002884; NM_001010935;	ENSG00000116473	HGNC:9855	P62834	Cell membrane / wall	ALT associated PML nuclear bodies (APBs);	ALT: enhancing; Telomerase-mediated: ambiguous	ALT	predicted	2
H. sapiens (human)	SENP1	29843	NM_001267594; NM_001267595; NM_014554;	ENSG00000079387	HGNC:17927	Q9P0U3	--- not yet entered ---	ALT associated PML nuclear bodies (APBs);	ALT: ambiguous; Telomerase-mediated: ambiguous	ambiguous	predicted	2
H. sapiens (human)	SENP3	26168	NM_015670;	ENSG00000277957	HGNC:49182	Q9H4L4	--- not yet entered ---	ALT associated PML nuclear bodies (APBs);	ALT: ambiguous; Telomerase-mediated: ambiguous	ambiguous	predicted	2
H. sapiens (human)	SENP5	205564	NM_152699; NM_001308045;	ENSG00000119231	HGNC:28407	Q96HI0	--- not yet entered ---	ALT associated PML nuclear bodies (APBs);	ALT: ambiguous; Telomerase-mediated: ambiguous	ambiguous	predicted	2
H. sapiens (human)	SENP7	57337	NM_001282801; NM_001282804; NM_001282802; NM_001282803; NM_001308133; NM_001308134; NM_001077203;	ENSG00000138468	HGNC:30402	Q9BQF6	--- not yet entered ---	ALT associated PML nuclear bodies (APBs);	ALT: ambiguous; Telomerase-mediated: ambiguous	ambiguous	predicted	2
H. sapiens (human)	CASP7	840	NM_001267056; NM_001267058; NM_033338; NM_033340; NM_001267057; NM_033339; NM_001227;	ENSG00000165806	HGNC:1508	P55210	--- not yet entered ---		ALT: ambiguous; Telomerase-mediated: ambiguous	ambiguous	screened	2
H. sapiens (human)	PGD	5226	NM_001304451; NM_001304452; NM_002631;	ENSG00000142657	HGNC:8891	P52209	--- not yet entered ---		ALT: ambiguous; Telomerase-mediated: ambiguous	ambiguous	screened	2
H. sapiens (human)	MAP4	4134	NM_001134364; NM_001134365; NM_030884; NM_030885; NM_002375;	ENSG00000047849	HGNC:6862	P27816	--- not yet entered ---		ALT: ambiguous; Telomerase-mediated: ambiguous	ambiguous	screened	2
H. sapiens (human)	FBP1	2203	NM_000507;	ENSG00000165140	HGNC:3606	P09467	--- not yet entered ---		ALT: ambiguous; Telomerase-mediated: ambiguous	ambiguous	screened	2
H. sapiens (human)	PAFAH1B3	5050	NM_001145939; NM_001145940; NM_002573;	ENSG00000079462	HGNC:8576	Q15102	--- not yet entered ---		ALT: ambiguous; Telomerase-mediated: ambiguous	ambiguous	screened	2
H. sapiens (human)	EVL	51466	NM_016337; NM_001330221;	ENSG00000196405	HGNC:20234	Q9UI08	--- not yet entered ---		ALT: ambiguous; Telomerase-mediated: ambiguous	ambiguous	screened	2
H. sapiens (human)	CFL1	1072	NM_005507;	ENSG00000172757	HGNC:1874	P23528	Cell membrane / wall		ALT: ambiguous; Telomerase-mediated: ambiguous	ambiguous	screened	2
H. sapiens (human)	ADA	100	NM_001322050; NM_001322051; NM_000022;	ENSG00000196839	HGNC:186	P00813	--- not yet entered ---		ALT: ambiguous; Telomerase-mediated: ambiguous	ambiguous	screened	2
H. sapiens (human)	TRIM15	89870	NM_033229;	ENSG00000204610	HGNC:16284	Q9C019	--- not yet entered ---		ALT: ambiguous; Telomerase-mediated: ambiguous	ambiguous	screened	2
H. sapiens (human)	AK1	203	NM_001318121; NM_001318122; NM_000476;	ENSG00000106992	HGNC:361	P00568	--- not yet entered ---		ALT: ambiguous; Telomerase-mediated: ambiguous	ambiguous	screened	2
H. sapiens (human)	TUBB4B	10383	NM_006088;	ENSG00000188229	HGNC:20771	P68371	--- not yet entered ---		ALT: ambiguous; Telomerase-mediated: ambiguous	ambiguous	screened	2
H. sapiens (human)	NCBP1	4686	NM_002486;	ENSG00000136937	HGNC:7658	Q09161	--- not yet entered ---		ALT: ambiguous; Telomerase-mediated: ambiguous	ambiguous	predicted	1
H. sapiens (human)	CPSF4	10898	NM_001081559; NM_001318160; NM_001318161; NM_001318162; NM_006693;	ENSG00000160917	HGNC:2327	O95639	RNA transcription and processing	Gene regulation; Telomerase activity;	ALT: ambiguous; Telomerase-mediated: enhancing	Telomerase-mediated	validated	6
H. sapiens (human)	GRHL2	79977	NM_001330593; NM_024915;	ENSG00000083307	HGNC:2799	Q6ISB3	DNA replication and repair	Gene regulation; Telomerase activity;	ALT: ambiguous; Telomerase-mediated: enhancing	Telomerase-mediated	validated	6
H. sapiens (human)	HNRNPD	3184	NM_001003810; NM_002138; NM_031369; NM_031370;	ENSG00000138668	HGNC:5036	Q14103	RNA transcription and processing	Gene regulation; Telomerase activity; Telomere repeat binding;	ALT: ambiguous; Telomerase-mediated: enhancing	Telomerase-mediated	validated	7
H. sapiens (human)	HSP90AA1	3320	NM_001017963; NM_005348;	ENSG00000080824	HGNC:5253	P07900	Chromatin organization	Gene regulation; Telomerase activity;	ALT: ambiguous; Telomerase-mediated: enhancing	Telomerase-mediated	validated	6
H. sapiens (human)	NOS3	4846	NM_000603; NM_001160109; NM_001160110; NM_001160111;	ENSG00000164867	HGNC:7876	P29474	Signaling	Gene regulation; Telomerase activity;	ALT: ambiguous; Telomerase-mediated: enhancing	Telomerase-mediated	validated	6
H. sapiens (human)	RFPL3	10738	NM_001098535; NM_006604;	ENSG00000128276	HGNC:9980	O75679	RNA transcription and processing	Gene regulation; Telomerase activity;	ALT: ambiguous; Telomerase-mediated: enhancing	Telomerase-mediated	validated	6
H. sapiens (human)	SCYL1	57410	NM_001048218; NM_020680;	ENSG00000142186	HGNC:14372	Q96KG9	RNA transcription and processing	Gene regulation; Telomerase activity;	ALT: ambiguous; Telomerase-mediated: enhancing	Telomerase-mediated	validated	6
H. sapiens (human)	ARID1A	8289	NM_006015; NM_139135;	ENSG00000117713	HGNC:11110	O14497	Chromatin organization	Gene regulation; Telomerase activity;	ALT: ambiguous; Telomerase-mediated: repressing	ALT	validated	6
H. sapiens (human)	DEK	7913	NM_001134709; NM_003472;	ENSG00000124795	HGNC:2768	P35659	Chromatin organization	Gene regulation; Telomerase activity;	ALT: ambiguous; Telomerase-mediated: repressing	ALT	validated	6
H. sapiens (human)	KLF2	10365	NM_016270;	ENSG00000127528	HGNC:6347	Q9Y5W3	RNA transcription and processing	Gene regulation; Telomerase activity;	ALT: ambiguous; Telomerase-mediated: repressing	ALT	validated	6
H. sapiens (human)	SNAI1	6615	NM_005985;	ENSG00000124216	HGNC:11128	O95863	Chromatin organization	Gene regulation; Telomerase activity;	ALT: ambiguous; Telomerase-mediated: repressing	ALT	validated	6
H. sapiens (human)	TAL1	6886	NM_001287347; NM_001290403; NM_001290404; NM_001290405; NM_001290406; NM_003189;	ENSG00000162367	HGNC:11556	P17542	Cell differentiation	Gene regulation; Telomerase activity;	ALT: ambiguous; Telomerase-mediated: repressing	ALT	validated	6
H. sapiens (human)	VDR	7421	NM_000376; NM_001017535;	ENSG00000111424	HGNC:12679	P11473	Chromatin organization	Gene regulation; Telomerase activity;	ALT: ambiguous; Telomerase-mediated: repressing	ALT	validated	6
H. sapiens (human)	AVPR1B	553	NM_000707;	ENSG00000198049	HGNC:896	P47901	--- not yet entered ---	Telomerase activity;	ALT: ambiguous; Telomerase-mediated: enhancing	Telomerase-mediated	screened	2
H. sapiens (human)	CAMK2A	815	NM_015981;	ENSG00000070808	HGNC:1460	Q9UQM7	--- not yet entered ---	Telomerase activity;	ALT: ambiguous; Telomerase-mediated: enhancing	Telomerase-mediated	screened	2
H. sapiens (human)	CASK	8573	NM_001126054; NM_001126055; NM_003688;	ENSG00000147044	HGNC:1497	O14936	Cell membrane / wall	Telomerase activity;	ALT: ambiguous; Telomerase-mediated: enhancing	Telomerase-mediated	screened	2
H. sapiens (human)	CDKL2	8999	NM_003948; NM_001330724;	ENSG00000138769	HGNC:1782	Q92772	--- not yet entered ---	Telomerase activity;	ALT: ambiguous; Telomerase-mediated: enhancing	Telomerase-mediated	screened	2
H. sapiens (human)	DLG2	1740	NM_001142699; NM_001142702; NM_001142700; NM_001206769;	ENSG00000150672	HGNC:2901	Q15700	--- not yet entered ---	Telomerase activity;	ALT: ambiguous; Telomerase-mediated: enhancing	Telomerase-mediated	screened	2
H. sapiens (human)	DLG4	1742	NM_001321074; NM_001321077; NM_001321075; NM_001321076; NM_001128827;	ENSG00000132535	HGNC:2903	P78352	--- not yet entered ---	Telomerase activity;	ALT: ambiguous; Telomerase-mediated: enhancing	Telomerase-mediated	screened	2
H. sapiens (human)	DNAJC3	5611	NM_006260;	ENSG00000102580	HGNC:9439	Q13217	Protein synthesis and degradation	Telomerase activity;	ALT: ambiguous; Telomerase-mediated: enhancing	Telomerase-mediated	screened	2
H. sapiens (human)	EDN2	1907	NM_001956; NM_001302269;	ENSG00000127129	HGNC:3177	P20800	--- not yet entered ---	Telomerase activity;	ALT: ambiguous; Telomerase-mediated: enhancing	Telomerase-mediated	screened	2
H. sapiens (human)	EIF2AK4	440275	NM_001013703;	ENSG00000128829	HGNC:19687	Q9P2K8	Protein modification	Telomerase activity;	ALT: ambiguous; Telomerase-mediated: enhancing	Telomerase-mediated	screened	2
H. sapiens (human)	FGFR3	2261	NM_000142;	ENSG00000068078	HGNC:3690	P22607	--- not yet entered ---	Telomerase activity;	ALT: ambiguous; Telomerase-mediated: enhancing	Telomerase-mediated	screened	2
H. sapiens (human)	GNE	10020	NM_001190383; NM_001190388; NM_001190384; NM_001128227;	ENSG00000159921	HGNC:23657	Q9Y223	--- not yet entered ---	Telomerase activity;	ALT: ambiguous; Telomerase-mediated: enhancing	Telomerase-mediated	screened	2
H. sapiens (human)	KSR2	283455	NM_173598;	ENSG00000171435	HGNC:18610	Q6VAB6	--- not yet entered ---	Telomerase activity;	ALT: ambiguous; Telomerase-mediated: enhancing	Telomerase-mediated	screened	2
H. sapiens (human)	LCP2	3937	NM_005565;	ENSG00000043462	HGNC:6529	Q13094	--- not yet entered ---	Telomerase activity;	ALT: ambiguous; Telomerase-mediated: enhancing	Telomerase-mediated	screened	2
H. sapiens (human)	MAP3K4	4216	NM_001291958; NM_001301072; NM_005922; NM_006724;	ENSG00000085511	HGNC:6856	Q9Y6R4	Protein modification	Telomerase activity;	ALT: ambiguous; Telomerase-mediated: enhancing	Telomerase-mediated	screened	2
H. sapiens (human)	MAPK1	5594	NM_138957; NM_002745;	ENSG00000100030	HGNC:6871	P28482	--- not yet entered ---	Telomerase activity;	ALT: ambiguous; Telomerase-mediated: enhancing	Telomerase-mediated	screened	2
H. sapiens (human)	MAPK14	1432	NM_139012; NM_139014; NM_139013; NM_001315;	ENSG00000112062	HGNC:6876	Q16539	Chromatin organization	Telomerase activity;	ALT: ambiguous; Telomerase-mediated: enhancing	Telomerase-mediated	screened	2
H. sapiens (human)	NEK2	4751	NM_001204182; NM_001204183; NM_002497;	ENSG00000117650	HGNC:7745	P51955	Cell cycle	Telomerase activity;	ALT: ambiguous; Telomerase-mediated: enhancing	Telomerase-mediated	screened	2
H. sapiens (human)	NEK6	10783	NM_001166167; NM_001166171; NM_001166168; NM_001166169; NM_001166170; NM_001145001;	ENSG00000119408	HGNC:7749	Q9HC98	Chromatin organization	Telomerase activity;	ALT: ambiguous; Telomerase-mediated: enhancing	Telomerase-mediated	screened	2
H. sapiens (human)	NEK7	140609	NM_133494;	ENSG00000151414	HGNC:13386	Q8TDX7	Telomere biology	Telomerase activity; Shelterin binding; DNA repair / damage response;	ALT: ambiguous; Telomerase-mediated: enhancing	Telomerase-mediated	validated	8
H. sapiens (human)	NEK8	284086	NM_178170;	ENSG00000160602	HGNC:13387	Q86SG6	--- not yet entered ---	Telomerase activity;	ALT: ambiguous; Telomerase-mediated: enhancing	Telomerase-mediated	screened	2
H. sapiens (human)	RAC1	5879	NM_018890; NM_006908;	ENSG00000136238	HGNC:9801	P63000	--- not yet entered ---	Telomerase activity;	ALT: ambiguous; Telomerase-mediated: enhancing	Telomerase-mediated	screened	2
H. sapiens (human)	RPS6KA5	9252	NM_001322227; NM_001322238; NM_001322228; NM_001322229; NM_001322230; NM_001322231; NM_001322232; NM_001322233; NM_001322234; NM_001322235; NM_001322236; NM_001322237; NM_004755;	ENSG00000100784	HGNC:10434	O75582	Chromatin organization	Telomerase activity;	ALT: ambiguous; Telomerase-mediated: enhancing	Telomerase-mediated	screened	2
H. sapiens (human)	RYK	6259	NM_001005861;	ENSG00000163785	HGNC:10481	P34925	--- not yet entered ---	Telomerase activity;	ALT: ambiguous; Telomerase-mediated: repressing	ALT	screened	2
H. sapiens (human)	AKAP8	10270	NM_005858;	ENSG00000105127	HGNC:378	O43823	DNA replication and repair	Telomerase activity;	ALT: ambiguous; Telomerase-mediated: enhancing	Telomerase-mediated	screened	2
H. sapiens (human)	ANGPT4	51378	NM_015985; NM_001322809;	ENSG00000101280	HGNC:487	Q9Y264	--- not yet entered ---	Telomerase activity;	ALT: ambiguous; Telomerase-mediated: enhancing	Telomerase-mediated	screened	2
H. sapiens (human)	BDKRB2	624	NM_000623;	ENSG00000168398	HGNC:1030	P30411	--- not yet entered ---	Telomerase activity;	ALT: ambiguous; Telomerase-mediated: enhancing	Telomerase-mediated	screened	2
H. sapiens (human)	BMP2K	55589	NM_017593;	ENSG00000138756	HGNC:18041	Q9NSY1	--- not yet entered ---	Telomerase activity;	ALT: ambiguous; Telomerase-mediated: enhancing	Telomerase-mediated	screened	3
H. sapiens (human)	CAMK2G	818	NM_172169; NM_172173; NM_172170; NM_172171; NM_172172; NM_001204492;	ENSG00000148660	HGNC:1463	Q13555	--- not yet entered ---	Telomerase activity;	ALT: ambiguous; Telomerase-mediated: repressing	ALT	screened	2
H. sapiens (human)	CD7	924	NM_006137;	ENSG00000173762	HGNC:1695	P09564	--- not yet entered ---	Telomerase activity;	ALT: ambiguous; Telomerase-mediated: enhancing	Telomerase-mediated	screened	2
H. sapiens (human)	CDKN2B	1030	NM_004936;	ENSG00000147883	HGNC:1788	P42772	--- not yet entered ---	Telomerase activity;	ALT: ambiguous; Telomerase-mediated: enhancing	Telomerase-mediated	screened	2
H. sapiens (human)	CERK	64781	NM_022766;	ENSG00000100422	HGNC:19256	Q8TCT0	--- not yet entered ---	Telomerase activity;	ALT: ambiguous; Telomerase-mediated: repressing	ALT	screened	2
H. sapiens (human)	DCK	1633	NM_000788;	ENSG00000156136	HGNC:2704	P27707	--- not yet entered ---	Telomerase activity;	ALT: ambiguous; Telomerase-mediated: enhancing	Telomerase-mediated	screened	2
H. sapiens (human)	DMPK	1760	NM_001081560; NM_001081563; NM_001288764; NM_001288766; NM_001081562; NM_001288765; NM_004409;	ENSG00000104936	HGNC:2933	Q09013	--- not yet entered ---	Telomerase activity;	ALT: ambiguous; Telomerase-mediated: enhancing	Telomerase-mediated	screened	2
H. sapiens (human)	DTYMK	1841	NM_001320902; NM_001320905; NM_001320903; NM_001320904; NM_001165031;	ENSG00000168393	HGNC:3061	P23919	--- not yet entered ---	Telomerase activity;	ALT: ambiguous; Telomerase-mediated: enhancing	Telomerase-mediated	screened	2
H. sapiens (human)	DUSP10	11221	NM_144728; NM_144729; NM_007207;	ENSG00000143507	HGNC:3065	Q9Y6W6	--- not yet entered ---	Telomerase activity;	ALT: ambiguous; Telomerase-mediated: enhancing	Telomerase-mediated	screened	2
H. sapiens (human)	EPHA4	2043	NM_001304536; NM_001304537; NM_004438;	ENSG00000116106	HGNC:3388	P54764	Protein modification	Telomerase activity;	ALT: ambiguous; Telomerase-mediated: enhancing	Telomerase-mediated	screened	2
H. sapiens (human)	FGFR4	2264	NM_001291980; NM_002011; NM_022963; NM_213647;	ENSG00000160867	HGNC:3691	P22455	Cell membrane / wall	Telomerase activity;	ALT: ambiguous; Telomerase-mediated: enhancing	Telomerase-mediated	screened	2
H. sapiens (human)	GAP43	2596	NM_002045; NM_001130064;	ENSG00000172020	HGNC:4140	P17677	Cell membrane / wall	Telomerase activity;	ALT: ambiguous; Telomerase-mediated: enhancing	Telomerase-mediated	screened	2
H. sapiens (human)	IKBKAP	8518	NM_001318360; NM_001330749; NM_003640;	ENSG00000070061	HGNC:5959	O95163	Signaling	Telomerase activity;	ALT: ambiguous; Telomerase-mediated: enhancing	Telomerase-mediated	screened	2
H. sapiens (human)	IRAK1	3654	NM_001025242; NM_001025243; NM_001569;	ENSG00000184216	HGNC:6112	P51617	--- not yet entered ---	Telomerase activity;	ALT: ambiguous; Telomerase-mediated: enhancing	Telomerase-mediated	screened	2
H. sapiens (human)	JAK2	3717	NM_001322194; NM_001322204; NM_001322195; NM_001322196; NM_001322198; NM_001322199; NM_004972;	ENSG00000096968	HGNC:6192	O60674	Chromatin organization	Telomerase activity;	ALT: ambiguous; Telomerase-mediated: enhancing	Telomerase-mediated	screened	2
H. sapiens (human)	MALT1	10892	NM_006785;	ENSG00000172175	HGNC:6819	Q9UDY8	--- not yet entered ---	Telomerase activity;	ALT: ambiguous; Telomerase-mediated: enhancing	Telomerase-mediated	screened	2
H. sapiens (human)	MAP3K1	4214	NM_005921;	ENSG00000095015	HGNC:6848	Q13233	Signaling	Telomerase activity;	ALT: ambiguous; Telomerase-mediated: enhancing	Telomerase-mediated	screened	2
H. sapiens (human)	MAP3K2	10746	NM_006609;	ENSG00000169967	HGNC:6854	Q9Y2U5	--- not yet entered ---	Telomerase activity;	ALT: ambiguous; Telomerase-mediated: enhancing	Telomerase-mediated	screened	2
H. sapiens (human)	MAP3K3	4215	NM_002401; NM_001330431;	ENSG00000198909	HGNC:6855	Q99759	--- not yet entered ---	Telomerase activity;	ALT: ambiguous; Telomerase-mediated: enhancing	Telomerase-mediated	screened	2
H. sapiens (human)	MAP3K5	4217	NM_005923;	ENSG00000197442	HGNC:6857	Q99683	Mitochondria	Telomerase activity;	ALT: ambiguous; Telomerase-mediated: repressing	ALT	screened	2
H. sapiens (human)	MAP4K3	8491	NM_003618; NM_001270425;	ENSG00000011566	HGNC:6865	Q8IVH8	--- not yet entered ---	Telomerase activity;	ALT: ambiguous; Telomerase-mediated: repressing	ALT	screened	2
H. sapiens (human)	MAPK3	5595	NM_001109891; NM_001040056;	ENSG00000102882	HGNC:6877	P27361	--- not yet entered ---	Telomerase activity;	ALT: ambiguous; Telomerase-mediated: enhancing	Telomerase-mediated	screened	2
H. sapiens (human)	MAPK8	5599	NM_001278547; NM_001278548; NM_001323320; NM_001323331; NM_001323321; NM_001323322; NM_001323323; NM_001323324; NM_001323325; NM_001323326; NM_001323327; NM_001323328; NM_001323329; NM_001323330; NM_001323302;	ENSG00000107643	HGNC:6881	P45983	DNA replication and repair	Telomerase activity;	ALT: ambiguous; Telomerase-mediated: repressing	ALT	screened	2
H. sapiens (human)	MAPKAPK5	8550	NM_139078; NM_003668;	ENSG00000089022	HGNC:6889	Q8IW41	--- not yet entered ---	Telomerase activity;	ALT: ambiguous; Telomerase-mediated: enhancing	Telomerase-mediated	screened	2
H. sapiens (human)	MET	4233	NM_001324401; NM_001324402; NM_000245;	ENSG00000105976	HGNC:7029	P08581	--- not yet entered ---	Telomerase activity;	ALT: ambiguous; Telomerase-mediated: enhancing	Telomerase-mediated	screened	2
H. sapiens (human)	MPZL1	9019	NM_024569; NM_001146191;	ENSG00000197965	HGNC:7226	O95297	Cell membrane / wall	Telomerase activity;	ALT: ambiguous; Telomerase-mediated: enhancing	Telomerase-mediated	screened	2
H. sapiens (human)	NEK4	6787	NM_003157; NM_001193533;	ENSG00000114904	HGNC:11399	P51957	--- not yet entered ---	Telomerase activity;	ALT: ambiguous; Telomerase-mediated: enhancing	Telomerase-mediated	screened	2
H. sapiens (human)	NTRK1	4914	NM_002529; NM_001007792;	ENSG00000198400	HGNC:8031	P04629	--- not yet entered ---	Telomerase activity;	ALT: ambiguous; Telomerase-mediated: enhancing	Telomerase-mediated	screened	2
H. sapiens (human)	PCK1	5105	NM_002591;	ENSG00000124253	HGNC:8724	P35558	--- not yet entered ---	Telomerase activity;	ALT: ambiguous; Telomerase-mediated: repressing	ALT	screened	2
H. sapiens (human)	PI4K2B	55300	NM_018323;	ENSG00000281028	HGNC:18215	Q8TCG2	Cell membrane / wall	Telomerase activity;	ALT: ambiguous; Telomerase-mediated: repressing	ALT	screened	2
H. sapiens (human)	PIK3C2B	5287	NM_002646;	ENSG00000133056	HGNC:8972	O00750	--- not yet entered ---	Telomerase activity;	ALT: ambiguous; Telomerase-mediated: enhancing	Telomerase-mediated	screened	2
H. sapiens (human)	PKIB	5570	NM_001270393; NM_001270395; NM_181794; NM_181795; NM_001270394; NM_032471;	ENSG00000135549	HGNC:9018	Q9C010	--- not yet entered ---	Telomerase activity;	ALT: ambiguous; Telomerase-mediated: enhancing	Telomerase-mediated	screened	2
H. sapiens (human)	PPP1R1B	84152	NM_032192; NM_001242464;	ENSG00000131771	HGNC:9287	Q9UD71	--- not yet entered ---	Telomerase activity;	ALT: ambiguous; Telomerase-mediated: enhancing	Telomerase-mediated	screened	2
H. sapiens (human)	PRKAR2A	5576	NM_001321982; NM_001321989; NM_001321983; NM_004157;	ENSG00000114302	HGNC:9391	P13861	Cell membrane / wall	Telomerase activity;	ALT: ambiguous; Telomerase-mediated: enhancing	Telomerase-mediated	screened	2
H. sapiens (human)	PRKAR2B	5577	NM_002736;	ENSG00000005249	HGNC:9392	P31323	Cell membrane / wall	Telomerase activity;	ALT: ambiguous; Telomerase-mediated: enhancing	Telomerase-mediated	screened	2
H. sapiens (human)	PRKCQ	5588	NM_001282644; NM_001282645; NM_001323265; NM_001323267; NM_001323266; NM_001242413;	ENSG00000065675	HGNC:9410	Q04759	--- not yet entered ---	Telomerase activity;	ALT: ambiguous; Telomerase-mediated: enhancing	Telomerase-mediated	screened	2
H. sapiens (human)	PRKCSH	5589	NM_001289102; NM_001289104; NM_001289103; NM_001001329;	ENSG00000130175	HGNC:9411	P14314	--- not yet entered ---	Telomerase activity;	ALT: ambiguous; Telomerase-mediated: enhancing	Telomerase-mediated	screened	2
H. sapiens (human)	PRKD2	25865	NM_001079880; NM_001079882; NM_001079881; NM_016457;	ENSG00000105287	HGNC:17293	Q9BZL6	--- not yet entered ---	Telomerase activity;	ALT: ambiguous; Telomerase-mediated: enhancing	Telomerase-mediated	screened	2
H. sapiens (human)	PTPRG	5793	NM_002841;	ENSG00000144724	HGNC:9671	P23470	--- not yet entered ---	Telomerase activity;	ALT: ambiguous; Telomerase-mediated: enhancing	Telomerase-mediated	screened	2
H. sapiens (human)	RAPGEF3	10411	NM_001098531; NM_001098532; NM_006105;	ENSG00000079337	HGNC:16629	O95398	--- not yet entered ---	Telomerase activity;	ALT: ambiguous; Telomerase-mediated: repressing	ALT	screened	2
H. sapiens (human)	ROCK1	6093	NM_005406;	ENSG00000067900	HGNC:10251	Q13464	Cell membrane / wall	Telomerase activity;	ALT: ambiguous; Telomerase-mediated: repressing	ALT	screened	2
H. sapiens (human)	ROCK2	9475	NM_004850; NM_001321643;	ENSG00000134318	HGNC:10252	O75116	--- not yet entered ---	Telomerase activity;	ALT: ambiguous; Telomerase-mediated: enhancing	Telomerase-mediated	screened	2
H. sapiens (human)	RPS6KA4	8986	NM_003942; NM_001006944;	ENSG00000162302	HGNC:10433	O75676	Chromatin organization	Telomerase activity;	ALT: ambiguous; Telomerase-mediated: enhancing	Telomerase-mediated	screened	2
H. sapiens (human)	RPS6KB2	6199	NM_003952; NM_001007071;	ENSG00000175634	HGNC:10437	Q9UBS0	--- not yet entered ---	Telomerase activity;	ALT: ambiguous; Telomerase-mediated: repressing	ALT	screened	2
H. sapiens (human)	SEPHS2	22928	NM_012248;	ENSG00000179918	HGNC:19686	Q99611	--- not yet entered ---	Telomerase activity;	ALT: ambiguous; Telomerase-mediated: repressing	ALT	screened	2
H. sapiens (human)	SOCS1	8651	NM_003745;	ENSG00000185338	HGNC:19383	O15524	--- not yet entered ---	Telomerase activity;	ALT: ambiguous; Telomerase-mediated: enhancing	Telomerase-mediated	screened	2
H. sapiens (human)	SPA17	53340	NM_017425;	ENSG00000064199	HGNC:11210	Q15506	--- not yet entered ---	Telomerase activity;	ALT: ambiguous; Telomerase-mediated: enhancing	Telomerase-mediated	screened	2
H. sapiens (human)	SPHK2	56848	NM_001204158; NM_001204160; NM_001204159; NM_001243876;	ENSG00000063176	HGNC:18859	Q9NRA0	--- not yet entered ---	Telomerase activity;	ALT: ambiguous; Telomerase-mediated: repressing	ALT	screened	2
H. sapiens (human)	SRC	6714	NM_005417;	ENSG00000197122	HGNC:11283	P12931	Mitochondria	Telomerase activity;	ALT: ambiguous; Telomerase-mediated: repressing	ALT	screened	2
H. sapiens (human)	STK16	8576	NM_001330213; NM_001330215; NM_001330214; NM_001008910;	ENSG00000115661	HGNC:11394	O75716	Cell membrane / wall	Telomerase activity;	ALT: ambiguous; Telomerase-mediated: enhancing	Telomerase-mediated	screened	2
H. sapiens (human)	STK19	8859	NM_032454; NM_004197;	ENSG00000204344	HGNC:11398	P49842	Chromatin organization	Telomerase activity;	ALT: ambiguous; Telomerase-mediated: enhancing	Telomerase-mediated	screened	2
H. sapiens (human)	TNIK	23043	NM_001161560; NM_001161561; NM_001161562; NM_001161563; NM_001161564; NM_001161565; NM_001161566; NM_015028;	ENSG00000154310	HGNC:30765	Q9UKE5	Protein modification	Telomerase activity;	ALT: ambiguous; Telomerase-mediated: enhancing	Telomerase-mediated	screened	2
H. sapiens (human)	UGP2	7360	NM_006759; NM_001001521;	ENSG00000169764	HGNC:12527	Q16851	--- not yet entered ---	Telomerase activity;	ALT: ambiguous; Telomerase-mediated: enhancing	Telomerase-mediated	screened	2
H. sapiens (human)	YES1	7525	NM_005433;	ENSG00000176105	HGNC:12841	P07947	--- not yet entered ---	Telomerase activity;	ALT: ambiguous; Telomerase-mediated: enhancing	Telomerase-mediated	screened	2
H. sapiens (human)	STK26	51765	NM_001042452; NM_001042453; NM_016542;	ENSG00000134602	HGNC:18174	Q9P289	--- not yet entered ---	Telomerase activity;	ALT: ambiguous; Telomerase-mediated: enhancing	Telomerase-mediated	screened	2
H. sapiens (human)	STRADA	92335	NM_001003786; NM_001003788; NM_001165969; NM_001165970; NM_001003787; NM_153335;	ENSG00000266173	HGNC:30172	Q7RTN6	--- not yet entered ---	Telomerase activity;	ALT: ambiguous; Telomerase-mediated: enhancing	Telomerase-mediated	screened	2
H. sapiens (human)	MAPK15	225689	NM_139021;	ENSG00000181085	HGNC:24667	Q8TD08	--- not yet entered ---	Telomerase activity;	ALT: ambiguous; Telomerase-mediated: enhancing	Telomerase-mediated	screened	2
H. sapiens (human)	COQ8B	79934	NM_024876; NM_001142555;	ENSG00000123815	HGNC:19041	Q96D53	Mitochondria	Telomerase activity;	ALT: ambiguous; Telomerase-mediated: enhancing	Telomerase-mediated	screened	2
H. sapiens (human)	CDK20	23552	NM_001170639; NM_001170640; NM_001039803;	ENSG00000156345	HGNC:21420	Q8IZL9	Cell membrane / wall	Telomerase activity;	ALT: ambiguous; Telomerase-mediated: enhancing	Telomerase-mediated	screened	2
H. sapiens (human)	PAK5	57144	NM_020341;	ENSG00000101349	HGNC:15916	Q9P286	--- not yet entered ---	Telomerase activity;	ALT: ambiguous; Telomerase-mediated: enhancing	Telomerase-mediated	screened	2
H. sapiens (human)	MAST1	22983	NM_014975;	ENSG00000105613	HGNC:19034	Q9Y2H9	--- not yet entered ---	Telomerase activity;	ALT: ambiguous; Telomerase-mediated: enhancing	Telomerase-mediated	screened	2
H. sapiens (human)	BRSK2	9024	NM_001256627; NM_001256630; NM_001256629; NM_001282218;	ENSG00000174672	HGNC:11405	Q8IWQ3	--- not yet entered ---	Telomerase activity;	ALT: ambiguous; Telomerase-mediated: enhancing	Telomerase-mediated	screened	2
H. sapiens (human)	IP6K3	117283	NM_054111; NM_001142883;	ENSG00000161896	HGNC:17269	Q96PC2	--- not yet entered ---	Telomerase activity;	ALT: ambiguous; Telomerase-mediated: enhancing	Telomerase-mediated	screened	2
H. sapiens (human)	EPHA6	285220	NM_001278300; NM_001278301; NM_001080448;	ENSG00000080224	HGNC:19296	Q9UF33	--- not yet entered ---	Telomerase activity;	ALT: ambiguous; Telomerase-mediated: enhancing	Telomerase-mediated	screened	2
H. sapiens (human)	APPL1	26060	NM_012096;	ENSG00000157500	HGNC:24035	Q9UKG1	--- not yet entered ---	Telomerase activity;	ALT: ambiguous; Telomerase-mediated: enhancing	Telomerase-mediated	screened	2
H. sapiens (human)	IQCH	64799	NM_001284347; NM_001284349; NM_001322470; NM_001322475; NM_001284348; NM_001322471; NM_001322472; NM_001322473; NM_001322474; NM_001031715;	ENSG00000103599	HGNC:25721	Q86VS3	--- not yet entered ---	Telomerase activity;	ALT: ambiguous; Telomerase-mediated: enhancing	Telomerase-mediated	screened	2
H. sapiens (human)	PPP1R17	10842	NM_006658; NM_001145123;	ENSG00000106341	HGNC:16973	O96001	--- not yet entered ---	Telomerase activity;	ALT: ambiguous; Telomerase-mediated: enhancing	Telomerase-mediated	screened	2
H. sapiens (human)	RPRD1A	55197	NM_001303411; NM_001303413; NM_001303412; NM_018170;	ENSG00000141425	HGNC:25560	Q96P16	--- not yet entered ---	Telomerase activity;	ALT: ambiguous; Telomerase-mediated: enhancing	Telomerase-mediated	screened	2
H. sapiens (human)	MAP2K7	5609	NM_001297555; NM_001297556; NM_145185;	ENSG00000076984	HGNC:6847	O14733	Mitochondria	Telomerase activity;	ALT: ambiguous; Telomerase-mediated: enhancing	Telomerase-mediated	screened	2
H. sapiens (human)	TPRXL	348825		ENSG00000180438	HGNC:32178		Cell differentiation	Telomerase activity;	ALT: ambiguous; Telomerase-mediated: repressing	ALT	screened	2
H. sapiens (human)	ACAD10	80724	NM_001136538; NM_001136542; NM_025247;	ENSG00000111271	HGNC:21597	Q6JQN1	--- not yet entered ---	Telomerase activity;	ALT: ambiguous; Telomerase-mediated: repressing	ALT	screened	2
H. sapiens (human)	NADK	65220	NM_001198993; NM_001198995; NM_001198994; NM_023018;	ENSG00000008130	HGNC:29831	O95544	--- not yet entered ---	Telomerase activity;	ALT: ambiguous; Telomerase-mediated: repressing	ALT	screened	2
H. sapiens (human)	LOC100421108	100421108		ENSG00000237351			--- not yet entered ---	Telomerase activity;	ALT: ambiguous; Telomerase-mediated: repressing	ALT	screened	2
H. sapiens (human)	ILF3	3609	NM_001137673; NM_004516; NM_012218; NM_017620; NM_153464;	ENSG00000129351	HGNC:6038	Q12906	DNA replication and repair		ALT: ambiguous; Telomerase-mediated: ambiguous	ambiguous	screened	2
H. sapiens (human)	BASP1	10409	NM_001271606; NM_006317;	ENSG00000176788	HGNC:957	P80723	Cell membrane / wall		ALT: ambiguous; Telomerase-mediated: ambiguous	ambiguous	screened	2
H. sapiens (human)	ATP5O	539	NM_001697;	ENSG00000241837	HGNC:850	P48047	Mitochondria		ALT: ambiguous; Telomerase-mediated: ambiguous	ambiguous	screened	2
H. sapiens (human)	DLAT	1737	NM_001931;	ENSG00000150768	HGNC:2896	P10515	Mitochondria		ALT: ambiguous; Telomerase-mediated: ambiguous	ambiguous	screened	2
H. sapiens (human)	GLG1	2734	NM_001145666; NM_001145667; NM_012201;	ENSG00000090863	HGNC:4316	Q92896	--- not yet entered ---		ALT: ambiguous; Telomerase-mediated: ambiguous	ambiguous	screened	2
H. sapiens (human)	DAP3	7818	NM_001199849; NM_001199850; NM_001199851; NM_004632; NM_033657;	ENSG00000132676	HGNC:2673	P51398	Mitochondria		ALT: ambiguous; Telomerase-mediated: ambiguous	ambiguous	screened	2
H. sapiens (human)	RPN2	6185	NM_001135771; NM_001324299; NM_001324301; NM_001324302; NM_001324303; NM_001324304; NM_001324305; NM_001324306; NM_002951;	ENSG00000118705	HGNC:10382	P04844	--- not yet entered ---		ALT: ambiguous; Telomerase-mediated: ambiguous	ambiguous	screened	2
H. sapiens (human)	PC	5091	NM_000920; NM_001040716; NM_022172;	ENSG00000173599	HGNC:8636	P11498	Mitochondria		ALT: ambiguous; Telomerase-mediated: ambiguous	ambiguous	screened	2
H. sapiens (human)	CAPRIN1	4076	NM_005898; NM_203364;	ENSG00000135387	HGNC:6743	Q14444	Cell membrane / wall		ALT: ambiguous; Telomerase-mediated: ambiguous	ambiguous	screened	2
H. sapiens (human)	G3BP1	10146	NM_005754; NM_198395;	ENSG00000145907	HGNC:30292	Q13283	--- not yet entered ---		ALT: ambiguous; Telomerase-mediated: ambiguous	ambiguous	screened	2
H. sapiens (human)	IGF2BP1	10642	NM_001160423; NM_006546;	ENSG00000159217	HGNC:28866	Q9NZI8	RNA transcription and processing		ALT: ambiguous; Telomerase-mediated: ambiguous	ambiguous	screened	2
H. sapiens (human)	ATP1A1	476	NM_000701; NM_001001586; NM_001160233; NM_001160234;	ENSG00000163399	HGNC:799	P05023	Cell membrane / wall		ALT: ambiguous; Telomerase-mediated: ambiguous	ambiguous	screened	2
H. sapiens (human)	PAPSS1	9061	NM_005443;	ENSG00000138801	HGNC:8603	O43252	--- not yet entered ---		ALT: ambiguous; Telomerase-mediated: ambiguous	ambiguous	screened	2
H. sapiens (human)	FBXO22	26263	NM_012170; NM_147188;	ENSG00000167196	HGNC:13593	Q8NEZ5	--- not yet entered ---		ALT: ambiguous; Telomerase-mediated: ambiguous	ambiguous	screened	2
H. sapiens (human)	HNRNPC	3183	NM_001077442; NM_001077443; NM_004500; NM_031314;	ENSG00000092199	HGNC:5035	P07910	RNA transcription and processing	Telomerase activity; Telomere length;	ALT: ambiguous; Telomerase-mediated: repressing	ALT	screened	3
H. sapiens (human)	IGF2BP2	10644	NM_001007225; NM_001291869; NM_001291872; NM_001291873; NM_001291874; NM_001291875; NM_006548;	ENSG00000073792	HGNC:28867	Q9Y6M1	--- not yet entered ---		ALT: ambiguous; Telomerase-mediated: ambiguous	ambiguous	screened	2
H. sapiens (human)	ATP5F1	515	NM_001688;	ENSG00000116459	HGNC:840	P24539	Mitochondria		ALT: ambiguous; Telomerase-mediated: ambiguous	ambiguous	screened	2
H. sapiens (human)	IGF2BP3	10643	NM_006547;	ENSG00000136231	HGNC:28868	O00425	--- not yet entered ---		ALT: ambiguous; Telomerase-mediated: ambiguous	ambiguous	screened	2
H. sapiens (human)	SLC25A5	292	NM_001152;	ENSG00000005022	HGNC:10991	P05141	Mitochondria		ALT: ambiguous; Telomerase-mediated: ambiguous	ambiguous	screened	2
H. sapiens (human)	MARCKS	4082	NM_002356;	ENSG00000277443	HGNC:6759	P29966	Cellular structure		ALT: ambiguous; Telomerase-mediated: ambiguous	ambiguous	screened	2
H. sapiens (human)	PGRMC1	10857	NM_001282621; NM_006667;	ENSG00000101856	HGNC:16090	O00264	Cell membrane / wall		ALT: ambiguous; Telomerase-mediated: ambiguous	ambiguous	screened	2
H. sapiens (human)	RPN1	6184	NM_002950;	ENSG00000163902	HGNC:10381	P04843	--- not yet entered ---		ALT: ambiguous; Telomerase-mediated: ambiguous	ambiguous	screened	2
H. sapiens (human)	EIF5B	9669	NM_015904;	ENSG00000158417	HGNC:30793	O60841	--- not yet entered ---		ALT: ambiguous; Telomerase-mediated: ambiguous	ambiguous	screened	2
H. sapiens (human)	ATP5A1	498	NM_001001935; NM_001001937; NM_001257334; NM_001257335; NM_004046;	ENSG00000152234	HGNC:823	P25705	Mitochondria		ALT: ambiguous; Telomerase-mediated: ambiguous	ambiguous	screened	2
H. sapiens (human)	RPL26	6154	NM_000987; NM_001315530; NM_001315531;	ENSG00000161970	HGNC:10327	P61254	--- not yet entered ---		ALT: ambiguous; Telomerase-mediated: ambiguous	ambiguous	screened	2
H. sapiens (human)	RPL27	6155	NM_000988;	ENSG00000131469	HGNC:10328	P61353	--- not yet entered ---		ALT: ambiguous; Telomerase-mediated: ambiguous	ambiguous	screened	2
H. sapiens (human)	RPLP1	6176	NM_001003; NM_213725;	ENSG00000137818	HGNC:10372	P05386	--- not yet entered ---		ALT: ambiguous; Telomerase-mediated: ambiguous	ambiguous	screened	2
H. sapiens (human)	ABCF1	23	NM_001025091; NM_001090;	ENSG00000204574	HGNC:70	Q8NE71	--- not yet entered ---		ALT: ambiguous; Telomerase-mediated: ambiguous	ambiguous	screened	2
H. sapiens (human)	DDX3X	1654	NM_001193416; NM_001193417; NM_001356; NM_024005;	ENSG00000215301	HGNC:2745	O00571	DNA replication and repair		ALT: ambiguous; Telomerase-mediated: ambiguous	ambiguous	screened	2
H. sapiens (human)	NPM1	4869	NM_001037738; NM_002520; NM_199185;	ENSG00000181163	HGNC:7910	P06748	DNA replication and repair		ALT: ambiguous; Telomerase-mediated: ambiguous	ambiguous	screened	2
H. sapiens (human)	FARSA	2193	NM_004461;	ENSG00000179115	HGNC:3592	Q9Y285	--- not yet entered ---		ALT: ambiguous; Telomerase-mediated: ambiguous	ambiguous	screened	2
H. sapiens (human)	RPL27A	6157	NM_000990; NM_032650;	ENSG00000166441	HGNC:10329	P46776	--- not yet entered ---		ALT: ambiguous; Telomerase-mediated: ambiguous	ambiguous	screened	2
H. sapiens (human)	RPS20	6224	NM_001023; NM_001146227;	ENSG00000008988	HGNC:10405	P60866	--- not yet entered ---		ALT: ambiguous; Telomerase-mediated: ambiguous	ambiguous	screened	2
H. sapiens (human)	ATP2A2	488	NM_001135765; NM_001681; NM_170665;	ENSG00000174437	HGNC:812	P16615	Mitochondria		ALT: ambiguous; Telomerase-mediated: ambiguous	ambiguous	screened	2
H. sapiens (human)	KRT10	3858	NM_000421;	ENSG00000186395	HGNC:6413	P13645	--- not yet entered ---		ALT: ambiguous; Telomerase-mediated: ambiguous	ambiguous	screened	2
H. sapiens (human)	NONO	4841	NM_001145408; NM_001145409; NM_001145410; NM_007363;	ENSG00000147140	HGNC:7871	Q15233	DNA replication and repair		ALT: ambiguous; Telomerase-mediated: ambiguous	ambiguous	screened	2
H. sapiens (human)	SLC3A2	6520	NM_001012661; NM_001012662; NM_001012663; NM_001012664; NM_001013251; NM_002394;	ENSG00000168003	HGNC:11026	P08195	Cell membrane / wall		ALT: ambiguous; Telomerase-mediated: ambiguous	ambiguous	screened	2
H. sapiens (human)	ATP5B	506	NM_001686;	ENSG00000110955	HGNC:830	P06576	Mitochondria		ALT: ambiguous; Telomerase-mediated: ambiguous	ambiguous	screened	2
H. sapiens (human)	RPL21	6144	NM_000982;	ENSG00000122026	HGNC:10313	P46778	--- not yet entered ---		ALT: ambiguous; Telomerase-mediated: ambiguous	ambiguous	screened	2
H. sapiens (human)	FKBP3	2287	NM_002013;	ENSG00000100442	HGNC:3719	Q00688	--- not yet entered ---		ALT: ambiguous; Telomerase-mediated: ambiguous	ambiguous	screened	2
H. sapiens (human)	AIFM1	9131	NM_001130846; NM_001130847; NM_004208; NM_145812; NM_145813;	ENSG00000156709	HGNC:8768	O95831	Mitochondria		ALT: ambiguous; Telomerase-mediated: ambiguous	ambiguous	screened	2
H. sapiens (human)	HNRNPCL1	343069	NM_001013631;	ENSG00000179172	HGNC:29295	O60812	--- not yet entered ---		ALT: ambiguous; Telomerase-mediated: ambiguous	ambiguous	screened	2
H. sapiens (human)	GIGYF2	26058	NM_001103146; NM_001103147; NM_001103148; NM_015575;	ENSG00000204120	HGNC:11960	Q6Y7W6	--- not yet entered ---		ALT: ambiguous; Telomerase-mediated: ambiguous	ambiguous	screened	2
H. sapiens (human)	RPL23	9349	NM_000978;	ENSG00000125691	HGNC:10316	P62829	--- not yet entered ---		ALT: ambiguous; Telomerase-mediated: ambiguous	ambiguous	screened	2
H. sapiens (human)	DDX17	10521	NM_001098504; NM_001098505; NM_006386; NM_030881;	ENSG00000100201	HGNC:2740	Q92841	RNA transcription and processing		ALT: ambiguous; Telomerase-mediated: ambiguous	ambiguous	screened	2
H. sapiens (human)	DLST	1743	NM_001244883; NM_001933;	ENSG00000119689	HGNC:2911	P36957	Mitochondria		ALT: ambiguous; Telomerase-mediated: ambiguous	ambiguous	screened	2
H. sapiens (human)	CDC37	11140	NM_007065;	ENSG00000105401	HGNC:1735	Q16543	Protein synthesis and degradation		ALT: ambiguous; Telomerase-mediated: ambiguous	ambiguous	screened	2
H. sapiens (human)	RPL23A	6147	NM_000984;	ENSG00000198242	HGNC:10317	P62750	--- not yet entered ---		ALT: ambiguous; Telomerase-mediated: ambiguous	ambiguous	screened	2
H. sapiens (human)	NAA15	80155	NM_057175;	ENSG00000164134	HGNC:30782	Q9BXJ9	--- not yet entered ---		ALT: ambiguous; Telomerase-mediated: ambiguous	ambiguous	screened	2
H. sapiens (human)	CKAP4	10970	NM_006825;	ENSG00000136026	HGNC:16991	Q07065	Cell membrane / wall		ALT: ambiguous; Telomerase-mediated: ambiguous	ambiguous	screened	2
H. sapiens (human)	APEH	327	NM_001640;	ENSG00000164062	HGNC:586	P13798	--- not yet entered ---		ALT: ambiguous; Telomerase-mediated: ambiguous	ambiguous	screened	2
H. sapiens (human)	DHX9	1660	NM_001357; NM_030588;	ENSG00000135829	HGNC:2750	Q08211	RNA transcription and processing		ALT: ambiguous; Telomerase-mediated: ambiguous	ambiguous	screened	2
H. sapiens (human)	ATP6V1A	523	NM_001690;	ENSG00000114573	HGNC:851	P38606	--- not yet entered ---		ALT: ambiguous; Telomerase-mediated: ambiguous	ambiguous	screened	2
H. sapiens (human)	RPL31	6160	NM_000993; NM_001098577; NM_001099693;	ENSG00000071082	HGNC:10334	P62899	--- not yet entered ---		ALT: ambiguous; Telomerase-mediated: ambiguous	ambiguous	screened	2
H. sapiens (human)	RPL36	25873	NM_015414; NM_033643;	ENSG00000130255	HGNC:13631	Q9Y3U8	--- not yet entered ---		ALT: ambiguous; Telomerase-mediated: ambiguous	ambiguous	screened	2
H. sapiens (human)	PDAP1	11333	NM_014891;	ENSG00000106244	HGNC:14634	Q13442	--- not yet entered ---		ALT: ambiguous; Telomerase-mediated: ambiguous	ambiguous	screened	2
H. sapiens (human)	RPL10	6134	NM_001256577; NM_001256580; NM_001303624; NM_001303625; NM_001303626; NM_006013;	ENSG00000147403	HGNC:10298	P27635	--- not yet entered ---		ALT: ambiguous; Telomerase-mediated: ambiguous	ambiguous	screened	2
H. sapiens (human)	EIF5	1983	NM_001969; NM_183004;	ENSG00000100664	HGNC:3299	P55010	--- not yet entered ---		ALT: ambiguous; Telomerase-mediated: ambiguous	ambiguous	screened	2
H. sapiens (human)	TPT1	7178	NM_001286272; NM_001286273; NM_003295;	ENSG00000133112	HGNC:12022	P13693	--- not yet entered ---		ALT: ambiguous; Telomerase-mediated: ambiguous	ambiguous	screened	2
H. sapiens (human)	SYNCRIP	10492	NM_001159673; NM_001159674; NM_001159675; NM_001159676; NM_001159677; NM_001253771; NM_006372;	ENSG00000135316	HGNC:16918	O60506	RNA transcription and processing		ALT: ambiguous; Telomerase-mediated: ambiguous	ambiguous	screened	2
H. sapiens (human)	ILF2	3608	NM_001267809; NM_004515;	ENSG00000143621	HGNC:6037	Q12905	--- not yet entered ---		ALT: ambiguous; Telomerase-mediated: ambiguous	ambiguous	screened	2
H. sapiens (human)	RPLP2	6181	NM_001004;	ENSG00000177600	HGNC:10377	P05387	--- not yet entered ---		ALT: ambiguous; Telomerase-mediated: ambiguous	ambiguous	screened	2
H. sapiens (human)	RPS7	6201	NM_001011;	ENSG00000171863	HGNC:10440	P62081	--- not yet entered ---		ALT: ambiguous; Telomerase-mediated: ambiguous	ambiguous	screened	2
H. sapiens (human)	RPL12	6136	NM_000976;	ENSG00000197958	HGNC:10302	P30050	--- not yet entered ---		ALT: ambiguous; Telomerase-mediated: ambiguous	ambiguous	screened	2
H. sapiens (human)	HNRNPA0	10949	NM_006805;	ENSG00000177733	HGNC:5030	Q13151	--- not yet entered ---		ALT: ambiguous; Telomerase-mediated: ambiguous	ambiguous	screened	2
H. sapiens (human)	YBX1	4904	NM_004559;	ENSG00000065978	HGNC:8014	P67809	DNA replication and repair		ALT: ambiguous; Telomerase-mediated: ambiguous	ambiguous	screened	2
H. sapiens (human)	RPL26L1	51121	NM_001317980; NM_001317981; NM_001317982; NM_016093;	ENSG00000037241	HGNC:17050	Q9UNX3	--- not yet entered ---		ALT: ambiguous; Telomerase-mediated: ambiguous	ambiguous	screened	2
H. sapiens (human)	RPL17	6139	NM_000985; NM_001035006; NM_001199340; NM_001199341; NM_001199342; NM_001199343; NM_001199344; NM_001199345;	ENSG00000265681	HGNC:10307	P18621	--- not yet entered ---		ALT: ambiguous; Telomerase-mediated: ambiguous	ambiguous	screened	2
H. sapiens (human)	CTNNA1	1495	NM_001290307; NM_001290309; NM_001290310; NM_001290312; NM_001323982; NM_001323983; NM_001323984; NM_001323985; NM_001323986; NM_001323987; NM_001323988; NM_001323989; NM_001323990; NM_001323991; NM_001323992; NM_001323993; NM_001323994; NM_001323995; NM_001323996; NM_001323997; NM_001323998; NM_001323999; NM_001324000; NM_001324001; NM_001324002; NM_001324003; NM_001324004; NM_001324005; NM_0013…	ENSG00000044115	HGNC:2509	P35221	--- not yet entered ---		ALT: ambiguous; Telomerase-mediated: ambiguous	ambiguous	screened	2
H. sapiens (human)	IPO8	10526	NM_001190995; NM_006390;	ENSG00000133704	HGNC:9853	O15397	--- not yet entered ---		ALT: ambiguous; Telomerase-mediated: ambiguous	ambiguous	screened	2
H. sapiens (human)	WDHD1	11169	NM_001008396; NM_007086;	ENSG00000198554	HGNC:23170	O75717	DNA replication and repair		ALT: ambiguous; Telomerase-mediated: ambiguous	ambiguous	screened	2
H. sapiens (human)	REEP5	7905	NM_005669;	ENSG00000129625	HGNC:30077	Q00765	--- not yet entered ---		ALT: ambiguous; Telomerase-mediated: ambiguous	ambiguous	screened	2
H. sapiens (human)	GARS	2617	NM_001316772; NM_002047;	ENSG00000106105	HGNC:4162	P41250	--- not yet entered ---		ALT: ambiguous; Telomerase-mediated: ambiguous	ambiguous	screened	2
H. sapiens (human)	PPP1R7	5510	NM_001282409; NM_001282414; NM_001282410; NM_001282411; NM_001282412; NM_001282413; NM_002712;	ENSG00000115685	HGNC:9295	Q15435	--- not yet entered ---		ALT: ambiguous; Telomerase-mediated: ambiguous	ambiguous	screened	2
H. sapiens (human)	PHGDH	26227	NM_006623;	ENSG00000092621	HGNC:8923	O43175	--- not yet entered ---		ALT: ambiguous; Telomerase-mediated: ambiguous	ambiguous	screened	2
H. sapiens (human)	ALDH2	217	NM_000690; NM_001204889;	ENSG00000111275	HGNC:404	P05091	Mitochondria		ALT: ambiguous; Telomerase-mediated: ambiguous	ambiguous	screened	2
H. sapiens (human)	ANXA1	301	NM_000700;	ENSG00000135046	HGNC:533	P04083	Cell membrane / wall		ALT: ambiguous; Telomerase-mediated: ambiguous	ambiguous	screened	2
H. sapiens (human)	SERPINH1	871	NM_001207014; NM_001235;	ENSG00000149257	HGNC:1546	P50454	Metabolism		ALT: ambiguous; Telomerase-mediated: ambiguous	ambiguous	screened	2
H. sapiens (human)	PSPH	5723	NM_004577;	ENSG00000146733	HGNC:9577	P78330	--- not yet entered ---		ALT: ambiguous; Telomerase-mediated: ambiguous	ambiguous	screened	2
H. sapiens (human)	PSAT1	29968	NM_021154; NM_058179;	ENSG00000135069	HGNC:19129	Q9Y617	--- not yet entered ---		ALT: ambiguous; Telomerase-mediated: ambiguous	ambiguous	screened	2
H. sapiens (human)	OXCT1	5019	NM_000436;	ENSG00000083720	HGNC:8527	P55809	Mitochondria		ALT: ambiguous; Telomerase-mediated: ambiguous	ambiguous	screened	2
H. sapiens (human)	GSPT1	2935	NM_001130006; NM_001130007; NM_002094;	ENSG00000103342	HGNC:4621	P15170	--- not yet entered ---		ALT: ambiguous; Telomerase-mediated: ambiguous	ambiguous	screened	2
H. sapiens (human)	ASNS	440	NM_001178075; NM_001178076; NM_001178077; NM_001673; NM_133436; NM_183356;	ENSG00000070669	HGNC:753	P08243	--- not yet entered ---		ALT: ambiguous; Telomerase-mediated: ambiguous	ambiguous	screened	2
H. sapiens (human)	ALDH1A1	216	NM_000689;	ENSG00000165092	HGNC:402	P00352	--- not yet entered ---		ALT: ambiguous; Telomerase-mediated: ambiguous	ambiguous	screened	2
H. sapiens (human)	PUS7	54517	NM_001318163; NM_001318164; NM_019042;	ENSG00000091127	HGNC:26033	Q96PZ0	--- not yet entered ---		ALT: ambiguous; Telomerase-mediated: ambiguous	ambiguous	screened	2
H. sapiens (human)	PKLR	5313	NM_000298; NM_181871;	ENSG00000143627	HGNC:9020	P30613	--- not yet entered ---		ALT: ambiguous; Telomerase-mediated: ambiguous	ambiguous	predicted	1
H. sapiens (human)	ABCC8	6833	NM_000352; NM_001287174;	ENSG00000006071	HGNC:59	Q09428	--- not yet entered ---		ALT: ambiguous; Telomerase-mediated: ambiguous	ambiguous	predicted	1
H. sapiens (human)	UROS	7390	NM_000375; NM_001324039; NM_001324036; NM_001324037; NM_001324038;	ENSG00000188690	HGNC:12592	P10746	--- not yet entered ---		ALT: ambiguous; Telomerase-mediated: ambiguous	ambiguous	predicted	1
H. sapiens (human)	ABCC2	1244	NM_000392;	ENSG00000023839	HGNC:53	Q92887	--- not yet entered ---		ALT: ambiguous; Telomerase-mediated: ambiguous	ambiguous	predicted	1
H. sapiens (human)	PAFAH1B1	5048	NM_000430;	ENSG00000007168	HGNC:8574	P43034	--- not yet entered ---		ALT: ambiguous; Telomerase-mediated: ambiguous	ambiguous	predicted	1
H. sapiens (human)	CFTR	1080	NM_000492;	ENSG00000001626	HGNC:1884	P13569	--- not yet entered ---		ALT: ambiguous; Telomerase-mediated: ambiguous	ambiguous	predicted	1
H. sapiens (human)	POR	5447	NM_000941;	ENSG00000127948	HGNC:9208	P16435	--- not yet entered ---		ALT: ambiguous; Telomerase-mediated: ambiguous	ambiguous	predicted	1
H. sapiens (human)	RPL34	6164	NM_000995; NM_033625; NM_001319232; NM_001319234; NM_001319235; NM_001319236;	ENSG00000109475	HGNC:10340	P49207	--- not yet entered ---		ALT: ambiguous; Telomerase-mediated: ambiguous	ambiguous	predicted	1
H. sapiens (human)	CHTF8	54921	NM_001002847; NM_017804; NM_001039690; NM_001040144; NM_001040145; NM_001040146;	ENSG00000168802	HGNC:24353	P0CG12	--- not yet entered ---		ALT: ambiguous; Telomerase-mediated: ambiguous	ambiguous	predicted	1
H. sapiens (human)	RABL2B	11158	NM_001003789; NM_007081; NM_001130919; NM_001130920; NM_001130921; NM_001130922; NM_001130923;	ENSG00000079974	HGNC:9800	Q9UNT1	--- not yet entered ---		ALT: ambiguous; Telomerase-mediated: ambiguous	ambiguous	predicted	1
H. sapiens (human)	SP140	11262	NM_001005176; NM_007237; NM_001278451; NM_001278452; NM_001278453;	ENSG00000079263	HGNC:17133	Q13342	Chromatin organization		ALT: ambiguous; Telomerase-mediated: ambiguous	ambiguous	predicted	1
H. sapiens (human)	ACTR2	10097	NM_001005386; NM_005722;	ENSG00000138071	HGNC:169	P61160	--- not yet entered ---		ALT: ambiguous; Telomerase-mediated: ambiguous	ambiguous	predicted	1
H. sapiens (human)	VPS54	51542	NM_001005739; NM_016516;	ENSG00000143952	HGNC:18652	Q9P1Q0	--- not yet entered ---		ALT: ambiguous; Telomerase-mediated: ambiguous	ambiguous	predicted	1
H. sapiens (human)	WDR31	114987	NM_001006615; NM_145241; NM_001012361;	ENSG00000148225	HGNC:21421	Q8NA23	--- not yet entered ---		ALT: ambiguous; Telomerase-mediated: ambiguous	ambiguous	predicted	1
H. sapiens (human)	LRRC18	474354	NM_001006939;	ENSG00000165383	HGNC:23199	Q8N456	--- not yet entered ---		ALT: ambiguous; Telomerase-mediated: ambiguous	ambiguous	predicted	1
H. sapiens (human)	RPS4X	6191	NM_001007;	ENSG00000198034	HGNC:10424	P62701	--- not yet entered ---		ALT: ambiguous; Telomerase-mediated: ambiguous	ambiguous	predicted	1
H. sapiens (human)	RPS4Y1	6192	NM_001008;	ENSG00000129824	HGNC:10425	P22090	--- not yet entered ---		ALT: ambiguous; Telomerase-mediated: ambiguous	ambiguous	predicted	1
H. sapiens (human)	CNOT4	4850	NM_001008225; NM_013316; NM_001190847; NM_001190848; NM_001190849; NM_001190850;	ENSG00000080802	HGNC:7880	O95628	--- not yet entered ---		ALT: ambiguous; Telomerase-mediated: ambiguous	ambiguous	predicted	1
H. sapiens (human)	LGMN	5641	NM_001008530; NM_005606;	ENSG00000100600	HGNC:9472	Q99538	--- not yet entered ---		ALT: ambiguous; Telomerase-mediated: ambiguous	ambiguous	predicted	1
H. sapiens (human)	TCHHL1	126637	NM_001008536;	ENSG00000182898	HGNC:31796	Q5QJ38	--- not yet entered ---		ALT: ambiguous; Telomerase-mediated: ambiguous	ambiguous	predicted	1
H. sapiens (human)	USP20	10868	NM_001008563; NM_006676; NM_001110303;	ENSG00000136878	HGNC:12619	Q9Y2K6	--- not yet entered ---		ALT: ambiguous; Telomerase-mediated: ambiguous	ambiguous	predicted	1
H. sapiens (human)	TRAPPC2	6399	NM_001011658; NM_014563; NM_001128835;	ENSG00000196459	HGNC:23068	P0DI81	--- not yet entered ---		ALT: ambiguous; Telomerase-mediated: ambiguous	ambiguous	predicted	1
H. sapiens (human)	CREB5	9586	NM_001011666; NM_182899; NM_004904; NM_182898;	ENSG00000146592	HGNC:16844	Q02930	--- not yet entered ---		ALT: ambiguous; Telomerase-mediated: ambiguous	ambiguous	predicted	1
H. sapiens (human)	NAA30	122830	NM_001011713;	ENSG00000139977	HGNC:19844	Q147X3	--- not yet entered ---		ALT: ambiguous; Telomerase-mediated: ambiguous	ambiguous	predicted	1
H. sapiens (human)	FOXP4	116113	NM_001012426; NM_138457; NM_001012427;	ENSG00000137166	HGNC:20842	Q8IVH2	--- not yet entered ---		ALT: ambiguous; Telomerase-mediated: ambiguous	ambiguous	predicted	1
H. sapiens (human)	FOXP1	27086	NM_001012505; NM_032682; NM_001244808; NM_001244810; NM_001244812; NM_001244813; NM_001244814; NM_001244815; NM_001244816;	ENSG00000114861	HGNC:3823	Q9H334	--- not yet entered ---		ALT: ambiguous; Telomerase-mediated: ambiguous	ambiguous	predicted	1
H. sapiens (human)	RPS10	6204	NM_001014; NM_001204091; NM_001203245;	ENSG00000124614	HGNC:10383	P46783	--- not yet entered ---		ALT: ambiguous; Telomerase-mediated: ambiguous	ambiguous	predicted	1
H. sapiens (human)	USP21	27005	NM_001014443; NM_012475; NM_001319847; NM_001319848;	ENSG00000143258	HGNC:12620	Q9UK80	Chromatin organization		ALT: ambiguous; Telomerase-mediated: ambiguous	ambiguous	predicted	1
H. sapiens (human)	RPS11	6205	NM_001015;	ENSG00000142534	HGNC:10384	P62280	--- not yet entered ---		ALT: ambiguous; Telomerase-mediated: ambiguous	ambiguous	predicted	1
H. sapiens (human)	FPGS	2356	NM_001018078; NM_004957; NM_001288803;	ENSG00000136877	HGNC:3824	Q05932	Mitochondria		ALT: ambiguous; Telomerase-mediated: ambiguous	ambiguous	predicted	1
H. sapiens (human)	RPS15A	6210	NM_001019; NM_001030009;	ENSG00000134419	HGNC:10389	P62244	--- not yet entered ---		ALT: ambiguous; Telomerase-mediated: ambiguous	ambiguous	predicted	1
H. sapiens (human)	RPS16	6217	NM_001020; NM_001321111;	ENSG00000105193	HGNC:10396	P62249	--- not yet entered ---		ALT: ambiguous; Telomerase-mediated: ambiguous	ambiguous	screened	2
H. sapiens (human)	RPS17	6218	NM_001021; NM_001199057;	ENSG00000182774	HGNC:10397	P08708	--- not yet entered ---		ALT: ambiguous; Telomerase-mediated: ambiguous	ambiguous	predicted	1
H. sapiens (human)	RPS19	6223	NM_001022; NM_001321485; NM_001321483; NM_001321484;	ENSG00000105372	HGNC:10402	P39019	--- not yet entered ---		ALT: ambiguous; Telomerase-mediated: ambiguous	ambiguous	screened	2
H. sapiens (human)	ABCC5	10057	NM_001023587; NM_005688; NM_001320032;	ENSG00000114770	HGNC:56	O15440	--- not yet entered ---		ALT: ambiguous; Telomerase-mediated: ambiguous	ambiguous	predicted	1
H. sapiens (human)	RPS21	6227	NM_001024;	ENSG00000171858	HGNC:10409	P63220	--- not yet entered ---		ALT: ambiguous; Telomerase-mediated: ambiguous	ambiguous	predicted	1
H. sapiens (human)	ARF1	375	NM_001024226; NM_001658; NM_001024227; NM_001024228;	ENSG00000143761	HGNC:652	P84077	Cell membrane / wall		ALT: ambiguous; Telomerase-mediated: ambiguous	ambiguous	predicted	1
H. sapiens (human)	LRRC63	220416	NM_001024609; NM_001282460;	ENSG00000173988	HGNC:34296	Q05C16	--- not yet entered ---		ALT: ambiguous; Telomerase-mediated: ambiguous	ambiguous	predicted	1
H. sapiens (human)	BRMS1	25855	NM_001024957; NM_015399; NM_001024958;	ENSG00000174744	HGNC:17262	Q9HCU9	--- not yet entered ---		ALT: ambiguous; Telomerase-mediated: ambiguous	ambiguous	predicted	1
H. sapiens (human)	RPS23	6228	NM_001025;	ENSG00000186468	HGNC:10410	P62266	--- not yet entered ---		ALT: ambiguous; Telomerase-mediated: ambiguous	ambiguous	predicted	1
H. sapiens (human)	RPS14	6208	NM_001025070; NM_005617; NM_001025071;	ENSG00000164587	HGNC:10387	P62263	--- not yet entered ---		ALT: ambiguous; Telomerase-mediated: ambiguous	ambiguous	predicted	1
H. sapiens (human)	CHN1	1123	NM_001025201; NM_001822; NM_001206602;	ENSG00000128656	HGNC:1943	P15882	--- not yet entered ---		ALT: ambiguous; Telomerase-mediated: ambiguous	ambiguous	predicted	1
H. sapiens (human)	ARRDC2	27106	NM_001025604; NM_015683; NM_001286826;	ENSG00000105643	HGNC:25225	Q8TBH0	--- not yet entered ---		ALT: ambiguous; Telomerase-mediated: ambiguous	ambiguous	predicted	1
H. sapiens (human)	RPS27	6232	NM_001030;	ENSG00000177954	HGNC:10416	P42677	--- not yet entered ---		ALT: ambiguous; Telomerase-mediated: ambiguous	ambiguous	predicted	1
H. sapiens (human)	RPS28	6234	NM_001031;	ENSG00000233927	HGNC:10418	P62857	--- not yet entered ---		ALT: ambiguous; Telomerase-mediated: ambiguous	ambiguous	predicted	1
H. sapiens (human)	CALML4	91860	NM_001031733; NM_033429; NM_001286694; NM_001286695;	ENSG00000129007	HGNC:18445	Q96GE6	--- not yet entered ---		ALT: ambiguous; Telomerase-mediated: ambiguous	ambiguous	predicted	1
H. sapiens (human)	RRM1	6240	NM_001033; NM_001330193; NM_001318064; NM_001318065;	ENSG00000167325	HGNC:10451	P23921	--- not yet entered ---		ALT: ambiguous; Telomerase-mediated: ambiguous	ambiguous	predicted	1
H. sapiens (human)	CSTF3	1479	NM_001033505; NM_001326; NM_001033506;	ENSG00000176102	HGNC:2485	Q12996	--- not yet entered ---		ALT: ambiguous; Telomerase-mediated: ambiguous	ambiguous	predicted	1
H. sapiens (human)	ZNHIT3	9326	NM_001033577; NM_004773; NM_001281432; NM_001281433; NM_001281434;	ENSG00000273611	HGNC:12309	Q15649	--- not yet entered ---		ALT: ambiguous; Telomerase-mediated: ambiguous	ambiguous	predicted	1
H. sapiens (human)	CABP1	9478	NM_001033677; NM_031205; NM_004276;	ENSG00000157782	HGNC:1384	Q9NZU7	Cell membrane / wall		ALT: ambiguous; Telomerase-mediated: ambiguous	ambiguous	predicted	1
H. sapiens (human)	ARL4A	10124	NM_001037164; NM_212460; NM_001195396; NM_005738;	ENSG00000122644	HGNC:695	P40617	Cell membrane / wall		ALT: ambiguous; Telomerase-mediated: ambiguous	ambiguous	predicted	1
H. sapiens (human)	FOXK1	221937	NM_001037165;	ENSG00000164916	HGNC:23480	P85037	RNA transcription and processing	Telomerase activity;	ALT: ambiguous; Telomerase-mediated: ambiguous	ambiguous	predicted	2
H. sapiens (human)	PARL	55486	NM_001037639; NM_018622; NM_001037640; NM_001324436; NM_001324437; NM_001324438;	ENSG00000175193	HGNC:18253	Q9H300	Mitochondria		ALT: ambiguous; Telomerase-mediated: ambiguous	ambiguous	predicted	1
H. sapiens (human)	PRPS2	5634	NM_001039091; NM_002765;	ENSG00000101911	HGNC:9465	P11908	--- not yet entered ---		ALT: ambiguous; Telomerase-mediated: ambiguous	ambiguous	predicted	1
H. sapiens (human)	RPS4Y2	140032	NM_001039567;	ENSG00000280969	HGNC:18501	Q8TD47	--- not yet entered ---		ALT: ambiguous; Telomerase-mediated: ambiguous	ambiguous	predicted	1
H. sapiens (human)	PNCK	139728	NM_001039582; NM_198452; NM_001135740;	ENSG00000130822	HGNC:13415	Q6P2M8	--- not yet entered ---		ALT: ambiguous; Telomerase-mediated: ambiguous	ambiguous	predicted	1
H. sapiens (human)	CHN2	1124	NM_001039936; NM_004067; NM_001293069; NM_001293070; NM_001293071; NM_001293072; NM_001293073; NM_001293075; NM_001293076; NM_001293077; NM_001293078; NM_001293079; NM_001293080; NM_001293081;	ENSG00000106069	HGNC:1944	P52757	--- not yet entered ---		ALT: ambiguous; Telomerase-mediated: ambiguous	ambiguous	predicted	1
H. sapiens (human)	MLH3	27030	NM_001040108; NM_014381;	ENSG00000119684	HGNC:7128	Q9UHC1	DNA replication and repair		ALT: ambiguous; Telomerase-mediated: ambiguous	ambiguous	predicted	1
H. sapiens (human)	ACTR3B	57180	NM_001040135; NM_020445;	ENSG00000133627	HGNC:17256	Q9P1U1	--- not yet entered ---		ALT: ambiguous; Telomerase-mediated: ambiguous	ambiguous	predicted	1
H. sapiens (human)	HSP90AA2P	3324	NM_001040141;	ENSG00000224411	HGNC:5256	Q14568	--- not yet entered ---		ALT: ambiguous; Telomerase-mediated: ambiguous	ambiguous	predicted	1
H. sapiens (human)	INCENP	3619	NM_001040694; NM_020238;	ENSG00000149503	HGNC:6058	Q9NQS7	Cell cycle		ALT: ambiguous; Telomerase-mediated: ambiguous	ambiguous	predicted	1
H. sapiens (human)	UEVLD	55293	NM_001040697; NM_018314; NM_001040698; NM_001261382; NM_001261383; NM_001261384; NM_001261385; NM_001261386; NM_001297771;	ENSG00000151116	HGNC:30866	Q8IX04	--- not yet entered ---		ALT: ambiguous; Telomerase-mediated: ambiguous	ambiguous	predicted	1
H. sapiens (human)	GDAP1	54332	NM_001040875; NM_018972;	ENSG00000104381	HGNC:15968	Q8TB36	Mitochondria		ALT: ambiguous; Telomerase-mediated: ambiguous	ambiguous	predicted	1
H. sapiens (human)	XRN1	54464	NM_001042604; NM_019001; NM_001282857; NM_001282859;	ENSG00000114127	HGNC:30654	Q8IZH2	DNA replication and repair		ALT: ambiguous; Telomerase-mediated: ambiguous	ambiguous	predicted	1
H. sapiens (human)	WDR38	401551	NM_001045476; NM_001276376; NM_001276374; NM_001276375;	ENSG00000136918	HGNC:23745	Q5JTN6	--- not yet entered ---		ALT: ambiguous; Telomerase-mediated: ambiguous	ambiguous	predicted	1
H. sapiens (human)	SLC7A6	9057	NM_001076785; NM_003983;	ENSG00000103064	HGNC:11064	Q92536	--- not yet entered ---		ALT: ambiguous; Telomerase-mediated: ambiguous	ambiguous	predicted	1
H. sapiens (human)	POMT1	10585	NM_001077365; NM_007171; NM_001077366; NM_001136113; NM_001136114;	ENSG00000130714	HGNC:9202	Q9Y6A1	--- not yet entered ---		ALT: ambiguous; Telomerase-mediated: ambiguous	ambiguous	predicted	1
H. sapiens (human)	PNKD	25953	NM_001077399; NM_022572; NM_015488;	ENSG00000127838	HGNC:9153	Q8N490	--- not yet entered ---		ALT: ambiguous; Telomerase-mediated: ambiguous	ambiguous	predicted	1
H. sapiens (human)	UBXN2B	137886	NM_001077619; NM_001330535;	ENSG00000215114	HGNC:27035	Q14CS0	Cell membrane / wall		ALT: ambiguous; Telomerase-mediated: ambiguous	ambiguous	predicted	1
H. sapiens (human)	CDC16	8881	NM_001078645; NM_003903; NM_001318517; NM_001318518; NM_001330101; NM_001330104; NM_001330105;	ENSG00000130177	HGNC:1720	Q13042	--- not yet entered ---		ALT: ambiguous; Telomerase-mediated: ambiguous	ambiguous	predicted	2
H. sapiens (human)	ABCC6	368	NM_001079528; NM_001171;	ENSG00000091262	HGNC:57	O95255	--- not yet entered ---		ALT: ambiguous; Telomerase-mediated: ambiguous	ambiguous	predicted	1
H. sapiens (human)	ARHGAP9	64333	NM_001080156; NM_032496; NM_001080157; NM_001319850; NM_001319851; NM_001319852;	ENSG00000123329	HGNC:14130	Q9BRR9	--- not yet entered ---		ALT: ambiguous; Telomerase-mediated: ambiguous	ambiguous	predicted	1
H. sapiens (human)	KDM6B	23135	NM_001080424;	ENSG00000132510	HGNC:29012	O15054	Chromatin organization		ALT: ambiguous; Telomerase-mediated: ambiguous	ambiguous	predicted	1
H. sapiens (human)	LRRIQ4	344657	NM_001080460;	ENSG00000188306	HGNC:34298	A6NIV6	--- not yet entered ---		ALT: ambiguous; Telomerase-mediated: ambiguous	ambiguous	predicted	1
H. sapiens (human)	ASPG	374569	NM_001080464;	ENSG00000166183	HGNC:20123	Q86U10	--- not yet entered ---		ALT: ambiguous; Telomerase-mediated: ambiguous	ambiguous	predicted	1
H. sapiens (human)	ARRDC5	645432	NM_001080523;	ENSG00000205784	HGNC:31407	A6NEK1	--- not yet entered ---		ALT: ambiguous; Telomerase-mediated: ambiguous	ambiguous	predicted	1
H. sapiens (human)	ISCA1P1	389293	NM_001080540;	ENSG00000217416	HGNC:33263		--- not yet entered ---		ALT: ambiguous; Telomerase-mediated: ambiguous	ambiguous	predicted	1
H. sapiens (human)	RB1CC1	9821	NM_001083617; NM_014781;	ENSG00000023287	HGNC:15574	Q8TDY2	DNA replication and repair		ALT: ambiguous; Telomerase-mediated: ambiguous	ambiguous	predicted	1
H. sapiens (human)	CDK10	8558	NM_001098533; NM_052988; NM_001160367; NM_003674; NM_052987;	ENSG00000185324	HGNC:1770	Q15131	--- not yet entered ---		ALT: ambiguous; Telomerase-mediated: ambiguous	ambiguous	predicted	1
H. sapiens (human)	ZGRF1	55345	NM_001099776; NM_138698; NM_018392;	ENSG00000138658	HGNC:25654	Q86YA3	--- not yet entered ---		ALT: ambiguous; Telomerase-mediated: ambiguous	ambiguous	predicted	1
H. sapiens (human)	PSMB11	122706	NM_001099780;	ENSG00000222028	HGNC:31963	A5LHX3	--- not yet entered ---		ALT: ambiguous; Telomerase-mediated: ambiguous	ambiguous	predicted	1
H. sapiens (human)	RAP1GDS1	5910	NM_001100426; NM_021159; NM_001100427; NM_001100428; NM_001100429; NM_001100430;	ENSG00000138698	HGNC:9859	P52306	--- not yet entered ---		ALT: ambiguous; Telomerase-mediated: ambiguous	ambiguous	predicted	1
H. sapiens (human)	ELOVL7	79993	NM_001104558; NM_024930; NM_001297617; NM_001297618;	ENSG00000164181	HGNC:26292	A1L3X0	Cell membrane / wall		ALT: ambiguous; Telomerase-mediated: ambiguous	ambiguous	predicted	1
H. sapiens (human)	ASH2L	9070	NM_001105214; NM_004674; NM_001261832; NM_001282272;	ENSG00000129691	HGNC:744	Q9UBL3	Chromatin organization		ALT: ambiguous; Telomerase-mediated: ambiguous	ambiguous	predicted	1
H. sapiens (human)	ABCC4	10257	NM_001105515; NM_005845; NM_001301829; NM_001301830;	ENSG00000125257	HGNC:55	O15439	--- not yet entered ---		ALT: ambiguous; Telomerase-mediated: ambiguous	ambiguous	predicted	1
H. sapiens (human)	CDC27	996	NM_001114091; NM_001293091; NM_001256; NM_001293089;	ENSG00000004897	HGNC:1728	P30260	--- not yet entered ---		ALT: ambiguous; Telomerase-mediated: ambiguous	ambiguous	predicted	1
H. sapiens (human)	FOXP3	50943	NM_001114377; NM_014009;	ENSG00000049768	HGNC:6106	Q9BZS1	Chromatin organization		ALT: ambiguous; Telomerase-mediated: ambiguous	ambiguous	predicted	1
H. sapiens (human)	HHAT	55733	NM_001122834; NM_018194; NM_001170564; NM_001170580; NM_001170587; NM_001170588;	ENSG00000054392	HGNC:18270	Q5VTY9	--- not yet entered ---		ALT: ambiguous; Telomerase-mediated: ambiguous	ambiguous	predicted	1
H. sapiens (human)	BCKDK	10295	NM_0011229572; NM_0012719261; NM_0058813;	ENSG00000103507	HGNC:16902	O14874	--- not yet entered ---		ALT: ambiguous; Telomerase-mediated: ambiguous	ambiguous	predicted	1
H. sapiens (human)	ADK	132	NM_001123; NM_006721; NM_001202449; NM_001202450;	ENSG00000156110	HGNC:257	P55263	--- not yet entered ---		ALT: ambiguous; Telomerase-mediated: ambiguous	ambiguous	predicted	1
H. sapiens (human)	PPP6C	5537	NM_001123355; NM_002721; NM_001123369;	ENSG00000119414	HGNC:9323	O00743	--- not yet entered ---		ALT: ambiguous; Telomerase-mediated: ambiguous	ambiguous	predicted	1
H. sapiens (human)	ADSS	159	NM_001126;	ENSG00000035687	HGNC:292	P30520	--- not yet entered ---		ALT: ambiguous; Telomerase-mediated: ambiguous	ambiguous	predicted	1
H. sapiens (human)	RACGAP1	29127	NM_001126103; NM_013277; NM_001126104; NM_001319999; NM_001320000; NM_001320001; NM_001320002; NM_001320003; NM_001320004; NM_001320005; NM_001320006; NM_001320007;	ENSG00000161800	HGNC:9804	Q9H0H5	Cell membrane / wall		ALT: ambiguous; Telomerase-mediated: ambiguous	ambiguous	predicted	1
H. sapiens (human)	SLC7A7	9056	NM_001126105; NM_003982; NM_001126106;	ENSG00000155465	HGNC:11065	Q9UM01	--- not yet entered ---		ALT: ambiguous; Telomerase-mediated: ambiguous	ambiguous	predicted	1
H. sapiens (human)	SLC25A19	60386	NM_001126121; NM_021734; NM_001126122;	ENSG00000125454	HGNC:14409	Q9HC21	Mitochondria		ALT: ambiguous; Telomerase-mediated: ambiguous	ambiguous	predicted	1
H. sapiens (human)	GINS3	64785	NM_001126129; NM_022770; NM_001126130;	ENSG00000181938	HGNC:25851	Q9BRX5	DNA replication and repair		ALT: ambiguous; Telomerase-mediated: ambiguous	ambiguous	predicted	1
H. sapiens (human)	SLC7A9	11136	NM_001126335; NM_014270; NM_001243036;	ENSG00000021488	HGNC:11067	P82251	--- not yet entered ---		ALT: ambiguous; Telomerase-mediated: ambiguous	ambiguous	predicted	1
H. sapiens (human)	USP8	9101	NM_001128610; NM_005154; NM_001128611; NM_001283049;	ENSG00000138592	HGNC:12631	P40818	Cell membrane / wall		ALT: ambiguous; Telomerase-mediated: ambiguous	ambiguous	predicted	1
H. sapiens (human)	SMARCA4	6597	NM_001128844; NM_003072; NM_001128845; NM_001128846; NM_001128847; NM_001128848; NM_001128849;	ENSG00000127616	HGNC:11100	P51532	Chromatin organization		ALT: ambiguous; Telomerase-mediated: ambiguous	ambiguous	predicted	1
H. sapiens (human)	ATF7	11016	NM_001130059; NM_006856; NM_001130060; NM_001206682; NM_001206683;	ENSG00000170653	HGNC:792	P17544	--- not yet entered ---		ALT: ambiguous; Telomerase-mediated: ambiguous	ambiguous	predicted	1
H. sapiens (human)	MOV10	4343	NM_001130079; NM_020963; NM_001286072; NM_001321324;	ENSG00000155363	HGNC:7200	Q9HCE1	DNA replication and repair		ALT: ambiguous; Telomerase-mediated: ambiguous	ambiguous	predicted	1
H. sapiens (human)	KARS	3735	NM_001130089; NM_005548;	ENSG00000065427	HGNC:6215	Q15046	--- not yet entered ---		ALT: ambiguous; Telomerase-mediated: ambiguous	ambiguous	predicted	1
H. sapiens (human)	DNAJA4	55466	NM_001130182; NM_018602; NM_001130183;	ENSG00000140403	HGNC:14885	Q8WW22	--- not yet entered ---		ALT: ambiguous; Telomerase-mediated: ambiguous	ambiguous	predicted	1
H. sapiens (human)	AHCYL2	23382	NM_001130720; NM_015328; NM_001130722; NM_001130723;	ENSG00000158467	HGNC:22204	Q96HN2	--- not yet entered ---		ALT: ambiguous; Telomerase-mediated: ambiguous	ambiguous	predicted	1
H. sapiens (human)	ELOVL6	79071	NM_001130721; NM_024090;	ENSG00000170522	HGNC:15829	Q9H5J4	Cell membrane / wall		ALT: ambiguous; Telomerase-mediated: ambiguous	ambiguous	predicted	1
H. sapiens (human)	PSMB5	5693	NM_0011307251; NM_0011449322; NM_0027974;	ENSG00000100804	HGNC:9542	P28074	--- not yet entered ---		ALT: ambiguous; Telomerase-mediated: ambiguous	ambiguous	screened	2
H. sapiens (human)	HYOU1	10525	NM_001130991; NM_006389;	ENSG00000149428	HGNC:16931	Q9Y4L1	Protein synthesis and degradation		ALT: ambiguous; Telomerase-mediated: ambiguous	ambiguous	predicted	1
H. sapiens (human)	RPS27A	6233	NM_001135592; NM_002954; NM_001177413;	ENSG00000143947	HGNC:10417	P62979	DNA replication and repair		ALT: ambiguous; Telomerase-mediated: ambiguous	ambiguous	predicted	1
H. sapiens (human)	ARHGAP26	23092	NM_001135608; NM_015071;	ENSG00000145819	HGNC:17073	Q9UNA1	--- not yet entered ---		ALT: ambiguous; Telomerase-mediated: ambiguous	ambiguous	predicted	1
H. sapiens (human)	RAB29	8934	NM_001135662; NM_003929; NM_001135663; NM_001135664;	ENSG00000117280	HGNC:9789	O14966	--- not yet entered ---		ALT: ambiguous; Telomerase-mediated: ambiguous	ambiguous	predicted	1
H. sapiens (human)	DOLPP1	57171	NM_001135917; NM_020438;	ENSG00000167130	HGNC:29565	Q86YN1	--- not yet entered ---		ALT: ambiguous; Telomerase-mediated: ambiguous	ambiguous	predicted	1
H. sapiens (human)	PTGES3L-AARSD1	100885850	NM_001136042; NM_025267;	ENSG00000108825	HGNC:43946	Q9BTE6	--- not yet entered ---		ALT: ambiguous; Telomerase-mediated: ambiguous	ambiguous	predicted	1
H. sapiens (human)	FZR1	51343	NM_001136197; NM_016263; NM_001136198;	ENSG00000105325	HGNC:24824	Q9UM11	DNA replication and repair		ALT: ambiguous; Telomerase-mediated: ambiguous	ambiguous	predicted	1
H. sapiens (human)	ANAPC7	51434	NM_001137664; NM_016238;	ENSG00000196510	HGNC:17380	Q9UJX3	--- not yet entered ---		ALT: ambiguous; Telomerase-mediated: ambiguous	ambiguous	predicted	1
H. sapiens (human)	PDK3	5165	NM_001142386; NM_005391;	ENSG00000067992	HGNC:8811	Q15120	Mitochondria		ALT: ambiguous; Telomerase-mediated: ambiguous	ambiguous	predicted	1
H. sapiens (human)	TGFBRAP1	9392	NM_001142621; NM_004257; NM_001328646;	ENSG00000135966	HGNC:16836	Q8WUH2	Cell membrane / wall		ALT: ambiguous; Telomerase-mediated: ambiguous	ambiguous	predicted	1
H. sapiens (human)	SEC61A2	55176	NM_001142627; NM_018144; NM_001142628;	ENSG00000065665	HGNC:17702	Q9H9S3	Cell membrane / wall		ALT: ambiguous; Telomerase-mediated: ambiguous	ambiguous	predicted	1
H. sapiens (human)	UBTFL1	642623	NM_001143975;	ENSG00000255009	HGNC:14533	P0CB47	--- not yet entered ---		ALT: ambiguous; Telomerase-mediated: ambiguous	ambiguous	predicted	1
H. sapiens (human)	NDOR1	27158	NM_001144026; NM_014434; NM_001144027; NM_001144028;	ENSG00000188566	HGNC:29838	Q9UHB4	--- not yet entered ---		ALT: ambiguous; Telomerase-mediated: ambiguous	ambiguous	predicted	1
H. sapiens (human)	ABCC3	8714	NM_001144070; NM_020038; NM_003786; NM_020037;	ENSG00000108846	HGNC:54	O15438	--- not yet entered ---		ALT: ambiguous; Telomerase-mediated: ambiguous	ambiguous	predicted	1
H. sapiens (human)	EFCAB3	146779	NM_001144933; NM_173503;	ENSG00000172421	HGNC:26379	Q8N7B9	--- not yet entered ---		ALT: ambiguous; Telomerase-mediated: ambiguous	ambiguous	predicted	1
H. sapiens (human)	SIN3A	25942	NM_001145357; NM_015477; NM_001145358;	ENSG00000169375	HGNC:19353	Q96ST3	Chromatin organization		ALT: ambiguous; Telomerase-mediated: ambiguous	ambiguous	predicted	1
H. sapiens (human)	CDC20B	166979	NM_001145734; NM_152623; NM_001170402;	ENSG00000164287	HGNC:24222	Q86Y33	--- not yet entered ---		ALT: ambiguous; Telomerase-mediated: ambiguous	ambiguous	predicted	1
H. sapiens (human)	RNF222	643904	NM_001146684;	ENSG00000189051	HGNC:34517	A6NCQ9	--- not yet entered ---		ALT: ambiguous; Telomerase-mediated: ambiguous	ambiguous	predicted	1
H. sapiens (human)	ARHGAP27	201176	NM_001159330; NM_199282; NM_001282290; NM_174919;	ENSG00000159314	HGNC:31813	Q6ZUM4	--- not yet entered ---		ALT: ambiguous; Telomerase-mediated: ambiguous	ambiguous	predicted	1
H. sapiens (human)	MPND	84954	NM_001159846; NM_032868; NM_001300862;	ENSG00000008382	HGNC:25934	Q8N594	--- not yet entered ---		ALT: ambiguous; Telomerase-mediated: ambiguous	ambiguous	predicted	1
H. sapiens (human)	POC1A	25886	NM_001161580; NM_015426; NM_001161581;	ENSG00000164087	HGNC:24488	Q8NBT0	--- not yet entered ---		ALT: ambiguous; Telomerase-mediated: ambiguous	ambiguous	predicted	1
H. sapiens (human)	MOV10L1	54456	NM_001164104; NM_018995; NM_001164105; NM_001164106;	ENSG00000073146	HGNC:7201	Q9BXT6	--- not yet entered ---		ALT: ambiguous; Telomerase-mediated: ambiguous	ambiguous	predicted	1
H. sapiens (human)	TUBB8	347688	NM_001164154; NM_177987;	ENSG00000261456	HGNC:20773	Q3ZCM7	--- not yet entered ---		ALT: ambiguous; Telomerase-mediated: ambiguous	ambiguous	predicted	1
H. sapiens (human)	LRCH1	23143	NM_001164211; NM_015116; NM_001164213;	ENSG00000136141	HGNC:20309	Q9Y2L9	--- not yet entered ---		ALT: ambiguous; Telomerase-mediated: ambiguous	ambiguous	predicted	1
H. sapiens (human)	DHX16	8449	NM_001164239; NM_003587;	ENSG00000204560	HGNC:2739	O60231	--- not yet entered ---		ALT: ambiguous; Telomerase-mediated: ambiguous	ambiguous	predicted	1
H. sapiens (human)	CDK5	1020	NM_001164410; NM_004935;	ENSG00000164885	HGNC:1774	Q00535	Chromatin organization		ALT: ambiguous; Telomerase-mediated: ambiguous	ambiguous	predicted	1
H. sapiens (human)	ACTR3C	653857	NM_001164458; NM_001164459;	ENSG00000106526	HGNC:37282	Q9C0K3	--- not yet entered ---		ALT: ambiguous; Telomerase-mediated: ambiguous	ambiguous	predicted	1
H. sapiens (human)	TSPY4	728395	NM_001164471;	ENSG00000233803	HGNC:37287	P0CV99	--- not yet entered ---		ALT: ambiguous; Telomerase-mediated: ambiguous	ambiguous	predicted	1
H. sapiens (human)	RAB7B	338382	NM_001164522; NM_177403; NM_001304839;	ENSG00000276600	HGNC:30513	Q96AH8	--- not yet entered ---		ALT: ambiguous; Telomerase-mediated: ambiguous	ambiguous	predicted	1
H. sapiens (human)	CALM1	801	NM_001166106; NM_006888;	ENSG00000198668	HGNC:1442	P62158	Signaling		ALT: ambiguous; Telomerase-mediated: ambiguous	ambiguous	predicted	1
H. sapiens (human)	EIF2B3	8891	NM_001166588; NM_020365; NM_001261418;	ENSG00000070785	HGNC:3259	Q9NR50	--- not yet entered ---		ALT: ambiguous; Telomerase-mediated: ambiguous	ambiguous	predicted	1
H. sapiens (human)	CDK16	5127	NM_001170460; NM_033018; NM_006201;	ENSG00000102225	HGNC:8749	Q00536	--- not yet entered ---		ALT: ambiguous; Telomerase-mediated: ambiguous	ambiguous	predicted	1
H. sapiens (human)	CDK17	5128	NM_001170464; NM_002595;	ENSG00000059758	HGNC:8750	Q00537	Chromatin organization		ALT: ambiguous; Telomerase-mediated: ambiguous	ambiguous	predicted	1
H. sapiens (human)	ZNHIT6	54680	NM_001170670; NM_017953;	ENSG00000117174	HGNC:26089	Q9NWK9	--- not yet entered ---		ALT: ambiguous; Telomerase-mediated: ambiguous	ambiguous	predicted	1
H. sapiens (human)	FOXO4	4303	NM_001170931; NM_005938;	ENSG00000184481	HGNC:7139	P98177	--- not yet entered ---		ALT: ambiguous; Telomerase-mediated: ambiguous	ambiguous	predicted	1
H. sapiens (human)	EFCAB9	285588	NM_001171183;	ENSG00000214360	HGNC:34530	A8MZ26	--- not yet entered ---		ALT: ambiguous; Telomerase-mediated: ambiguous	ambiguous	predicted	1
H. sapiens (human)	FOXP2	93986	NM_001172766; NM_148900; NM_001172767; NM_014491; NM_148898; NM_148899;	ENSG00000128573	HGNC:13875	O15409	--- not yet entered ---		ALT: ambiguous; Telomerase-mediated: ambiguous	ambiguous	predicted	1
H. sapiens (human)	PPP2R1B	5519	NM_001177562; NM_181700; NM_001177563; NM_002716; NM_181699;	ENSG00000137713	HGNC:9303	P30154	--- not yet entered ---		ALT: ambiguous; Telomerase-mediated: ambiguous	ambiguous	predicted	1
H. sapiens (human)	VAMP4	8674	NM_001185127; NM_201994; NM_003762;	ENSG00000117533	HGNC:12645	O75379	Cell membrane / wall		ALT: ambiguous; Telomerase-mediated: ambiguous	ambiguous	predicted	1
H. sapiens (human)	C1D	10438	NM_001190263; NM_173177; NM_001190265; NM_006333;	ENSG00000197223	HGNC:29911	Q13901	RNA transcription and processing		ALT: ambiguous; Telomerase-mediated: ambiguous	ambiguous	predicted	1
H. sapiens (human)	DHX35	60625	NM_001190809; NM_021931;	ENSG00000101452	HGNC:15861	Q9H5Z1	--- not yet entered ---		ALT: ambiguous; Telomerase-mediated: ambiguous	ambiguous	predicted	1
H. sapiens (human)	TNPO3	23534	NM_001191028; NM_012470;	ENSG00000064419	HGNC:17103	Q9Y5L0	--- not yet entered ---		ALT: ambiguous; Telomerase-mediated: ambiguous	ambiguous	predicted	1
H. sapiens (human)	RAB9A	9367	NM_001195328; NM_004251;	ENSG00000123595	HGNC:9792	P51151	--- not yet entered ---		ALT: ambiguous; Telomerase-mediated: ambiguous	ambiguous	predicted	1
H. sapiens (human)	TSPY1	7258	NM_001197242; NM_003308; NM_001320964;	ENSG00000258992	HGNC:12381	Q01534	--- not yet entered ---		ALT: ambiguous; Telomerase-mediated: ambiguous	ambiguous	predicted	1
H. sapiens (human)	FOXJ3	22887	NM_001198850; NM_014947; NM_001198851; NM_001198852;	ENSG00000198815	HGNC:29178	Q9UPW0	--- not yet entered ---		ALT: ambiguous; Telomerase-mediated: ambiguous	ambiguous	screened	2
H. sapiens (human)	ABCC10	89845	NM_001198934; NM_033450;	ENSG00000124574	HGNC:52	Q5T3U5	--- not yet entered ---		ALT: ambiguous; Telomerase-mediated: ambiguous	ambiguous	predicted	1
H. sapiens (human)	ARHGAP23	57636	NM_001199417; NM_020876;	ENSG00000275832	HGNC:29293	Q9P227	--- not yet entered ---		ALT: ambiguous; Telomerase-mediated: ambiguous	ambiguous	predicted	1
H. sapiens (human)	DHX33	56919	NM_001199699; NM_020162;	ENSG00000005100	HGNC:16718	Q9H6R0	RNA transcription and processing		ALT: ambiguous; Telomerase-mediated: ambiguous	ambiguous	screened	2
H. sapiens (human)	POC1B	282809	NM_001199777; NM_172240;	ENSG00000139323	HGNC:30836	Q8TC44	--- not yet entered ---		ALT: ambiguous; Telomerase-mediated: ambiguous	ambiguous	predicted	1
H. sapiens (human)	PDK2	5164	NM_001199898; NM_002611; NM_001199899; NM_001199900;	ENSG00000005882	HGNC:8810	Q15119	Mitochondria		ALT: ambiguous; Telomerase-mediated: ambiguous	ambiguous	predicted	1
H. sapiens (human)	RNF7	9616	NM_001201370; NM_183237; NM_014245; NM_183063;	ENSG00000114125	HGNC:10070	Q9UBF6	--- not yet entered ---		ALT: ambiguous; Telomerase-mediated: ambiguous	ambiguous	predicted	1
H. sapiens (human)	RPS10-NUDT3	100529239	NM_001202470;	ENSG00000270800	HGNC:49181		--- not yet entered ---		ALT: ambiguous; Telomerase-mediated: ambiguous	ambiguous	predicted	1
H. sapiens (human)	WBSCR22	114049	NM_001202560; NM_017528;	ENSG00000071462	HGNC:16405	O43709	Chromatin organization		ALT: ambiguous; Telomerase-mediated: ambiguous	ambiguous	predicted	1
H. sapiens (human)	PRPS1	5631	NM_001204402; NM_002764;	ENSG00000147224	HGNC:9462	P60891	--- not yet entered ---		ALT: ambiguous; Telomerase-mediated: ambiguous	ambiguous	predicted	1
H. sapiens (human)	COG3	83548	NM_001204476; NM_031431;	ENSG00000136152	HGNC:18619	Q96JB2	--- not yet entered ---		ALT: ambiguous; Telomerase-mediated: ambiguous	ambiguous	predicted	1
H. sapiens (human)	EIF4A1	1973	NM_001204510; NM_001416;	ENSG00000161960	HGNC:3282	P60842	--- not yet entered ---		ALT: ambiguous; Telomerase-mediated: ambiguous	ambiguous	predicted	1
H. sapiens (human)	BNIP1	662	NM_001205; NM_013980; NM_013978; NM_013979;	ENSG00000113734	HGNC:1082	Q12981	Mitochondria		ALT: ambiguous; Telomerase-mediated: ambiguous	ambiguous	predicted	1
H. sapiens (human)	NSFL1C	55968	NM_001206736; NM_182483; NM_016143; NM_018839;	ENSG00000088833	HGNC:15912	Q9UNZ2	--- not yet entered ---		ALT: ambiguous; Telomerase-mediated: ambiguous	ambiguous	predicted	1
H. sapiens (human)	RNF40	9810	NM_001207033; NM_014771; NM_001207034; NM_001286572;	ENSG00000103549	HGNC:16867	O75150	Chromatin organization		ALT: ambiguous; Telomerase-mediated: ambiguous	ambiguous	screened	2
H. sapiens (human)	ATAD2B	54454	NM_001242338; NM_017552; NM_001190266; NM_198890; NM_001190267; NM_017974; NM_030803;	ENSG00000119778	HGNC:29230	Q9ULI0	--- not yet entered ---		ALT: ambiguous; Telomerase-mediated: ambiguous	ambiguous	predicted	1
H. sapiens (human)	AHCYL1	10768	NM_001242673; NM_006621; NM_001242674; NM_001242675; NM_001242676;	ENSG00000168710	HGNC:344	O43865	DNA replication and repair		ALT: ambiguous; Telomerase-mediated: ambiguous	ambiguous	predicted	1
H. sapiens (human)	ELOVL5	60481	NM_001242828; NM_021814; NM_001242830; NM_001242831; NM_001301856;	ENSG00000012660	HGNC:21308	Q9NYP7	Cell membrane / wall		ALT: ambiguous; Telomerase-mediated: ambiguous	ambiguous	predicted	1
H. sapiens (human)	FOXM1	2305	NM_001243088; NM_202003; NM_001243089; NM_021953; NM_202002;	ENSG00000111206	HGNC:3818	Q08050	DNA replication and repair		ALT: ambiguous; Telomerase-mediated: ambiguous	ambiguous	predicted	1
H. sapiens (human)	HIP1	3092	NM_001243198; NM_005338;	ENSG00000127946	HGNC:4913	O00291	--- not yet entered ---		ALT: ambiguous; Telomerase-mediated: ambiguous	ambiguous	predicted	1
H. sapiens (human)	TSPY8	728403	NM_001243721;	ENSG00000229549	HGNC:37471	P0CW00	--- not yet entered ---		ALT: ambiguous; Telomerase-mediated: ambiguous	ambiguous	predicted	1
H. sapiens (human)	USP2	9099	NM_001243759; NM_171997; NM_004205;	ENSG00000036672	HGNC:12618	O75604	--- not yet entered ---		ALT: ambiguous; Telomerase-mediated: ambiguous	ambiguous	predicted	1
H. sapiens (human)	PRPSAP2	5636	NM_001243936; NM_002767; NM_001243940; NM_001243941; NM_001243942;	ENSG00000141127	HGNC:9467	O60256	--- not yet entered ---		ALT: ambiguous; Telomerase-mediated: ambiguous	ambiguous	predicted	1
H. sapiens (human)	LRCH2	57631	NM_001243963; NM_020871;	ENSG00000130224	HGNC:29292	Q5VUJ6	--- not yet entered ---		ALT: ambiguous; Telomerase-mediated: ambiguous	ambiguous	predicted	1
H. sapiens (human)	PRPF4	9128	NM_001244926; NM_004697; NM_001322266; NM_001322267;	ENSG00000136875	HGNC:17349	O43172	--- not yet entered ---		ALT: ambiguous; Telomerase-mediated: ambiguous	ambiguous	predicted	1
H. sapiens (human)	CDC20	991	NM_001255;	ENSG00000117399	HGNC:1723	Q12834	Cell membrane / wall		ALT: ambiguous; Telomerase-mediated: ambiguous	ambiguous	screened	2
H. sapiens (human)	PIK3CB	5291	NM_001256045; NM_006219;	ENSG00000051382	HGNC:8976	P42338	Cell membrane / wall		ALT: ambiguous; Telomerase-mediated: ambiguous	ambiguous	predicted	1
H. sapiens (human)	ATF2	1386	NM_001256090; NM_001880; NM_001256091; NM_001256092; NM_001256093; NM_001256094;	ENSG00000115966	HGNC:784	P15336	Mitochondria	Telomerase activity;	ALT: ambiguous; Telomerase-mediated: ambiguous	ambiguous	predicted	2
H. sapiens (human)	ELOVL1	64834	NM_001256399; NM_022821; NM_001256401; NM_001256402;	ENSG00000066322	HGNC:14418	Q9BW60	Cell membrane / wall		ALT: ambiguous; Telomerase-mediated: ambiguous	ambiguous	predicted	1
H. sapiens (human)	USP39	10713	NM_001256725; NM_006590; NM_001256726; NM_001256727; NM_001256728;	ENSG00000168883	HGNC:20071	Q53GS9	--- not yet entered ---		ALT: ambiguous; Telomerase-mediated: ambiguous	ambiguous	predicted	1
H. sapiens (human)	GDAP1L1	78997	NM_001256737; NM_024034; NM_001256738; NM_001256739; NM_001256740;	ENSG00000124194	HGNC:4213	Q96MZ0	--- not yet entered ---		ALT: ambiguous; Telomerase-mediated: ambiguous	ambiguous	predicted	1
H. sapiens (human)	PAF1	54623	NM_001256826; NM_019088;	ENSG00000006712	HGNC:25459	Q8N7H5	Chromatin organization		ALT: ambiguous; Telomerase-mediated: ambiguous	ambiguous	predicted	1
H. sapiens (human)	DNAJC6	9829	NM_001256864; NM_014787; NM_001256865;	ENSG00000116675	HGNC:15469	O75061	--- not yet entered ---		ALT: ambiguous; Telomerase-mediated: ambiguous	ambiguous	predicted	1
H. sapiens (human)	UTY	7404	NM_001258249; NM_182660; NM_001258250; NM_001258251; NM_001258252; NM_001258253; NM_001258254; NM_001258255; NM_001258256; NM_001258257; NM_001258258; NM_001258259; NM_001258260; NM_001258261; NM_001258262; NM_001258263; NM_001258264; NM_001258265; NM_001258266; NM_001258267; NM_001258268; NM_001258269; NM_001258270; NM_007125; NM_182659;	ENSG00000183878	HGNC:12638	O14607	Chromatin organization		ALT: ambiguous; Telomerase-mediated: ambiguous	ambiguous	predicted	1
H. sapiens (human)	CLPB	81570	NM_001258392; NM_030813; NM_001258393; NM_001258394;	ENSG00000162129	HGNC:30664	Q9H078	--- not yet entered ---		ALT: ambiguous; Telomerase-mediated: ambiguous	ambiguous	screened	2
H. sapiens (human)	CDK8	1024	NM_001260; NM_001318368;	ENSG00000132964	HGNC:1779	P49336	RNA transcription and processing		ALT: ambiguous; Telomerase-mediated: ambiguous	ambiguous	predicted	1
H. sapiens (human)	CDK9	1025	NM_001261;	ENSG00000136807	HGNC:1780	P50750	DNA replication and repair		ALT: ambiguous; Telomerase-mediated: ambiguous	ambiguous	screened	2
H. sapiens (human)	LPIN1	23175	NM_001261427; NM_145693; NM_001261428; NM_001261429;	ENSG00000134324	HGNC:13345	Q14693	Mitochondria		ALT: ambiguous; Telomerase-mediated: ambiguous	ambiguous	predicted	1
H. sapiens (human)	AARSD1	80755	NM_001261434;	ENSG00000266967	HGNC:28417	Q9BTE6	--- not yet entered ---		ALT: ambiguous; Telomerase-mediated: ambiguous	ambiguous	predicted	1
H. sapiens (human)	CDK15	65061	NM_001261435; NM_139158; NM_001261436;	ENSG00000138395	HGNC:14434	Q96Q40	--- not yet entered ---		ALT: ambiguous; Telomerase-mediated: ambiguous	ambiguous	predicted	1
H. sapiens (human)	SLC7A8	23428	NM_001267036; NM_182728; NM_001267037; NM_012244;	ENSG00000092068	HGNC:11066	Q9UHI5	Metabolism		ALT: ambiguous; Telomerase-mediated: ambiguous	ambiguous	predicted	1
H. sapiens (human)	ARPC5	10092	NM_001270439; NM_005717;	ENSG00000162704	HGNC:708	O15511	--- not yet entered ---		ALT: ambiguous; Telomerase-mediated: ambiguous	ambiguous	predicted	1
H. sapiens (human)	PSMD11	5717	NM_001270482; NM_002815;	ENSG00000108671	HGNC:9556	O00231	DNA replication and repair		ALT: ambiguous; Telomerase-mediated: ambiguous	ambiguous	predicted	1
H. sapiens (human)	ARHGAP12	94134	NM_001270695; NM_018287; NM_001270696; NM_001270697; NM_001270698; NM_001270699;	ENSG00000165322	HGNC:16348	Q8IWW6	--- not yet entered ---		ALT: ambiguous; Telomerase-mediated: ambiguous	ambiguous	predicted	1
H. sapiens (human)	TFAM	7019	NM_001270782; NM_012251; NM_003201;	ENSG00000108064	HGNC:11741	Q00059	Mitochondria		ALT: ambiguous; Telomerase-mediated: ambiguous	ambiguous	predicted	1
H. sapiens (human)	ABCB7	22	NM_001271696; NM_004299; NM_001271697; NM_001271698; NM_001271699;	ENSG00000131269	HGNC:48	O75027	Mitochondria		ALT: ambiguous; Telomerase-mediated: ambiguous	ambiguous	predicted	1
H. sapiens (human)	PSMD6	9861	NM_001271779; NM_014814; NM_001271780; NM_001271781;	ENSG00000163636	HGNC:9564	Q15008	DNA replication and repair		ALT: ambiguous; Telomerase-mediated: ambiguous	ambiguous	predicted	1
H. sapiens (human)	RRAGC	64121	NM_001271851; NM_022157;	ENSG00000116954	HGNC:19902	Q9HB90	--- not yet entered ---		ALT: ambiguous; Telomerase-mediated: ambiguous	ambiguous	predicted	1
H. sapiens (human)	AAR2	25980	NM_001271874; NM_015511;	ENSG00000131043	HGNC:15886	Q9Y312	--- not yet entered ---		ALT: ambiguous; Telomerase-mediated: ambiguous	ambiguous	predicted	1
H. sapiens (human)	ISCA2	122961	NM_001272007; NM_194279;	ENSG00000165898	HGNC:19857	Q86U28	Mitochondria		ALT: ambiguous; Telomerase-mediated: ambiguous	ambiguous	predicted	1
H. sapiens (human)	TRAP1	10131	NM_001272049; NM_016292;	ENSG00000126602	HGNC:16264	Q12931	Mitochondria		ALT: ambiguous; Telomerase-mediated: ambiguous	ambiguous	predicted	1
H. sapiens (human)	ACTR3	10096	NM_001277140; NM_005721;	ENSG00000115091	HGNC:170	P61158	--- not yet entered ---		ALT: ambiguous; Telomerase-mediated: ambiguous	ambiguous	predicted	1
H. sapiens (human)	PDK1	5163	NM_001278549; NM_002610;	ENSG00000152256	HGNC:8809	Q15118	Mitochondria		ALT: ambiguous; Telomerase-mediated: ambiguous	ambiguous	predicted	1
H. sapiens (human)	RHBDL1	9028	NM_001278720; NM_003961; NM_001278721; NM_001318733;	ENSG00000103269	HGNC:10007	O75783	Cell membrane / wall		ALT: ambiguous; Telomerase-mediated: ambiguous	ambiguous	predicted	1
H. sapiens (human)	VPS36	51028	NM_001282168; NM_016075; NM_001282169;	ENSG00000136100	HGNC:20312	Q86VN1	--- not yet entered ---		ALT: ambiguous; Telomerase-mediated: ambiguous	ambiguous	predicted	1
H. sapiens (human)	SIGMAR1	10280	NM_001282205; NM_147160; NM_001282206; NM_001282207; NM_001282208; NM_001282209; NM_005866; NM_147157; NM_147158; NM_147159;	ENSG00000147955	HGNC:8157	Q99720	Mitochondria		ALT: ambiguous; Telomerase-mediated: ambiguous	ambiguous	predicted	1
H. sapiens (human)	PIK3CG	5294	NM_001282426; NM_002649; NM_001282427;	ENSG00000105851	HGNC:8978	P48736	Cell membrane / wall		ALT: ambiguous; Telomerase-mediated: ambiguous	ambiguous	predicted	1
H. sapiens (human)	ARL4C	10123	NM_001282431; NM_005737;	ENSG00000188042	HGNC:698	P56559	Cell membrane / wall		ALT: ambiguous; Telomerase-mediated: ambiguous	ambiguous	predicted	1
H. sapiens (human)	TSPY10	100289087	NM_001282469; NM_001320962;	ENSG00000236424	HGNC:37473		--- not yet entered ---		ALT: ambiguous; Telomerase-mediated: ambiguous	ambiguous	predicted	1
H. sapiens (human)	GAPVD1	26130	NM_001282679; NM_015635; NM_001282680; NM_001282681; NM_001330777; NM_001330778;	ENSG00000165219	HGNC:23375	Q14C86	Cell membrane / wall		ALT: ambiguous; Telomerase-mediated: ambiguous	ambiguous	predicted	1
H. sapiens (human)	EIF3J	8669	NM_001284335; NM_003758; NM_001284336;	ENSG00000104131	HGNC:3270	O75822	--- not yet entered ---		ALT: ambiguous; Telomerase-mediated: ambiguous	ambiguous	predicted	1
H. sapiens (human)	LEO1	123169	NM_001286430; NM_138792; NM_001323903; NM_001323904;	ENSG00000166477	HGNC:30401	Q8WVC0	Chromatin organization		ALT: ambiguous; Telomerase-mediated: ambiguous	ambiguous	predicted	1
H. sapiens (human)	HSPH1	10808	NM_001286503; NM_006644; NM_001286504; NM_001286505;	ENSG00000120694	HGNC:16969	Q92598	Protein synthesis and degradation		ALT: ambiguous; Telomerase-mediated: ambiguous	ambiguous	screened	2
H. sapiens (human)	ANAPC4	29945	NM_001286756; NM_013367;	ENSG00000053900	HGNC:19990	Q9UJX5	--- not yet entered ---		ALT: ambiguous; Telomerase-mediated: ambiguous	ambiguous	predicted	1
H. sapiens (human)	GAK	2580	NM_001286833; NM_005255; NM_001318134;	ENSG00000178950	HGNC:4113	O14976	--- not yet entered ---		ALT: ambiguous; Telomerase-mediated: ambiguous	ambiguous	predicted	1
H. sapiens (human)	RABGEF1	27342	NM_001287060; NM_014504; NM_001287061; NM_001287062;	ENSG00000154710	HGNC:17676	Q9UJ41	Cell membrane / wall		ALT: ambiguous; Telomerase-mediated: ambiguous	ambiguous	predicted	1
H. sapiens (human)	CDK14	5218	NM_001287135; NM_012395; NM_001287136; NM_001287137;	ENSG00000058091	HGNC:8883	O94921	--- not yet entered ---		ALT: ambiguous; Telomerase-mediated: ambiguous	ambiguous	predicted	1
H. sapiens (human)	SETSIP	646817	NM_001287737;	ENSG00000230667	HGNC:42937	P0DME0	--- not yet entered ---		ALT: ambiguous; Telomerase-mediated: ambiguous	ambiguous	predicted	1
H. sapiens (human)	TEX2	55852	NM_001288732; NM_018469; NM_001288733;	ENSG00000136478	HGNC:30884	Q8IWB9	--- not yet entered ---		ALT: ambiguous; Telomerase-mediated: ambiguous	ambiguous	predicted	1
H. sapiens (human)	PIK3C2G	5288	NM_001288772; NM_004570; NM_001288774;	ENSG00000139144	HGNC:8973	O75747	--- not yet entered ---		ALT: ambiguous; Telomerase-mediated: ambiguous	ambiguous	predicted	1
H. sapiens (human)	GMIP	51291	NM_001288998; NM_016573; NM_001288999;	ENSG00000089639	HGNC:24852	Q9P107	--- not yet entered ---		ALT: ambiguous; Telomerase-mediated: ambiguous	ambiguous	predicted	1
H. sapiens (human)	PHLPP2	23035	NM_001289003; NM_015020;	ENSG00000040199	HGNC:29149	Q6ZVD8	--- not yet entered ---		ALT: ambiguous; Telomerase-mediated: ambiguous	ambiguous	predicted	1
H. sapiens (human)	TUBB4A	10382	NM_001289123; NM_006087; NM_001289127; NM_001289129; NM_001289130; NM_001289131;	ENSG00000104833	HGNC:20774	P04350	--- not yet entered ---		ALT: ambiguous; Telomerase-mediated: ambiguous	ambiguous	predicted	1
H. sapiens (human)	SMARCA2	6595	NM_001289396; NM_139045; NM_001289397; NM_001289398; NM_001289399; NM_001289400; NM_003070;	ENSG00000080503	HGNC:11098	P51531	Chromatin organization		ALT: ambiguous; Telomerase-mediated: ambiguous	ambiguous	predicted	1
H. sapiens (human)	HAGHL	84264	NM_001290137; NM_207112; NM_001290139; NM_001323635; NM_001323636; NM_032304;	ENSG00000103253	HGNC:14177	Q6PII5	--- not yet entered ---		ALT: ambiguous; Telomerase-mediated: ambiguous	ambiguous	predicted	1
H. sapiens (human)	FOXO6	100132074	NM_001291281;	ENSG00000281518	HGNC:24814		--- not yet entered ---		ALT: ambiguous; Telomerase-mediated: ambiguous	ambiguous	predicted	1
H. sapiens (human)	CDK11B	984	NM_001291345; NM_033493; NM_001787; NM_033486; NM_033487; NM_033488; NM_033489; NM_033490; NM_033492;	ENSG00000248333	HGNC:1729	P21127	--- not yet entered ---		ALT: ambiguous; Telomerase-mediated: ambiguous	ambiguous	predicted	1
H. sapiens (human)	KDM6A	7403	NM_001291415; NM_021140; NM_001291416; NM_001291417; NM_001291418; NM_001291421;	ENSG00000147050	HGNC:12637	O15550	Chromatin organization		ALT: ambiguous; Telomerase-mediated: ambiguous	ambiguous	predicted	1
H. sapiens (human)	DARS	1615	NM_001293312; NM_001349;	ENSG00000115866	HGNC:2678	P14868	--- not yet entered ---		ALT: ambiguous; Telomerase-mediated: ambiguous	ambiguous	predicted	1
H. sapiens (human)	VAMP1	6843	NM_001297438; NM_199245; NM_014231; NM_016830;	ENSG00000139190	HGNC:12642	P23763	Cell membrane / wall		ALT: ambiguous; Telomerase-mediated: ambiguous	ambiguous	predicted	1
H. sapiens (human)	SIN3B	23309	NM_001297595; NM_015260; NM_001297597;	ENSG00000127511	HGNC:19354	O75182	Chromatin organization		ALT: ambiguous; Telomerase-mediated: ambiguous	ambiguous	predicted	1
H. sapiens (human)	DDX46	9879	NM_001300860; NM_014829;	ENSG00000145833	HGNC:18681	Q7L014	--- not yet entered ---		ALT: ambiguous; Telomerase-mediated: ambiguous	ambiguous	predicted	1
H. sapiens (human)	CABP4	57010	NM_001300895; NM_145200; NM_001300896;	ENSG00000175544	HGNC:1386	P57796	--- not yet entered ---		ALT: ambiguous; Telomerase-mediated: ambiguous	ambiguous	predicted	1
H. sapiens (human)	SYDE1	85360	NM_001300910; NM_033025;	ENSG00000105137	HGNC:25824	Q6ZW31	--- not yet entered ---		ALT: ambiguous; Telomerase-mediated: ambiguous	ambiguous	predicted	1
H. sapiens (human)	ZMIZ2	83637	NM_001300959; NM_174929; NM_031449;	ENSG00000122515	HGNC:22229	Q8NF64	--- not yet entered ---		ALT: ambiguous; Telomerase-mediated: ambiguous	ambiguous	predicted	1
H. sapiens (human)	CDK19	23097	NM_001300960; NM_015076; NM_001300963; NM_001300964;	ENSG00000155111	HGNC:19338	Q9BWU1	--- not yet entered ---		ALT: ambiguous; Telomerase-mediated: ambiguous	ambiguous	predicted	1
H. sapiens (human)	VPS39	23339	NM_001301138; NM_015289;	ENSG00000166887	HGNC:20593	Q96JC1	Cell membrane / wall		ALT: ambiguous; Telomerase-mediated: ambiguous	ambiguous	predicted	1
H. sapiens (human)	LPIN3	64900	NM_001301860; NM_022896;	ENSG00000132793	HGNC:14451	Q9BQK8	--- not yet entered ---		ALT: ambiguous; Telomerase-mediated: ambiguous	ambiguous	predicted	1
H. sapiens (human)	DHX8	1659	NM_001302623; NM_004941; NM_001322216; NM_001322217; NM_001322218; NM_001322219; NM_001322220; NM_001322221;	ENSG00000067596	HGNC:2749	Q14562	--- not yet entered ---		ALT: ambiguous; Telomerase-mediated: ambiguous	ambiguous	predicted	1
H. sapiens (human)	HIP1R	9026	NM_001303097; NM_003959; NM_001303099;	ENSG00000130787	HGNC:18415	O75146	--- not yet entered ---		ALT: ambiguous; Telomerase-mediated: ambiguous	ambiguous	predicted	1
H. sapiens (human)	TUBB6	84617	NM_001303524; NM_032525; NM_001303525; NM_001303526; NM_001303527; NM_001303528; NM_001303529; NM_001303530;	ENSG00000176014	HGNC:20776	Q9BUF5	--- not yet entered ---		ALT: ambiguous; Telomerase-mediated: ambiguous	ambiguous	predicted	1
H. sapiens (human)	PTPN23	25930	NM_001304482; NM_015466;	ENSG00000076201	HGNC:14406	Q9H3S7	--- not yet entered ---		ALT: ambiguous; Telomerase-mediated: ambiguous	ambiguous	predicted	1
H. sapiens (human)	HMG20A	10363	NM_001304504; NM_018200; NM_001304505;	ENSG00000140382	HGNC:5001	Q9NP66	Chromatin organization		ALT: ambiguous; Telomerase-mediated: ambiguous	ambiguous	predicted	1
H. sapiens (human)	RHBDL2	54933	NM_001304746; NM_017821;	ENSG00000158315	HGNC:16083	Q9NX52	Cell membrane / wall		ALT: ambiguous; Telomerase-mediated: ambiguous	ambiguous	predicted	1
H. sapiens (human)	CALM2	805	NM_001305624; NM_001743; NM_001305625; NM_001305626;	ENSG00000143933	HGNC:1445	P62158	--- not yet entered ---		ALT: ambiguous; Telomerase-mediated: ambiguous	ambiguous	predicted	1
H. sapiens (human)	RABL2A	11159	NM_001306158; NM_013412; NM_001306159; NM_001306160; NM_001306161; NM_007082;	ENSG00000144134	HGNC:9799	Q9UBK7	--- not yet entered ---		ALT: ambiguous; Telomerase-mediated: ambiguous	ambiguous	predicted	1
H. sapiens (human)	CSTF2	1478	NM_001306206; NM_001325; NM_001306209;	ENSG00000101811	HGNC:2484	P33240	--- not yet entered ---		ALT: ambiguous; Telomerase-mediated: ambiguous	ambiguous	predicted	1
H. sapiens (human)	PIK3C3	5289	NM_001308020; NM_002647;	ENSG00000078142	HGNC:8974	Q8NEB9	Cell membrane / wall		ALT: ambiguous; Telomerase-mediated: ambiguous	ambiguous	predicted	1
H. sapiens (human)	SP140L	93349	NM_001308162; NM_138402; NM_001308163;	ENSG00000185404	HGNC:25105	Q9H930	--- not yet entered ---		ALT: ambiguous; Telomerase-mediated: ambiguous	ambiguous	predicted	1
H. sapiens (human)	GSTZ1	2954	NM_001312660; NM_145871; NM_001513; NM_145870;	ENSG00000100577	HGNC:4643	O43708	--- not yet entered ---		ALT: ambiguous; Telomerase-mediated: ambiguous	ambiguous	predicted	1
H. sapiens (human)	CDK11A	728642	NM_001313896; NM_033534; NM_001313982; NM_024011; NM_033527; NM_033529; NM_033532;	ENSG00000008128	HGNC:1730	Q9UQ88	--- not yet entered ---		ALT: ambiguous; Telomerase-mediated: ambiguous	ambiguous	predicted	1
H. sapiens (human)	TXNIP	10628	NM_001313972; NM_006472;	ENSG00000265972	HGNC:16952	Q9H3M7	--- not yet entered ---		ALT: ambiguous; Telomerase-mediated: ambiguous	ambiguous	predicted	1
H. sapiens (human)	PSMD12	5718	NM_001316341; NM_174871; NM_002816;	ENSG00000197170	HGNC:9557	O00232	DNA replication and repair		ALT: ambiguous; Telomerase-mediated: ambiguous	ambiguous	predicted	1
H. sapiens (human)	SNF8	11267	NM_001317192; NM_007241; NM_001317193; NM_001317194;	ENSG00000159210	HGNC:17028	Q96H20	RNA transcription and processing		ALT: ambiguous; Telomerase-mediated: ambiguous	ambiguous	predicted	1
H. sapiens (human)	HSPA4L	22824	NM_001317381; NM_014278; NM_001317382; NM_001317383;	ENSG00000164070	HGNC:17041	O95757	Protein synthesis and degradation		ALT: ambiguous; Telomerase-mediated: ambiguous	ambiguous	screened	2
H. sapiens (human)	XRN2	22803	NM_001317960; NM_012255;	ENSG00000088930	HGNC:12836	Q9H0D6	RNA transcription and processing		ALT: ambiguous; Telomerase-mediated: ambiguous	ambiguous	predicted	1
H. sapiens (human)	ARRDC1	92714	NM_001317968; NM_152285;	ENSG00000197070	HGNC:28633	Q8N5I2	--- not yet entered ---		ALT: ambiguous; Telomerase-mediated: ambiguous	ambiguous	predicted	1
H. sapiens (human)	TRAPPC4	51399	NM_001318486; NM_016146; NM_001318488; NM_001318489; NM_001318490; NM_001318492; NM_001318494;	ENSG00000280495	HGNC:19943	Q9Y296	--- not yet entered ---		ALT: ambiguous; Telomerase-mediated: ambiguous	ambiguous	predicted	1
H. sapiens (human)	CABP2	51475	NM_001318496; NM_031204; NM_016366;	ENSG00000167791	HGNC:1385	Q9NPB3	--- not yet entered ---		ALT: ambiguous; Telomerase-mediated: ambiguous	ambiguous	predicted	1
H. sapiens (human)	ATG16L2	89849	NM_001318766; NM_033388;	ENSG00000168010	HGNC:25464	Q8NAA4	--- not yet entered ---		ALT: ambiguous; Telomerase-mediated: ambiguous	ambiguous	predicted	1
H. sapiens (human)	CAMKV	79012	NM_001320147; NM_024046;	ENSG00000164076	HGNC:28788	Q8NCB2	--- not yet entered ---		ALT: ambiguous; Telomerase-mediated: ambiguous	ambiguous	predicted	1
H. sapiens (human)	ADSSL1	122622	NM_001320424; NM_199165; NM_152328;	ENSG00000185100	HGNC:20093	Q8N142	--- not yet entered ---		ALT: ambiguous; Telomerase-mediated: ambiguous	ambiguous	predicted	1
H. sapiens (human)	GPS1	2873	NM_001321089; NM_212492; NM_001321090; NM_001321091; NM_001321092; NM_001321093; NM_001330539; NM_001330541; NM_004127;	ENSG00000169727	HGNC:4549	Q13098	--- not yet entered ---		ALT: ambiguous; Telomerase-mediated: ambiguous	ambiguous	predicted	1
H. sapiens (human)	SUZ12	23512	NM_001321207; NM_015355;	ENSG00000178691	HGNC:17101	Q15022	Chromatin organization		ALT: ambiguous; Telomerase-mediated: ambiguous	ambiguous	predicted	1
H. sapiens (human)	AHSA2	130872	NM_001321300; NM_152392; NM_001321301; NM_001321302; NM_001321303; NM_001321304; NM_001321305;	ENSG00000173209	HGNC:20437	Q719I0	Protein synthesis and degradation		ALT: ambiguous; Telomerase-mediated: ambiguous	ambiguous	predicted	1
H. sapiens (human)	PIK3C2A	5286	NM_001321378; NM_002645; NM_001321380;	ENSG00000011405	HGNC:8971	O00443	Cell membrane / wall		ALT: ambiguous; Telomerase-mediated: ambiguous	ambiguous	predicted	1
H. sapiens (human)	CNPPD1	27013	NM_001321389; NM_015680; NM_001321390; NM_001321391;	ENSG00000115649	HGNC:25220	Q9BV87	--- not yet entered ---		ALT: ambiguous; Telomerase-mediated: ambiguous	ambiguous	predicted	1
H. sapiens (human)	AHSA1	10598	NM_001321441; NM_012111;	ENSG00000100591	HGNC:1189	O95433	Protein synthesis and degradation		ALT: ambiguous; Telomerase-mediated: ambiguous	ambiguous	predicted	1
H. sapiens (human)	NAA35	60560	NM_001321881; NM_024635; NM_001321882; NM_021929;	ENSG00000135040	HGNC:24340	Q5VZE5	--- not yet entered ---		ALT: ambiguous; Telomerase-mediated: ambiguous	ambiguous	predicted	1
H. sapiens (human)	PIAS2	9063	NM_001324046; NM_173206; NM_001324047; NM_001324048; NM_001324049; NM_001324051; NM_001324052; NM_001324053; NM_001324054; NM_001324055; NM_001324057; NM_001324058; NM_001324059; NM_001324060; NM_004671;	ENSG00000078043	HGNC:17311	O75928	--- not yet entered ---		ALT: ambiguous; Telomerase-mediated: ambiguous	ambiguous	predicted	1
H. sapiens (human)	ARRDC3	57561	NM_001329670; NM_020801; NM_001329671; NM_001329672;	ENSG00000113369	HGNC:29263	Q96B67	Cell membrane / wall		ALT: ambiguous; Telomerase-mediated: ambiguous	ambiguous	predicted	1
H. sapiens (human)	CALM3	808	NM_001329921; NM_005184; NM_001329922; NM_001329923; NM_001329924; NM_001329925; NM_001329926;	ENSG00000160014	HGNC:1449	P62158	--- not yet entered ---		ALT: ambiguous; Telomerase-mediated: ambiguous	ambiguous	predicted	1
H. sapiens (human)	DAW1	164781	NM_001330004; NM_178821;	ENSG00000123977	HGNC:26383	Q8N136	--- not yet entered ---		ALT: ambiguous; Telomerase-mediated: ambiguous	ambiguous	predicted	1
H. sapiens (human)	PRKD1	5587	NM_001330069; NM_002742;	ENSG00000184304	HGNC:9407	Q15139	--- not yet entered ---		ALT: ambiguous; Telomerase-mediated: ambiguous	ambiguous	predicted	1
H. sapiens (human)	VAMP2	6844	NM_001330125; NM_014232;	ENSG00000220205	HGNC:12643	P63027	Cell membrane / wall		ALT: ambiguous; Telomerase-mediated: ambiguous	ambiguous	predicted	1
H. sapiens (human)	RHBDL3	162494	NM_001330181; NM_138328;	ENSG00000141314	HGNC:16502	P58872	Cell membrane / wall		ALT: ambiguous; Telomerase-mediated: ambiguous	ambiguous	predicted	1
H. sapiens (human)	CALML6	163688	NM_001330313; NM_138705;	ENSG00000169885	HGNC:24193	Q8TD86	--- not yet entered ---		ALT: ambiguous; Telomerase-mediated: ambiguous	ambiguous	predicted	1
H. sapiens (human)	PRPSAP1	5635	NM_001330503; NM_002766;	ENSG00000161542	HGNC:9466	Q14558	--- not yet entered ---		ALT: ambiguous; Telomerase-mediated: ambiguous	ambiguous	predicted	1
H. sapiens (human)	PDXK	8566	NM_001331030; NM_021941; NM_003681;	ENSG00000160209	HGNC:8819	O00764	--- not yet entered ---		ALT: ambiguous; Telomerase-mediated: ambiguous	ambiguous	predicted	1
H. sapiens (human)	FOXF2	2295	NM_001452;	ENSG00000137273	HGNC:3810	Q12947	--- not yet entered ---		ALT: ambiguous; Telomerase-mediated: ambiguous	ambiguous	predicted	1
H. sapiens (human)	FOXJ1	2302	NM_001454;	ENSG00000129654	HGNC:3816	Q92949	--- not yet entered ---		ALT: ambiguous; Telomerase-mediated: ambiguous	ambiguous	predicted	1
H. sapiens (human)	FOXO3	2309	NM_001455; NM_201559;	ENSG00000118689	HGNC:3821	O43524	RNA transcription and processing	Telomerase activity;	ALT: ambiguous; Telomerase-mediated: ambiguous	ambiguous	predicted	2
H. sapiens (human)	AARS	16	NM_001605;	ENSG00000090861	HGNC:20	P49588	--- not yet entered ---		ALT: ambiguous; Telomerase-mediated: ambiguous	ambiguous	predicted	1
H. sapiens (human)	TRIM23	373	NM_001656; NM_033228; NM_033227;	ENSG00000113595	HGNC:660	P36406	--- not yet entered ---		ALT: ambiguous; Telomerase-mediated: ambiguous	ambiguous	predicted	1
H. sapiens (human)	ARL4D	379	NM_001661;	ENSG00000175906	HGNC:656	P49703	Cell membrane / wall		ALT: ambiguous; Telomerase-mediated: ambiguous	ambiguous	predicted	1
H. sapiens (human)	ARF6	382	NM_001663;	ENSG00000165527	HGNC:659	P62330	--- not yet entered ---		ALT: ambiguous; Telomerase-mediated: ambiguous	ambiguous	predicted	1
H. sapiens (human)	EIF4A2	1974	NM_001967;	ENSG00000156976	HGNC:3284	Q14240	--- not yet entered ---		ALT: ambiguous; Telomerase-mediated: ambiguous	ambiguous	predicted	1
H. sapiens (human)	FOXO1	2308	NM_002015;	ENSG00000150907	HGNC:3819	Q12778	DNA replication and repair		ALT: ambiguous; Telomerase-mediated: ambiguous	ambiguous	predicted	1
H. sapiens (human)	HSPA4	3308	NM_002154; NM_198431;	ENSG00000170606	HGNC:5237	P34932	--- not yet entered ---		ALT: ambiguous; Telomerase-mediated: ambiguous	ambiguous	screened	2
H. sapiens (human)	JUNB	3726	NM_002229;	ENSG00000171223	HGNC:6205	P17275	RNA transcription and processing	Telomerase activity;	ALT: ambiguous; Telomerase-mediated: ambiguous	ambiguous	predicted	2
H. sapiens (human)	OGG1	4968	NM_002542; NM_016829; NM_016819; NM_016820; NM_016821; NM_016826; NM_016827; NM_016828;	ENSG00000114026	HGNC:8125	O15527	DNA replication and repair		ALT: ambiguous; Telomerase-mediated: ambiguous	ambiguous	predicted	1
H. sapiens (human)	OPHN1	4983	NM_002547;	ENSG00000079482	HGNC:8148	O60890	--- not yet entered ---		ALT: ambiguous; Telomerase-mediated: ambiguous	ambiguous	predicted	1
H. sapiens (human)	CDK18	5129	NM_002596; NM_212503; NM_212502;	ENSG00000117266	HGNC:8751	Q07002	--- not yet entered ---		ALT: ambiguous; Telomerase-mediated: ambiguous	ambiguous	predicted	1
H. sapiens (human)	PDK4	5166	NM_002612;	ENSG00000004799	HGNC:8812	Q16654	Mitochondria		ALT: ambiguous; Telomerase-mediated: ambiguous	ambiguous	predicted	1
H. sapiens (human)	PFDN1	5201	NM_002622;	ENSG00000113068	HGNC:8866	O60925	Protein synthesis and degradation		ALT: ambiguous; Telomerase-mediated: ambiguous	ambiguous	predicted	1
H. sapiens (human)	POLR2G	5436	NM_002696;	ENSG00000168002	HGNC:9194	P62487	RNA transcription and processing		ALT: ambiguous; Telomerase-mediated: ambiguous	ambiguous	predicted	1
H. sapiens (human)	PSMC3	5702	NM_002804;	ENSG00000165916	HGNC:9549	P17980	DNA replication and repair		ALT: ambiguous; Telomerase-mediated: ambiguous	ambiguous	predicted	1
H. sapiens (human)	PSMD8	5714	NM_002812;	ENSG00000099341	HGNC:9566	P48556	DNA replication and repair		ALT: ambiguous; Telomerase-mediated: ambiguous	ambiguous	predicted	1
H. sapiens (human)	SMARCC1	6599	NM_003074;	ENSG00000173473	HGNC:11104	Q92922	Chromatin organization		ALT: ambiguous; Telomerase-mediated: ambiguous	ambiguous	predicted	1
H. sapiens (human)	SMARCE1	6605	NM_003079;	ENSG00000073584	HGNC:11109	Q969G3	Chromatin organization		ALT: ambiguous; Telomerase-mediated: ambiguous	ambiguous	predicted	1
H. sapiens (human)	TNNC2	7125	NM_003279;	ENSG00000101470	HGNC:11944	P02585	--- not yet entered ---		ALT: ambiguous; Telomerase-mediated: ambiguous	ambiguous	predicted	1
H. sapiens (human)	TNNC1	7134	NM_003280;	ENSG00000114854	HGNC:11943	P63316	Cellular structure		ALT: ambiguous; Telomerase-mediated: ambiguous	ambiguous	predicted	1
H. sapiens (human)	HSP90B1	7184	NM_003299;	ENSG00000166598	HGNC:12028	P14625	DNA replication and repair		ALT: ambiguous; Telomerase-mediated: ambiguous	ambiguous	screened	2
H. sapiens (human)	TSPYL1	7259	NM_003309;	ENSG00000189241	HGNC:12382	Q9H0U9	--- not yet entered ---		ALT: ambiguous; Telomerase-mediated: ambiguous	ambiguous	predicted	1
H. sapiens (human)	SLC7A5	8140	NM_003486;	ENSG00000103257	HGNC:11063	Q01650	Cell membrane / wall		ALT: ambiguous; Telomerase-mediated: ambiguous	ambiguous	predicted	1
H. sapiens (human)	PPM1D	8493	NM_003620;	ENSG00000170836	HGNC:9277	O15297	--- not yet entered ---		ALT: ambiguous; Telomerase-mediated: ambiguous	ambiguous	predicted	1
H. sapiens (human)	CAMK1	8536	NM_003656;	ENSG00000134072	HGNC:1459	Q14012	--- not yet entered ---		ALT: ambiguous; Telomerase-mediated: ambiguous	ambiguous	predicted	1
H. sapiens (human)	CDK13	8621	NM_003718; NM_031267;	ENSG00000065883	HGNC:1733	Q14004	RNA transcription and processing		ALT: ambiguous; Telomerase-mediated: ambiguous	ambiguous	screened	2
H. sapiens (human)	VAMP8	8673	NM_003761;	ENSG00000118640	HGNC:12647	Q9BV40	Cell membrane / wall		ALT: ambiguous; Telomerase-mediated: ambiguous	ambiguous	predicted	1
H. sapiens (human)	FOXH1	8928	NM_003923;	ENSG00000160973	HGNC:3814	O75593	--- not yet entered ---		ALT: ambiguous; Telomerase-mediated: ambiguous	ambiguous	predicted	1
H. sapiens (human)	PSMB8	5696	NM_004159; NM_148919;	ENSG00000204264	HGNC:9545	P28062	--- not yet entered ---		ALT: ambiguous; Telomerase-mediated: ambiguous	ambiguous	predicted	1
H. sapiens (human)	MED14	9282	NM_004229;	ENSG00000180182	HGNC:2370	O60244	RNA transcription and processing		ALT: ambiguous; Telomerase-mediated: ambiguous	ambiguous	predicted	1
H. sapiens (human)	GCSH	2653	NM_004483;	ENSG00000140905	HGNC:4208	P23434	Mitochondria		ALT: ambiguous; Telomerase-mediated: ambiguous	ambiguous	predicted	1
H. sapiens (human)	ARHGAP35	2909	NM_004491; NM_024342;	ENSG00000160007	HGNC:4591	Q9NRY4	--- not yet entered ---		ALT: ambiguous; Telomerase-mediated: ambiguous	ambiguous	predicted	1
H. sapiens (human)	FOXK2	3607	NM_004514; NM_181431; NM_181430;	ENSG00000141568	HGNC:6036	Q01167	--- not yet entered ---		ALT: ambiguous; Telomerase-mediated: ambiguous	ambiguous	predicted	1
H. sapiens (human)	RAB7A	7879	NM_004637;	ENSG00000075785	HGNC:9788	P51149	Cell membrane / wall		ALT: ambiguous; Telomerase-mediated: ambiguous	ambiguous	predicted	1
H. sapiens (human)	CDC23	8697	NM_004661;	ENSG00000094880	HGNC:1724	Q9UJX2	--- not yet entered ---		ALT: ambiguous; Telomerase-mediated: ambiguous	ambiguous	predicted	1
H. sapiens (human)	VAMP3	9341	NM_004781;	ENSG00000049245	HGNC:12644	Q15836	Cell membrane / wall		ALT: ambiguous; Telomerase-mediated: ambiguous	ambiguous	predicted	1
H. sapiens (human)	POLR2D	5433	NM_004805;	ENSG00000144231	HGNC:9191	O15514	RNA transcription and processing		ALT: ambiguous; Telomerase-mediated: ambiguous	ambiguous	predicted	1
H. sapiens (human)	SNRNP40	9410	NM_004814;	ENSG00000060688	HGNC:30857	Q96DI7	--- not yet entered ---		ALT: ambiguous; Telomerase-mediated: ambiguous	ambiguous	predicted	1
H. sapiens (human)	MRPL49	740	NM_004927;	ENSG00000149792	HGNC:1176	Q13405	Mitochondria		ALT: ambiguous; Telomerase-mediated: ambiguous	ambiguous	predicted	1
H. sapiens (human)	ABCC1	4363	NM_004996; NM_019902; NM_019862; NM_019898; NM_019899; NM_019900; NM_019901;	ENSG00000103222	HGNC:51	P33527	--- not yet entered ---		ALT: ambiguous; Telomerase-mediated: ambiguous	ambiguous	predicted	1
H. sapiens (human)	PIK3CD	5293	NM_005026;	ENSG00000171608	HGNC:8977	O00329	Cell membrane / wall		ALT: ambiguous; Telomerase-mediated: ambiguous	ambiguous	predicted	1
H. sapiens (human)	MED12	9968	NM_005120;	ENSG00000184634	HGNC:11957	Q93074	RNA transcription and processing		ALT: ambiguous; Telomerase-mediated: ambiguous	ambiguous	predicted	1
H. sapiens (human)	GNL1	2794	NM_005275;	ENSG00000204590	HGNC:4413	P36915	--- not yet entered ---		ALT: ambiguous; Telomerase-mediated: ambiguous	ambiguous	predicted	1
H. sapiens (human)	PIGK	10026	NM_005482;	ENSG00000142892	HGNC:8965	Q92643	--- not yet entered ---		ALT: ambiguous; Telomerase-mediated: ambiguous	ambiguous	predicted	1
H. sapiens (human)	ABCB6	10058	NM_005689;	ENSG00000115657	HGNC:47	Q9NP58	Mitochondria		ALT: ambiguous; Telomerase-mediated: ambiguous	ambiguous	predicted	1
H. sapiens (human)	ABCC9	10060	NM_005691; NM_020298; NM_020297;	ENSG00000069431	HGNC:60	O60706	--- not yet entered ---		ALT: ambiguous; Telomerase-mediated: ambiguous	ambiguous	predicted	1
H. sapiens (human)	ARPC2	10109	NM_005731; NM_152862;	ENSG00000163466	HGNC:705	O15144	--- not yet entered ---		ALT: ambiguous; Telomerase-mediated: ambiguous	ambiguous	predicted	1
H. sapiens (human)	PRKD3	23683	NM_005813;	ENSG00000115825	HGNC:9408	O94806	--- not yet entered ---		ALT: ambiguous; Telomerase-mediated: ambiguous	ambiguous	predicted	1
H. sapiens (human)	PIK3CA	5290	NM_006218;	ENSG00000121879	HGNC:8975	P42336	Cell membrane / wall		ALT: ambiguous; Telomerase-mediated: ambiguous	ambiguous	predicted	1
H. sapiens (human)	POLR2I	5438	NM_006233;	ENSG00000105258	HGNC:9196	P36954	RNA transcription and processing		ALT: ambiguous; Telomerase-mediated: ambiguous	ambiguous	predicted	1
H. sapiens (human)	TLN1	7094	NM_006289;	ENSG00000137076	HGNC:11845	Q9Y490	Cell membrane / wall		ALT: ambiguous; Telomerase-mediated: ambiguous	ambiguous	screened	2
H. sapiens (human)	TSG101	7251	NM_006292;	ENSG00000074319	HGNC:15971	Q99816	--- not yet entered ---		ALT: ambiguous; Telomerase-mediated: ambiguous	ambiguous	predicted	1
H. sapiens (human)	HMG20B	10362	NM_006339;	ENSG00000064961	HGNC:5002	Q9P0W2	Chromatin organization		ALT: ambiguous; Telomerase-mediated: ambiguous	ambiguous	predicted	1
H. sapiens (human)	RNASEH2A	10535	NM_006397;	ENSG00000104889	HGNC:18518	O75792	DNA replication and repair		ALT: ambiguous; Telomerase-mediated: ambiguous	ambiguous	predicted	1
H. sapiens (human)	PSMC4	5704	NM_006503; NM_153001;	ENSG00000013275	HGNC:9551	P43686	DNA replication and repair		ALT: ambiguous; Telomerase-mediated: ambiguous	ambiguous	predicted	1
H. sapiens (human)	VAMP5	10791	NM_006634;	ENSG00000168899	HGNC:12646	O95183	Cell membrane / wall		ALT: ambiguous; Telomerase-mediated: ambiguous	ambiguous	predicted	1
H. sapiens (human)	PSKH1	5681	NM_006742;	ENSG00000159792	HGNC:9529	P11801	--- not yet entered ---		ALT: ambiguous; Telomerase-mediated: ambiguous	ambiguous	predicted	1
H. sapiens (human)	RAB32	10981	NM_006834;	ENSG00000118508	HGNC:9772	Q13637	Mitochondria		ALT: ambiguous; Telomerase-mediated: ambiguous	ambiguous	predicted	1
H. sapiens (human)	RPL10A	4736	NM_007104;	ENSG00000198755	HGNC:10299	P62906	--- not yet entered ---		ALT: ambiguous; Telomerase-mediated: ambiguous	ambiguous	predicted	1
H. sapiens (human)	SEC63	11231	NM_007214; NM_018529;	ENSG00000025796	HGNC:21082	Q9UGP8	Cell membrane / wall		ALT: ambiguous; Telomerase-mediated: ambiguous	ambiguous	predicted	1
H. sapiens (human)	PIGN	23556	NM_012327; NM_176787;	ENSG00000197563	HGNC:8967	O95427	DNA replication and repair		ALT: ambiguous; Telomerase-mediated: ambiguous	ambiguous	predicted	1
H. sapiens (human)	NUFIP1	26747	NM_012345;	ENSG00000083635	HGNC:8057	Q9UHK0	--- not yet entered ---		ALT: ambiguous; Telomerase-mediated: ambiguous	ambiguous	predicted	1
H. sapiens (human)	SEC61A1	29927	NM_013336;	ENSG00000058262	HGNC:18276	P61619	Cell membrane / wall		ALT: ambiguous; Telomerase-mediated: ambiguous	ambiguous	predicted	1
H. sapiens (human)	POMT2	29954	NM_013382;	ENSG00000009830	HGNC:19743	Q9UKY4	--- not yet entered ---		ALT: ambiguous; Telomerase-mediated: ambiguous	ambiguous	predicted	1
H. sapiens (human)	MRM2	29960	NM_013393; NM_177442;	ENSG00000122687	HGNC:16352	Q9UI43	Mitochondria		ALT: ambiguous; Telomerase-mediated: ambiguous	ambiguous	predicted	1
H. sapiens (human)	ATAD2	29028	NM_014109;	ENSG00000156802	HGNC:30123	Q6PL18	Chromatin organization		ALT: ambiguous; Telomerase-mediated: ambiguous	ambiguous	predicted	1
H. sapiens (human)	PPP2R1A	5518	NM_014225;	ENSG00000105568	HGNC:9302	P30153	--- not yet entered ---		ALT: ambiguous; Telomerase-mediated: ambiguous	ambiguous	predicted	1
H. sapiens (human)	RBX1	9978	NM_014248;	ENSG00000100387	HGNC:9928	P62877	DNA replication and repair		ALT: ambiguous; Telomerase-mediated: ambiguous	ambiguous	predicted	1
H. sapiens (human)	SLC7A11	23657	NM_014331;	ENSG00000151012	HGNC:11059	Q9UPY5	Cell membrane / wall		ALT: ambiguous; Telomerase-mediated: ambiguous	ambiguous	predicted	1
H. sapiens (human)	PIK3R4	30849	NM_014602;	ENSG00000196455	HGNC:8982	Q99570	Cell membrane / wall		ALT: ambiguous; Telomerase-mediated: ambiguous	ambiguous	predicted	1
H. sapiens (human)	MDN1	23195	NM_014611;	ENSG00000112159	HGNC:18302	Q9NU22	Protein synthesis and degradation		ALT: ambiguous; Telomerase-mediated: ambiguous	ambiguous	predicted	1
H. sapiens (human)	PPM1F	9647	NM_014634;	ENSG00000100034	HGNC:19388	P49593	--- not yet entered ---		ALT: ambiguous; Telomerase-mediated: ambiguous	ambiguous	predicted	1
H. sapiens (human)	LPIN2	9663	NM_014646;	ENSG00000101577	HGNC:14450	Q92539	--- not yet entered ---		ALT: ambiguous; Telomerase-mediated: ambiguous	ambiguous	predicted	1
H. sapiens (human)	IPO13	9670	NM_014652;	ENSG00000117408	HGNC:16853	O94829	--- not yet entered ---		ALT: ambiguous; Telomerase-mediated: ambiguous	ambiguous	predicted	1
H. sapiens (human)	DHX34	9704	NM_014681; NM_194428;	ENSG00000134815	HGNC:16719	Q14147	--- not yet entered ---		ALT: ambiguous; Telomerase-mediated: ambiguous	ambiguous	predicted	1
H. sapiens (human)	EIF4A3	9775	NM_014740;	ENSG00000141543	HGNC:18683	P38919	--- not yet entered ---		ALT: ambiguous; Telomerase-mediated: ambiguous	ambiguous	predicted	1
H. sapiens (human)	PPM1E	22843	NM_014906;	ENSG00000175175	HGNC:19322	Q8WY54	--- not yet entered ---		ALT: ambiguous; Telomerase-mediated: ambiguous	ambiguous	predicted	1
H. sapiens (human)	USP33	23032	NM_015017; NM_201626; NM_201624;	ENSG00000077254	HGNC:20059	Q8TEY7	--- not yet entered ---		ALT: ambiguous; Telomerase-mediated: ambiguous	ambiguous	predicted	1
H. sapiens (human)	TLN2	83660	NM_015059;	ENSG00000171914	HGNC:15447	Q9Y4G6	--- not yet entered ---		ALT: ambiguous; Telomerase-mediated: ambiguous	ambiguous	predicted	1
H. sapiens (human)	CDK12	51755	NM_015083; NM_016507;	ENSG00000167258	HGNC:24224	Q9NYV4	DNA replication and repair		ALT: ambiguous; Telomerase-mediated: ambiguous	ambiguous	predicted	1
H. sapiens (human)	RTF1	23168	NM_015138;	ENSG00000137815	HGNC:28996	Q92541	Chromatin organization		ALT: ambiguous; Telomerase-mediated: ambiguous	ambiguous	predicted	1
H. sapiens (human)	CSTF2T	23283	NM_015235;	ENSG00000177613	HGNC:17086	Q9H0L4	--- not yet entered ---		ALT: ambiguous; Telomerase-mediated: ambiguous	ambiguous	predicted	1
H. sapiens (human)	RRP8	23378	NM_015324;	ENSG00000132275	HGNC:29030	O43159	Chromatin organization		ALT: ambiguous; Telomerase-mediated: ambiguous	ambiguous	predicted	1
H. sapiens (human)	UPF2	26019	NM_015542; NM_080599;	ENSG00000151461	HGNC:17854	Q9HAU5	RNA transcription and processing	Telomere repeat binding;	ALT: ambiguous; Telomerase-mediated: ambiguous	ambiguous	predicted	2
H. sapiens (human)	GPATCH4	54865	NM_015590; NM_182679; NM_017725;	ENSG00000160818	HGNC:25982		--- not yet entered ---		ALT: ambiguous; Telomerase-mediated: ambiguous	ambiguous	predicted	1
H. sapiens (human)	RPS27L	51065	NM_015920;	ENSG00000185088	HGNC:18476	Q71UM5	--- not yet entered ---		ALT: ambiguous; Telomerase-mediated: ambiguous	ambiguous	predicted	1
H. sapiens (human)	MED31	51003	NM_016060;	ENSG00000108590	HGNC:24260	Q9Y3C7	RNA transcription and processing		ALT: ambiguous; Telomerase-mediated: ambiguous	ambiguous	predicted	1
H. sapiens (human)	NAA20	51126	NM_016100; NM_181528; NM_181527;	ENSG00000173418	HGNC:15908	P61599	--- not yet entered ---		ALT: ambiguous; Telomerase-mediated: ambiguous	ambiguous	predicted	1
H. sapiens (human)	LSM7	51690	NM_016199;	ENSG00000130332	HGNC:20470	Q9UK45	--- not yet entered ---		ALT: ambiguous; Telomerase-mediated: ambiguous	ambiguous	predicted	1
H. sapiens (human)	LSM8	51691	NM_016200;	ENSG00000128534	HGNC:20471	O95777	--- not yet entered ---		ALT: ambiguous; Telomerase-mediated: ambiguous	ambiguous	predicted	1
H. sapiens (human)	VPS28	51160	NM_016208; NM_183057;	ENSG00000160948	HGNC:18178	Q9UK41	--- not yet entered ---		ALT: ambiguous; Telomerase-mediated: ambiguous	ambiguous	predicted	1
H. sapiens (human)	TUBE1	51175	NM_016262;	ENSG00000074935	HGNC:20775	Q9UJT0	--- not yet entered ---		ALT: ambiguous; Telomerase-mediated: ambiguous	ambiguous	predicted	1
H. sapiens (human)	DNAJB11	51726	NM_016306;	ENSG00000090520	HGNC:14889	Q9UBS4	Protein synthesis and degradation		ALT: ambiguous; Telomerase-mediated: ambiguous	ambiguous	screened	2
H. sapiens (human)	RAB9B	51209	NM_016370;	ENSG00000123570	HGNC:14090	Q9NP90	--- not yet entered ---		ALT: ambiguous; Telomerase-mediated: ambiguous	ambiguous	predicted	1
H. sapiens (human)	USP18	11274	NM_017414;	ENSG00000184979	HGNC:12616	Q9UMW8	--- not yet entered ---		ALT: ambiguous; Telomerase-mediated: ambiguous	ambiguous	predicted	1
H. sapiens (human)	CALML5	51806	NM_017422;	ENSG00000178372	HGNC:18180	Q9NZT1	--- not yet entered ---		ALT: ambiguous; Telomerase-mediated: ambiguous	ambiguous	predicted	1
H. sapiens (human)	LRRC40	55631	NM_017768;	ENSG00000066557	HGNC:26004	Q9H9A6	--- not yet entered ---		ALT: ambiguous; Telomerase-mediated: ambiguous	ambiguous	predicted	1
H. sapiens (human)	ELOVL2	54898	NM_017770;	ENSG00000197977	HGNC:14416	Q9NXB9	Cell membrane / wall		ALT: ambiguous; Telomerase-mediated: ambiguous	ambiguous	predicted	1
H. sapiens (human)	UBE2R2	54926	NM_017811;	ENSG00000107341	HGNC:19907	Q712K3	--- not yet entered ---		ALT: ambiguous; Telomerase-mediated: ambiguous	ambiguous	predicted	1
H. sapiens (human)	IWS1	55677	NM_017969;	ENSG00000163166	HGNC:25467	Q96ST2	Chromatin organization		ALT: ambiguous; Telomerase-mediated: ambiguous	ambiguous	predicted	1
H. sapiens (human)	GPATCH1	55094	NM_018025;	ENSG00000076650	HGNC:24658	Q9BRR8	--- not yet entered ---		ALT: ambiguous; Telomerase-mediated: ambiguous	ambiguous	predicted	1
H. sapiens (human)	TSR1	55720	NM_018128;	ENSG00000167721	HGNC:25542	Q2NL82	--- not yet entered ---		ALT: ambiguous; Telomerase-mediated: ambiguous	ambiguous	predicted	1
H. sapiens (human)	PNPO	55163	NM_018129;	ENSG00000108439	HGNC:30260	Q9NVS9	--- not yet entered ---		ALT: ambiguous; Telomerase-mediated: ambiguous	ambiguous	predicted	1
H. sapiens (human)	DHX32	55760	NM_018180;	ENSG00000089876	HGNC:16717	Q7L7V1	--- not yet entered ---		ALT: ambiguous; Telomerase-mediated: ambiguous	ambiguous	predicted	1
H. sapiens (human)	DNAJC11	55735	NM_018198;	ENSG00000007923	HGNC:25570	Q9NVH1	--- not yet entered ---		ALT: ambiguous; Telomerase-mediated: ambiguous	ambiguous	predicted	1
H. sapiens (human)	SMU1	55234	NM_018225;	ENSG00000122692	HGNC:18247	Q2TAY7	--- not yet entered ---		ALT: ambiguous; Telomerase-mediated: ambiguous	ambiguous	predicted	1
H. sapiens (human)	LSG1	55341	NM_018385;	ENSG00000041802	HGNC:25652	Q9H089	--- not yet entered ---		ALT: ambiguous; Telomerase-mediated: ambiguous	ambiguous	predicted	1
H. sapiens (human)	FOXJ2	55810	NM_018416;	ENSG00000065970	HGNC:24818	Q9P0K8	--- not yet entered ---		ALT: ambiguous; Telomerase-mediated: ambiguous	ambiguous	predicted	1
H. sapiens (human)	ARHGAP15	55843	NM_018460;	ENSG00000075884	HGNC:21030	Q53QZ3	--- not yet entered ---		ALT: ambiguous; Telomerase-mediated: ambiguous	ambiguous	predicted	1
H. sapiens (human)	LRRC59	55379	NM_018509;	ENSG00000108829	HGNC:28817	Q96AG4	--- not yet entered ---		ALT: ambiguous; Telomerase-mediated: ambiguous	ambiguous	predicted	1
H. sapiens (human)	WDR5B	54554	NM_019069;	ENSG00000196981	HGNC:17826	Q86VZ2	--- not yet entered ---		ALT: ambiguous; Telomerase-mediated: ambiguous	ambiguous	predicted	1
H. sapiens (human)	RNF20	56254	NM_019592;	ENSG00000155827	HGNC:10062	Q5VTR2	Chromatin organization		ALT: ambiguous; Telomerase-mediated: ambiguous	ambiguous	predicted	1
H. sapiens (human)	SLC7A10	56301	NM_019849;	ENSG00000130876	HGNC:11058	Q9NS82	--- not yet entered ---		ALT: ambiguous; Telomerase-mediated: ambiguous	ambiguous	predicted	1
H. sapiens (human)	ZMIZ1	57178	NM_020338;	ENSG00000108175	HGNC:16493	Q9ULJ6	--- not yet entered ---		ALT: ambiguous; Telomerase-mediated: ambiguous	ambiguous	predicted	1
H. sapiens (human)	CAMK1G	57172	NM_020439;	ENSG00000008118	HGNC:14585	Q96NX5	--- not yet entered ---		ALT: ambiguous; Telomerase-mediated: ambiguous	ambiguous	predicted	1
H. sapiens (human)	HHATL	57467	NM_020707;	ENSG00000010282	HGNC:13242	Q9HCP6	Cell membrane / wall		ALT: ambiguous; Telomerase-mediated: ambiguous	ambiguous	predicted	1
H. sapiens (human)	AARS2	57505	NM_020745;	ENSG00000124608	HGNC:21022	Q5JTZ9	Mitochondria		ALT: ambiguous; Telomerase-mediated: ambiguous	ambiguous	predicted	1
H. sapiens (human)	ARHGAP21	57584	NM_020824;	ENSG00000107863	HGNC:23725	Q5T5U3	--- not yet entered ---		ALT: ambiguous; Telomerase-mediated: ambiguous	ambiguous	predicted	1
H. sapiens (human)	VPS18	57617	NM_020857;	ENSG00000104142	HGNC:15972	Q9P253	Cell membrane / wall		ALT: ambiguous; Telomerase-mediated: ambiguous	ambiguous	predicted	1
H. sapiens (human)	RRAGD	58528	NM_021244;	ENSG00000025039	HGNC:19903	Q9NQL2	--- not yet entered ---		ALT: ambiguous; Telomerase-mediated: ambiguous	ambiguous	predicted	1
H. sapiens (human)	TSPYL4	23270	NM_021648;	ENSG00000187189	HGNC:21559	Q9UJ04	--- not yet entered ---		ALT: ambiguous; Telomerase-mediated: ambiguous	ambiguous	predicted	1
H. sapiens (human)	TSPYL2	64061	NM_022117;	ENSG00000184205	HGNC:24358	Q9H2G4	--- not yet entered ---		ALT: ambiguous; Telomerase-mediated: ambiguous	ambiguous	predicted	1
H. sapiens (human)	RAB38	23682	NM_022337;	ENSG00000123892	HGNC:9776	P57729	--- not yet entered ---		ALT: ambiguous; Telomerase-mediated: ambiguous	ambiguous	predicted	1
H. sapiens (human)	SUDS3	64426	NM_022491;	ENSG00000111707	HGNC:29545	Q9H7L9	Chromatin organization		ALT: ambiguous; Telomerase-mediated: ambiguous	ambiguous	predicted	1
H. sapiens (human)	RPS18	6222	NM_022551;	ENSG00000231500	HGNC:10401	P62269	--- not yet entered ---		ALT: ambiguous; Telomerase-mediated: ambiguous	ambiguous	predicted	1
H. sapiens (human)	TSPY2	64591	NM_022573;	ENSG00000168757	HGNC:23924	A6NKD2	--- not yet entered ---		ALT: ambiguous; Telomerase-mediated: ambiguous	ambiguous	predicted	1
H. sapiens (human)	GIGYF1	64599	NM_022574;	ENSG00000146830	HGNC:9126	O75420	--- not yet entered ---		ALT: ambiguous; Telomerase-mediated: ambiguous	ambiguous	predicted	1
H. sapiens (human)	ELOVL4	6785	NM_022726;	ENSG00000118402	HGNC:14415	Q9GZR5	Cell membrane / wall		ALT: ambiguous; Telomerase-mediated: ambiguous	ambiguous	predicted	1
H. sapiens (human)	ARV1	64801	NM_022786;	ENSG00000173409	HGNC:29561	Q9H2C2	Cell membrane / wall		ALT: ambiguous; Telomerase-mediated: ambiguous	ambiguous	predicted	1
H. sapiens (human)	UPF3B	65109	NM_023010; NM_080632;	ENSG00000125351	HGNC:20439	Q9BZI7	--- not yet entered ---		ALT: ambiguous; Telomerase-mediated: ambiguous	ambiguous	predicted	1
H. sapiens (human)	UPF3A	65110	NM_023011; NM_080687;	ENSG00000169062	HGNC:20332	Q9H1J1	RNA transcription and processing	Telomere repeat binding;	ALT: ambiguous; Telomerase-mediated: ambiguous	ambiguous	predicted	2
H. sapiens (human)	MRPL34	64981	NM_023937;	ENSG00000130312	HGNC:14488	Q9BQ48	Mitochondria		ALT: ambiguous; Telomerase-mediated: ambiguous	ambiguous	predicted	1
H. sapiens (human)	DDX50	79009	NM_024045;	ENSG00000107625	HGNC:17906	Q9BQ39	--- not yet entered ---		ALT: ambiguous; Telomerase-mediated: ambiguous	ambiguous	predicted	1
H. sapiens (human)	NOC4L	79050	NM_024078;	ENSG00000184967	HGNC:28461	Q9BVI4	--- not yet entered ---		ALT: ambiguous; Telomerase-mediated: ambiguous	ambiguous	predicted	1
H. sapiens (human)	DSCC1	79075	NM_024094;	ENSG00000136982	HGNC:24453	Q9BVC3	DNA replication and repair		ALT: ambiguous; Telomerase-mediated: ambiguous	ambiguous	screened	2
H. sapiens (human)	ARHGAP10	79658	NM_024605;	ENSG00000071205	HGNC:26099	A1A4S6	--- not yet entered ---		ALT: ambiguous; Telomerase-mediated: ambiguous	ambiguous	predicted	1
H. sapiens (human)	LRRK1	79705	NM_024652;	ENSG00000154237	HGNC:18608	Q38SD2	--- not yet entered ---		ALT: ambiguous; Telomerase-mediated: ambiguous	ambiguous	predicted	1
H. sapiens (human)	ERMP1	79956	NM_024896;	ENSG00000099219	HGNC:23703	Q7Z2K6	--- not yet entered ---		ALT: ambiguous; Telomerase-mediated: ambiguous	ambiguous	predicted	1
H. sapiens (human)	ARL14	80117	NM_025047;	ENSG00000179674	HGNC:22974	Q8N4G2	--- not yet entered ---		ALT: ambiguous; Telomerase-mediated: ambiguous	ambiguous	predicted	1
H. sapiens (human)	ILKAP	80895	NM_030768; NM_176799;	ENSG00000132323	HGNC:15566	Q9H0C8	--- not yet entered ---		ALT: ambiguous; Telomerase-mediated: ambiguous	ambiguous	predicted	1
H. sapiens (human)	TUBB1	81027	NM_030773;	ENSG00000101162	HGNC:16257	Q9H4B7	--- not yet entered ---		ALT: ambiguous; Telomerase-mediated: ambiguous	ambiguous	screened	2
H. sapiens (human)	ISCA1	81689	NM_030940;	ENSG00000135070	HGNC:28660	Q9BUE6	Mitochondria		ALT: ambiguous; Telomerase-mediated: ambiguous	ambiguous	predicted	1
H. sapiens (human)	ARPC5L	81873	NM_030978;	ENSG00000136950	HGNC:23366	Q9BPX5	Cellular structure		ALT: ambiguous; Telomerase-mediated: ambiguous	ambiguous	predicted	1
H. sapiens (human)	SYDE2	84144	NM_032184;	ENSG00000097096	HGNC:25841	Q5VT97	--- not yet entered ---		ALT: ambiguous; Telomerase-mediated: ambiguous	ambiguous	predicted	1
H. sapiens (human)	PRPF38A	84950	NM_032284; NM_032864;	ENSG00000134748	HGNC:25930	Q8NAV1	--- not yet entered ---		ALT: ambiguous; Telomerase-mediated: ambiguous	ambiguous	predicted	1
H. sapiens (human)	BRMS1L	84312	NM_032352;	ENSG00000100916	HGNC:20512	Q5PSV4	Chromatin organization		ALT: ambiguous; Telomerase-mediated: ambiguous	ambiguous	predicted	1
H. sapiens (human)	VPS25	84313	NM_032353;	ENSG00000131475	HGNC:28122	Q9BRG1	RNA transcription and processing		ALT: ambiguous; Telomerase-mediated: ambiguous	ambiguous	predicted	1
H. sapiens (human)	EFCAB7	84455	NM_032437;	ENSG00000203965	HGNC:29379	A8K855	--- not yet entered ---		ALT: ambiguous; Telomerase-mediated: ambiguous	ambiguous	predicted	1
H. sapiens (human)	ABCC11	85320	NM_032583; NM_145186; NM_033151;	ENSG00000121270	HGNC:14639	Q96J66	--- not yet entered ---		ALT: ambiguous; Telomerase-mediated: ambiguous	ambiguous	predicted	1
H. sapiens (human)	LRCH3	84859	NM_032773;	ENSG00000186001	HGNC:28637	Q96II8	--- not yet entered ---		ALT: ambiguous; Telomerase-mediated: ambiguous	ambiguous	predicted	1
H. sapiens (human)	RHPN2	85415	NM_033103;	ENSG00000131941	HGNC:19974	Q8IUC4	--- not yet entered ---		ALT: ambiguous; Telomerase-mediated: ambiguous	ambiguous	predicted	1
H. sapiens (human)	PSKH2	85481	NM_033126;	ENSG00000147613	HGNC:18997	Q96QS6	--- not yet entered ---		ALT: ambiguous; Telomerase-mediated: ambiguous	ambiguous	predicted	1
H. sapiens (human)	ABCC12	94160	NM_033226; NM_145190; NM_145187; NM_145188; NM_145189;	ENSG00000140798	HGNC:14640	Q96J65	--- not yet entered ---		ALT: ambiguous; Telomerase-mediated: ambiguous	ambiguous	predicted	1
H. sapiens (human)	TSPYL5	85453	NM_033512;	ENSG00000180543	HGNC:29367	Q86VY4	--- not yet entered ---		ALT: ambiguous; Telomerase-mediated: ambiguous	ambiguous	predicted	1
H. sapiens (human)	HELB	92797	NM_033647;	ENSG00000127311	HGNC:17196	Q8NG08	DNA replication and repair		ALT: ambiguous; Telomerase-mediated: ambiguous	ambiguous	predicted	1
H. sapiens (human)	RHPN1	114822	NM_052924;	ENSG00000158106	HGNC:19973	Q8TCX5	--- not yet entered ---		ALT: ambiguous; Telomerase-mediated: ambiguous	ambiguous	predicted	1
H. sapiens (human)	MED12L	116931	NM_053002;	ENSG00000144893	HGNC:16050	Q86YW9	RNA transcription and processing		ALT: ambiguous; Telomerase-mediated: ambiguous	ambiguous	predicted	1
H. sapiens (human)	TADA1	117143	NM_053053;	ENSG00000152382	HGNC:30631	Q96BN2	--- not yet entered ---		ALT: ambiguous; Telomerase-mediated: ambiguous	ambiguous	predicted	1
H. sapiens (human)	EXOSC6	118460	NM_058219;	ENSG00000223496	HGNC:19055	Q5RKV6	Chromatin organization		ALT: ambiguous; Telomerase-mediated: ambiguous	ambiguous	predicted	1
H. sapiens (human)	DQX1	165545	NM_133637;	ENSG00000144045	HGNC:20410	Q8TE96	--- not yet entered ---		ALT: ambiguous; Telomerase-mediated: ambiguous	ambiguous	predicted	1
H. sapiens (human)	ARL11	115761	NM_138450;	ENSG00000152213	HGNC:24046	Q969Q4	--- not yet entered ---		ALT: ambiguous; Telomerase-mediated: ambiguous	ambiguous	predicted	1
H. sapiens (human)	SLC7A13	157724	NM_138817;	ENSG00000164893	HGNC:23092	Q8TCU3	--- not yet entered ---		ALT: ambiguous; Telomerase-mediated: ambiguous	ambiguous	predicted	1
H. sapiens (human)	FLCN	201163	NM_144606; NM_144997;	ENSG00000154803	HGNC:27310	Q8NFG4	--- not yet entered ---		ALT: ambiguous; Telomerase-mediated: ambiguous	ambiguous	predicted	1
H. sapiens (human)	ELOVL3	83401	NM_152310;	ENSG00000119915	HGNC:18047	Q9HB03	Cell membrane / wall		ALT: ambiguous; Telomerase-mediated: ambiguous	ambiguous	predicted	1
H. sapiens (human)	LRR1	122769	NM_152329; NM_203467; NM_203466;	ENSG00000165501	HGNC:19742	Q96L50	--- not yet entered ---		ALT: ambiguous; Telomerase-mediated: ambiguous	ambiguous	predicted	1
H. sapiens (human)	ARHGAP42	143872	NM_152432;	ENSG00000165895	HGNC:26545	A6NI28	--- not yet entered ---		ALT: ambiguous; Telomerase-mediated: ambiguous	ambiguous	predicted	1
H. sapiens (human)	PPM1K	152926	NM_152542;	ENSG00000163644	HGNC:25415	Q8N3J5	Mitochondria		ALT: ambiguous; Telomerase-mediated: ambiguous	ambiguous	predicted	1
H. sapiens (human)	NAGS	162417	NM_153006;	ENSG00000161653	HGNC:17996	Q8N159	Mitochondria		ALT: ambiguous; Telomerase-mediated: ambiguous	ambiguous	predicted	1
H. sapiens (human)	PCSK9	255738	NM_174936;	ENSG00000169174	HGNC:20001	Q8NBP7	--- not yet entered ---		ALT: ambiguous; Telomerase-mediated: ambiguous	ambiguous	predicted	1
H. sapiens (human)	PRPS1L1	221823	NM_1758862;	ENSG00000229937	HGNC:9463	P21108	--- not yet entered ---		ALT: ambiguous; Telomerase-mediated: ambiguous	ambiguous	predicted	1
H. sapiens (human)	TUBB2B	347733	NM_178012;	ENSG00000137285	HGNC:30829	Q9BVA1	--- not yet entered ---		ALT: ambiguous; Telomerase-mediated: ambiguous	ambiguous	predicted	1
H. sapiens (human)	ARL5B	221079	NM_178815;	ENSG00000165997	HGNC:23052	Q96KC2	--- not yet entered ---		ALT: ambiguous; Telomerase-mediated: ambiguous	ambiguous	predicted	1
H. sapiens (human)	ARRDC4	91947	NM_183376;	ENSG00000140450	HGNC:28087	Q8NCT1	--- not yet entered ---		ALT: ambiguous; Telomerase-mediated: ambiguous	ambiguous	predicted	1
H. sapiens (human)	PHLPP1	23239	NM_194449;	ENSG00000081913	HGNC:20610	O60346	Cell membrane / wall		ALT: ambiguous; Telomerase-mediated: ambiguous	ambiguous	predicted	1
H. sapiens (human)	NAT16	375607	NM_198571;	ENSG00000167011	HGNC:22030	Q8N8M0	--- not yet entered ---		ALT: ambiguous; Telomerase-mediated: ambiguous	ambiguous	predicted	1
H. sapiens (human)	USP50	373509	NM_203494;	ENSG00000170236	HGNC:20079	Q70EL3	--- not yet entered ---		ALT: ambiguous; Telomerase-mediated: ambiguous	ambiguous	predicted	1
H. sapiens (human)	TSEN54	283989	NM_207346;	ENSG00000182173	HGNC:27561	Q7Z6J9	--- not yet entered ---		ALT: ambiguous; Telomerase-mediated: ambiguous	ambiguous	predicted	1
H. sapiens (human)	ATG16L1	55054	NM_0011902661; NM_0011902661; NM_0011902671; NM_0011902671; NM_0179743; NM_0179743; NM_0308036; NM_0308036; NM_1988902; NM_1988902;	ENSG00000085978	HGNC:21498	Q676U5	Mitochondria		ALT: ambiguous; Telomerase-mediated: ambiguous	ambiguous	predicted	1
H. sapiens (human)	CALM1P1	802		ENSG00000223467	HGNC:1443		--- not yet entered ---		ALT: ambiguous; Telomerase-mediated: ambiguous	ambiguous	predicted	1
H. sapiens (human)	HSP90AA4P	3323		ENSG00000205100	HGNC:5255		--- not yet entered ---		ALT: ambiguous; Telomerase-mediated: ambiguous	ambiguous	predicted	1
H. sapiens (human)	HSP90AA5P	730211		ENSG00000205955	HGNC:32535		--- not yet entered ---		ALT: ambiguous; Telomerase-mediated: ambiguous	ambiguous	predicted	1
H. sapiens (human)	HSP90AB2P	391634			HGNC:32537	Q58FF8	--- not yet entered ---		ALT: ambiguous; Telomerase-mediated: ambiguous	ambiguous	predicted	1
H. sapiens (human)	HSP90AB3P	3327		ENSG00000183199	HGNC:5259		--- not yet entered ---		ALT: ambiguous; Telomerase-mediated: ambiguous	ambiguous	predicted	1
H. sapiens (human)	HSP90AB4P	664618		ENSG00000282100	HGNC:32538		--- not yet entered ---		ALT: ambiguous; Telomerase-mediated: ambiguous	ambiguous	predicted	1
H. sapiens (human)	RPS10P5	93144		ENSG00000101278	HGNC:15795		--- not yet entered ---		ALT: ambiguous; Telomerase-mediated: ambiguous	ambiguous	predicted	1
H. sapiens (human)	RPS4XP21	126235		ENSG00000186008	HGNC:36228		--- not yet entered ---		ALT: ambiguous; Telomerase-mediated: ambiguous	ambiguous	predicted	1
H. sapiens (human)	TSPY26P	128854		ENSG00000235217	HGNC:16256		--- not yet entered ---		ALT: ambiguous; Telomerase-mediated: ambiguous	ambiguous	predicted	1
H. sapiens (human)	TSPY6P	653174		ENSG00000270073	HGNC:34039		--- not yet entered ---		ALT: ambiguous; Telomerase-mediated: ambiguous	ambiguous	predicted	1
H. sapiens (human)	TRAPPC2B	10597	NM_0013552041;	ENSG00000256060	HGNC:10710		--- not yet entered ---		ALT: ambiguous; Telomerase-mediated: ambiguous	ambiguous	predicted	1
H. sapiens (human)	UBTFL6	643615		ENSG00000228970	HGNC:35406		RNA transcription and processing		ALT: ambiguous; Telomerase-mediated: ambiguous	ambiguous	predicted	1
H. sapiens (human)	ARHGAP45	23526	NM_001258328; NM_012292; NM_001282334; NM_001282335; NM_001321232;	ENSG00000180448	HGNC:17102	Q92619	--- not yet entered ---		ALT: ambiguous; Telomerase-mediated: ambiguous	ambiguous	predicted	1
H. sapiens (human)	FAM197Y5	100289150		ENSG00000225516	HGNC:37467		--- not yet entered ---		ALT: ambiguous; Telomerase-mediated: ambiguous	ambiguous	predicted	1
H. sapiens (human)	FAM197Y1	100289265		ENSG00000224336	HGNC:37464		--- not yet entered ---		ALT: ambiguous; Telomerase-mediated: ambiguous	ambiguous	predicted	1
H. sapiens (human)	APAF1	317	NM_001160; NM_013229; NM_181861; NM_181868; NM_181869;	ENSG00000120868	HGNC:576	O14727	--- not yet entered ---		ALT: ambiguous; Telomerase-mediated: ambiguous	ambiguous	predicted	1
H. sapiens (human)	TEX13A	56157	NM_001291277; NM_031274;	ENSG00000268629	HGNC:11735	Q9BXU3	--- not yet entered ---		ALT: ambiguous; Telomerase-mediated: ambiguous	ambiguous	predicted	1
H. sapiens (human)	TEX13B	56156	NM_031273;	ENSG00000170925	HGNC:11736	Q9BXU2	--- not yet entered ---		ALT: ambiguous; Telomerase-mediated: ambiguous	ambiguous	predicted	1
H. sapiens (human)	PABPC1L2A	340529	NM_001012977;	ENSG00000186288	HGNC:27989	Q5JQF8	--- not yet entered ---		ALT: ambiguous; Telomerase-mediated: ambiguous	ambiguous	predicted	1
H. sapiens (human)	PABPC1L2B	645974	NM_001042506;	ENSG00000184388	HGNC:31852	Q5JQF8	--- not yet entered ---		ALT: ambiguous; Telomerase-mediated: ambiguous	ambiguous	predicted	1
H. sapiens (human)	SART3	9733	NM_014706;	ENSG00000075856	HGNC:16860	Q15020	DNA replication and repair		ALT: ambiguous; Telomerase-mediated: ambiguous	ambiguous	predicted	1
H. sapiens (human)	PPM1N	147699	NM_001080401; NM_178494;	ENSG00000213889	HGNC:26845	Q8N819	--- not yet entered ---		ALT: ambiguous; Telomerase-mediated: ambiguous	ambiguous	predicted	1
H. sapiens (human)	AMPD1	270	NM_000036; NM_001172626;	ENSG00000116748	HGNC:468	P23109	--- not yet entered ---		ALT: ambiguous; Telomerase-mediated: ambiguous	ambiguous	predicted	1
H. sapiens (human)	AMPD3	272	NM_000480; NM_001025389; NM_001025390; NM_001172430; NM_001172431;	ENSG00000133805	HGNC:470	Q01432	--- not yet entered ---		ALT: ambiguous; Telomerase-mediated: ambiguous	ambiguous	predicted	1
H. sapiens (human)	GMDS	2762	NM_001253846; NM_001500;	ENSG00000112699	HGNC:4369	O60547	--- not yet entered ---		ALT: ambiguous; Telomerase-mediated: ambiguous	ambiguous	predicted	1
H. sapiens (human)	UAP1L1	91373	NM_207309;	ENSG00000197355	HGNC:28082	Q3KQV9	--- not yet entered ---		ALT: ambiguous; Telomerase-mediated: ambiguous	ambiguous	predicted	1
H. sapiens (human)	STX10	8677	NM_001271609; NM_001271610; NM_001271611; NM_003765;	ENSG00000104915	HGNC:11428	O60499	--- not yet entered ---		ALT: ambiguous; Telomerase-mediated: ambiguous	ambiguous	predicted	1
H. sapiens (human)	STX6	10228	NM_001286210; NM_005819;	ENSG00000135823	HGNC:11441	O43752	--- not yet entered ---		ALT: ambiguous; Telomerase-mediated: ambiguous	ambiguous	predicted	1
H. sapiens (human)	STX8	9482	NM_004853;	ENSG00000170310	HGNC:11443	Q9UNK0	Cell membrane / wall		ALT: ambiguous; Telomerase-mediated: ambiguous	ambiguous	predicted	1
H. sapiens (human)	PSMA1	5682	NM_001143937; NM_002786; NM_148976;	ENSG00000129084	HGNC:9530	P25786	--- not yet entered ---		ALT: ambiguous; Telomerase-mediated: ambiguous	ambiguous	predicted	1
H. sapiens (human)	CNOT2	4848	NM_001199302; NM_001199303; NM_014515;	ENSG00000111596	HGNC:7878	Q9NZN8	--- not yet entered ---		ALT: ambiguous; Telomerase-mediated: ambiguous	ambiguous	predicted	1
H. sapiens (human)	FXN	2395	NM_000144; NM_001161706; NM_181425;	ENSG00000165060	HGNC:3951	Q16595	Mitochondria		ALT: ambiguous; Telomerase-mediated: ambiguous	ambiguous	predicted	1
H. sapiens (human)	TRMT5	57570	NM_020810;	ENSG00000126814	HGNC:23141	Q32P41	Mitochondria		ALT: ambiguous; Telomerase-mediated: ambiguous	ambiguous	predicted	1
H. sapiens (human)	DMAP1	55929	NM_001034023; NM_001034024; NM_019100;	ENSG00000178028	HGNC:18291	Q9NPF5	DNA replication and repair		ALT: ambiguous; Telomerase-mediated: ambiguous	ambiguous	predicted	1
H. sapiens (human)	MED13	9969	NM_005121;	ENSG00000108510	HGNC:22474	Q9UHV7	RNA transcription and processing		ALT: ambiguous; Telomerase-mediated: ambiguous	ambiguous	predicted	1
H. sapiens (human)	MED13L	23389	NM_015335;	ENSG00000123066	HGNC:22962	Q71F56	RNA transcription and processing		ALT: ambiguous; Telomerase-mediated: ambiguous	ambiguous	predicted	1
H. sapiens (human)	BET1	10282	NM_001317739; NM_005868;	ENSG00000105829	HGNC:14562	O15155	Cell membrane / wall		ALT: ambiguous; Telomerase-mediated: ambiguous	ambiguous	predicted	1
H. sapiens (human)	BET1L	51272	NM_001098787; NM_016465; NM_016526;	ENSG00000177951	HGNC:19348	Q9NYM9	Cell membrane / wall		ALT: ambiguous; Telomerase-mediated: ambiguous	ambiguous	predicted	1
H. sapiens (human)	SLC25A33	84275	NM_032315;	ENSG00000171612	HGNC:29681	Q9BSK2	DNA replication and repair		ALT: ambiguous; Telomerase-mediated: ambiguous	ambiguous	predicted	1
H. sapiens (human)	SLC25A36	55186	NM_001104647; NM_018155;	ENSG00000114120	HGNC:25554	Q96CQ1	Mitochondria		ALT: ambiguous; Telomerase-mediated: ambiguous	ambiguous	predicted	1
H. sapiens (human)	DHDDS	79947	NM_001243564; NM_001243565; NM_001319959; NM_024887; NM_205861;	ENSG00000117682	HGNC:20603	Q86SQ9	--- not yet entered ---		ALT: ambiguous; Telomerase-mediated: ambiguous	ambiguous	predicted	1
H. sapiens (human)	PLCB1	23236	NM_015192; NM_182734;	ENSG00000182621	HGNC:15917	Q9NQ66	--- not yet entered ---		ALT: ambiguous; Telomerase-mediated: ambiguous	ambiguous	predicted	1
H. sapiens (human)	PLCB2	5330	NM_001284297; NM_001284298; NM_001284299; NM_004573;	ENSG00000137841	HGNC:9055	Q00722	--- not yet entered ---		ALT: ambiguous; Telomerase-mediated: ambiguous	ambiguous	predicted	1
H. sapiens (human)	PLCB3	5331	NM_000932; NM_001184883; NM_001316314;	ENSG00000149782	HGNC:9056	Q01970	--- not yet entered ---		ALT: ambiguous; Telomerase-mediated: ambiguous	ambiguous	predicted	1
H. sapiens (human)	PLCB4	5332	NM_000933; NM_001172646; NM_182797;	ENSG00000101333	HGNC:9059	Q15147	--- not yet entered ---		ALT: ambiguous; Telomerase-mediated: ambiguous	ambiguous	predicted	1
H. sapiens (human)	PLCD1	5333	NM_001130964; NM_006225;	ENSG00000187091	HGNC:9060	P51178	--- not yet entered ---		ALT: ambiguous; Telomerase-mediated: ambiguous	ambiguous	predicted	1
H. sapiens (human)	PLCD3	113026	NM_133373;	ENSG00000161714	HGNC:9061	Q8N3E9	--- not yet entered ---		ALT: ambiguous; Telomerase-mediated: ambiguous	ambiguous	predicted	1
H. sapiens (human)	PLCD4	84812	NM_032726;	ENSG00000115556	HGNC:9062	Q9BRC7	--- not yet entered ---		ALT: ambiguous; Telomerase-mediated: ambiguous	ambiguous	predicted	1
H. sapiens (human)	PLCE1	51196	NM_001165979; NM_001288989; NM_016341;	ENSG00000138193	HGNC:17175	Q9P212	--- not yet entered ---		ALT: ambiguous; Telomerase-mediated: ambiguous	ambiguous	predicted	1
H. sapiens (human)	PLCG1	5335	NM_002660; NM_182811;	ENSG00000124181	HGNC:9065	P19174	--- not yet entered ---		ALT: ambiguous; Telomerase-mediated: ambiguous	ambiguous	predicted	1
H. sapiens (human)	PLCG2	5336	NM_002661;	ENSG00000197943	HGNC:9066	P16885	--- not yet entered ---		ALT: ambiguous; Telomerase-mediated: ambiguous	ambiguous	predicted	1
H. sapiens (human)	PLCH1	23007	NM_001130960; NM_001130961; NM_014996;	ENSG00000114805	HGNC:29185	Q4KWH8	--- not yet entered ---		ALT: ambiguous; Telomerase-mediated: ambiguous	ambiguous	predicted	1
H. sapiens (human)	PLCH2	9651	NM_001303012; NM_001303013; NM_014638;	ENSG00000149527	HGNC:29037	O75038	--- not yet entered ---		ALT: ambiguous; Telomerase-mediated: ambiguous	ambiguous	predicted	1
H. sapiens (human)	PLCL1	5334	NM_006226;	ENSG00000115896	HGNC:9063	Q15111	--- not yet entered ---		ALT: ambiguous; Telomerase-mediated: ambiguous	ambiguous	predicted	1
H. sapiens (human)	PLCL2	23228	NM_001144382; NM_015184;	ENSG00000154822	HGNC:9064	Q9UPR0	--- not yet entered ---		ALT: ambiguous; Telomerase-mediated: ambiguous	ambiguous	predicted	1
H. sapiens (human)	PLCZ1	89869	NM_001330769; NM_001330774; NM_033123;	ENSG00000139151	HGNC:19218	Q86YW0	Cell membrane / wall		ALT: ambiguous; Telomerase-mediated: ambiguous	ambiguous	predicted	1
H. sapiens (human)	PGS1	9489	NM_024419;	ENSG00000087157	HGNC:30029	Q32NB8	Mitochondria		ALT: ambiguous; Telomerase-mediated: ambiguous	ambiguous	predicted	1
H. sapiens (human)	PDS5A	23244	NM_001100399; NM_001100400; NM_015200;	ENSG00000121892	HGNC:29088	Q29RF7	DNA replication and repair		ALT: ambiguous; Telomerase-mediated: ambiguous	ambiguous	predicted	1
H. sapiens (human)	PDS5B	23047	NM_015032; NM_015928;	ENSG00000083642	HGNC:20418	Q9NTI5	DNA replication and repair		ALT: ambiguous; Telomerase-mediated: ambiguous	ambiguous	predicted	1
H. sapiens (human)	MRPS11	64963	NM_001321970; NM_001321972; NM_001321973; NM_001321974; NM_001321976; NM_022839; NM_176805;	ENSG00000181991	HGNC:14050	P82912	Mitochondria		ALT: ambiguous; Telomerase-mediated: ambiguous	ambiguous	predicted	1
H. sapiens (human)	RIDA	10247	NM_005836;	ENSG00000132541	HGNC:16897	P52758	--- not yet entered ---		ALT: ambiguous; Telomerase-mediated: ambiguous	ambiguous	predicted	1
H. sapiens (human)	CSNK1A1	1452	NM_001025105; NM_001271741; NM_001271742; NM_001892;	ENSG00000113712	HGNC:2451	P48729	--- not yet entered ---		ALT: ambiguous; Telomerase-mediated: ambiguous	ambiguous	predicted	1
H. sapiens (human)	CSNK1A1L	122011	NM_145203;	ENSG00000180138	HGNC:20289	Q8N752	--- not yet entered ---		ALT: ambiguous; Telomerase-mediated: ambiguous	ambiguous	predicted	1
H. sapiens (human)	CSNK1D	1453	NM_001893; NM_139062;	ENSG00000141551	HGNC:2452	P48730	DNA replication and repair		ALT: ambiguous; Telomerase-mediated: ambiguous	ambiguous	predicted	1
H. sapiens (human)	CSNK1E	1454	NM_001894; NM_152221;	ENSG00000213923	HGNC:2453	P49674	--- not yet entered ---		ALT: ambiguous; Telomerase-mediated: ambiguous	ambiguous	predicted	1
H. sapiens (human)	CSNK1G1	53944	NM_001329605; NM_001329606; NM_001329607; NM_022048;	ENSG00000169118	HGNC:2454	Q9HCP0	--- not yet entered ---		ALT: ambiguous; Telomerase-mediated: ambiguous	ambiguous	predicted	1
H. sapiens (human)	CSNK1G2	1455	NM_001319;	ENSG00000133275	HGNC:2455	P78368	--- not yet entered ---		ALT: ambiguous; Telomerase-mediated: ambiguous	ambiguous	predicted	1
H. sapiens (human)	CSNK1G3	1456	NM_001031812; NM_001044722; NM_001044723; NM_001270572; NM_001270573; NM_001270574; NM_004384;	ENSG00000151292	HGNC:2456	Q9Y6M4	--- not yet entered ---		ALT: ambiguous; Telomerase-mediated: ambiguous	ambiguous	predicted	1
H. sapiens (human)	TTBK1	84630	NM_032538;	ENSG00000146216	HGNC:19140	Q5TCY1	--- not yet entered ---		ALT: ambiguous; Telomerase-mediated: ambiguous	ambiguous	predicted	1
H. sapiens (human)	TTBK2	146057	NM_173500;	ENSG00000128881	HGNC:19141	Q6IQ55	--- not yet entered ---		ALT: ambiguous; Telomerase-mediated: ambiguous	ambiguous	predicted	1
H. sapiens (human)	VRK1	7443	NM_003384;	ENSG00000100749	HGNC:12718	Q99986	Chromatin organization		ALT: ambiguous; Telomerase-mediated: ambiguous	ambiguous	predicted	1
H. sapiens (human)	VRK2	7444	NM_001130480; NM_001130481; NM_001130482; NM_001130483; NM_001288836; NM_001288837; NM_001288838; NM_001288839; NM_006296;	ENSG00000028116	HGNC:12719	Q86Y07	Chromatin organization		ALT: ambiguous; Telomerase-mediated: ambiguous	ambiguous	predicted	1
H. sapiens (human)	VRK3	51231	NM_001025778; NM_001308420; NM_016440;	ENSG00000105053	HGNC:18996	Q8IV63	--- not yet entered ---		ALT: ambiguous; Telomerase-mediated: ambiguous	ambiguous	predicted	1
H. sapiens (human)	ANAPC1	64682	NM_022662;	ENSG00000153107	HGNC:19988	Q9H1A4	--- not yet entered ---		ALT: ambiguous; Telomerase-mediated: ambiguous	ambiguous	predicted	1
H. sapiens (human)	ARHGEF28	64283	NM_001080479; NM_001177693; NM_001244364;	ENSG00000214944	HGNC:30322	Q8N1W1	--- not yet entered ---		ALT: ambiguous; Telomerase-mediated: ambiguous	ambiguous	predicted	1
H. sapiens (human)	CENPO	79172	NM_001199803; NM_001322101; NM_024322;	ENSG00000138092	HGNC:28152	Q9BU64	--- not yet entered ---		ALT: ambiguous; Telomerase-mediated: ambiguous	ambiguous	predicted	1
H. sapiens (human)	CMTR1	23070	NM_015050;	ENSG00000137200	HGNC:21077	Q8N1G2	--- not yet entered ---		ALT: ambiguous; Telomerase-mediated: ambiguous	ambiguous	predicted	1
H. sapiens (human)	EHMT1	79813	NM_001145527;	ENSG00000181090	HGNC:24650	Q9H9B1	Chromatin organization		ALT: ambiguous; Telomerase-mediated: ambiguous	ambiguous	predicted	1
H. sapiens (human)	KCTD16	57528	NM_020768;	ENSG00000183775	HGNC:29244	Q68DU8	--- not yet entered ---		ALT: ambiguous; Telomerase-mediated: ambiguous	ambiguous	predicted	1
H. sapiens (human)	MASTL	84930	NM_001172303; NM_001172304; NM_001320756; NM_001320757; NM_032844;	ENSG00000120539	HGNC:19042	Q96GX5	Chromatin organization		ALT: ambiguous; Telomerase-mediated: ambiguous	ambiguous	predicted	1
H. sapiens (human)	NCAPD3	23310	NM_015261;	ENSG00000151503	HGNC:28952	P42695	--- not yet entered ---		ALT: ambiguous; Telomerase-mediated: ambiguous	ambiguous	predicted	1
H. sapiens (human)	PHAX	51808	NM_032177;	ENSG00000164902	HGNC:10241	Q9H814	--- not yet entered ---		ALT: ambiguous; Telomerase-mediated: ambiguous	ambiguous	predicted	1
H. sapiens (human)	TBX15	6913	NM_001330677; NM_152380;	ENSG00000092607	HGNC:11594	Q96SF7	--- not yet entered ---		ALT: ambiguous; Telomerase-mediated: ambiguous	ambiguous	predicted	1
H. sapiens (human)	TENM3	55714	NM_001080477;	ENSG00000218336	HGNC:29944	Q9P273	--- not yet entered ---		ALT: ambiguous; Telomerase-mediated: ambiguous	ambiguous	predicted	1
H. sapiens (human)	AHR	196	NM_001621;	ENSG00000106546	HGNC:348	P35869	RNA transcription and processing	Telomerase activity;	ALT: ambiguous; Telomerase-mediated: ambiguous	ambiguous	predicted	2
H. sapiens (human)	ATF1	466	NM_005171;	ENSG00000123268	HGNC:783	P18846	RNA transcription and processing	Telomerase activity;	ALT: ambiguous; Telomerase-mediated: ambiguous	ambiguous	predicted	2
H. sapiens (human)	FOXL2	668	NM_023067;	ENSG00000183770	HGNC:1092	P58012	RNA transcription and processing	Telomerase activity;	ALT: ambiguous; Telomerase-mediated: ambiguous	ambiguous	predicted	2
H. sapiens (human)	CEBPA	1050	NM_001285829; NM_001287424; NM_001287435; NM_004364;	ENSG00000245848	HGNC:1833	P49715	RNA transcription and processing	Telomerase activity; Gene regulation;	ALT: ambiguous; Telomerase-mediated: repressing	ALT	validated	5
H. sapiens (human)	FOXD2	2306	NM_004474;	ENSG00000186564	HGNC:3803	O60548	--- not yet entered ---	Telomerase activity;	ALT: ambiguous; Telomerase-mediated: ambiguous	ambiguous	predicted	2
H. sapiens (human)	FOSB	2354	NM_001114171; NM_006732;	ENSG00000125740	HGNC:3797	P53539	RNA transcription and processing	Telomerase activity;	ALT: ambiguous; Telomerase-mediated: ambiguous	ambiguous	predicted	2
H. sapiens (human)	FOSL2	2355	NM_005253;	ENSG00000075426	HGNC:3798	P15408	RNA transcription and processing	Telomerase activity;	ALT: ambiguous; Telomerase-mediated: ambiguous	ambiguous	predicted	2
H. sapiens (human)	GTF2B	2959	NM_001514;	ENSG00000137947	HGNC:4648	Q00403	RNA transcription and processing	Telomerase activity;	ALT: ambiguous; Telomerase-mediated: ambiguous	ambiguous	predicted	2
H. sapiens (human)	HNF4A	3172	NM_000457; NM_001030003; NM_001030004; NM_001258355; NM_001287182; NM_001287183; NM_001287184; NM_175914; NM_178849; NM_178850;	ENSG00000101076	HGNC:5024	P41235	RNA transcription and processing	Telomerase activity;	ALT: ambiguous; Telomerase-mediated: ambiguous	ambiguous	predicted	2
H. sapiens (human)	MAX	4149	NM_001320415; NM_002382; NM_145112; NM_145113; NM_145114; NM_197957;	ENSG00000125952	HGNC:6913	P61244	RNA transcription and processing	Telomerase activity;	ALT: ambiguous; Telomerase-mediated: enhancing	Telomerase-mediated	screened	2
H. sapiens (human)	MXI1	4601	NM_001008541; NM_005962; NM_130439;	ENSG00000119950	HGNC:7534	P50539	RNA transcription and processing	Telomerase activity;	ALT: ambiguous; Telomerase-mediated: ambiguous	ambiguous	predicted	2
H. sapiens (human)	MYF5	4617	NM_005593;	ENSG00000111049	HGNC:7565	P13349	RNA transcription and processing	Telomerase activity;	ALT: ambiguous; Telomerase-mediated: ambiguous	ambiguous	predicted	2
H. sapiens (human)	MYF6	4618	NM_002469;	ENSG00000111046	HGNC:7566	P23409	Cell differentiation	Telomerase activity;	ALT: ambiguous; Telomerase-mediated: ambiguous	ambiguous	predicted	2
H. sapiens (human)	MYOG	4656	NM_002479;	ENSG00000122180	HGNC:7612	P15173	RNA transcription and processing	Telomerase activity;	ALT: ambiguous; Telomerase-mediated: ambiguous	ambiguous	predicted	2
H. sapiens (human)	NFKB2	4791	NM_001077494; NM_001261403; NM_001288724; NM_001322934; NM_001322935; NM_002502;	ENSG00000077150	HGNC:7795	Q00653	RNA transcription and processing	Telomerase activity;	ALT: ambiguous; Telomerase-mediated: ambiguous	ambiguous	predicted	2
H. sapiens (human)	REL	5966	NM_001291746; NM_002908;	ENSG00000162924	HGNC:9954	Q04864	RNA transcription and processing	Telomerase activity;	ALT: ambiguous; Telomerase-mediated: ambiguous	ambiguous	predicted	2
H. sapiens (human)	RELB	5971	NM_006509;	ENSG00000104856	HGNC:9956	Q01201	RNA transcription and processing	Telomerase activity;	ALT: ambiguous; Telomerase-mediated: ambiguous	ambiguous	predicted	2
H. sapiens (human)	REST	5978	NM_001193508; NM_005612;	ENSG00000084093	HGNC:9966	Q13127	RNA transcription and processing	Telomerase activity;	ALT: ambiguous; Telomerase-mediated: ambiguous	ambiguous	predicted	2
H. sapiens (human)	TAF9	6880	NM_001015892; NM_003187;	ENSG00000276463	HGNC:11542	Q16594	RNA transcription and processing	Telomerase activity;	ALT: ambiguous; Telomerase-mediated: ambiguous	ambiguous	predicted	2
H. sapiens (human)	TBX2	6909	NM_005994;	ENSG00000121068	HGNC:11597	Q13207	RNA transcription and processing	Telomerase activity;	ALT: ambiguous; Telomerase-mediated: ambiguous	ambiguous	predicted	2
H. sapiens (human)	TFAP2C	7022	NM_003222;	ENSG00000087510	HGNC:11744	Q92754	RNA transcription and processing	Telomerase activity;	ALT: ambiguous; Telomerase-mediated: ambiguous	ambiguous	predicted	2
H. sapiens (human)	USF2	7392	NM_001321150; NM_003367; NM_207291;	ENSG00000105698	HGNC:12594	Q15853	RNA transcription and processing	Telomerase activity;	ALT: ambiguous; Telomerase-mediated: ambiguous	ambiguous	predicted	2
H. sapiens (human)	XBP1	7494	NM_001079539; NM_005080;	ENSG00000100219	HGNC:12801	P17861	RNA transcription and processing	Telomerase activity;	ALT: ambiguous; Telomerase-mediated: ambiguous	ambiguous	predicted	2
H. sapiens (human)	ZNF32	7580	NM_001005368; NM_001324166; NM_001324167; NM_001324168; NM_006973;	ENSG00000169740	HGNC:13095	P17041	RNA transcription and processing		ALT: ambiguous; Telomerase-mediated: ambiguous	ambiguous	predicted	1
H. sapiens (human)	FOSL1	8061	NM_001300844; NM_001300855; NM_001300857; NM_005438;	ENSG00000175592	HGNC:13718	P15407	RNA transcription and processing	Telomerase activity;	ALT: ambiguous; Telomerase-mediated: ambiguous	ambiguous	predicted	2
H. sapiens (human)	HMGA2	8091	NM_001300918; NM_001300919; NM_001330190; NM_003483; NM_003484;	ENSG00000149948	HGNC:5009	P52926	RNA transcription and processing	Telomerase activity;	ALT: ambiguous; Telomerase-mediated: enhancing	Telomerase-mediated	predicted	2
H. sapiens (human)	ATF6	22926	NM_007348;	ENSG00000118217	HGNC:791	P18850	RNA transcription and processing	Telomerase activity;	ALT: ambiguous; Telomerase-mediated: ambiguous	ambiguous	predicted	2
H. sapiens (human)	BCL11A	53335	NM_018014; NM_022893; NM_138559;	ENSG00000119866	HGNC:13221	Q9H165	RNA transcription and processing	Telomerase activity;	ALT: ambiguous; Telomerase-mediated: ambiguous	ambiguous	predicted	2
H. sapiens (human)	MYOCD	93649	NM_001146312; NM_153604;	ENSG00000141052	HGNC:16067	Q8IZQ8	RNA transcription and processing	Telomerase activity;	ALT: ambiguous; Telomerase-mediated: ambiguous	ambiguous	predicted	2
H. sapiens (human)	ZBTB9	221504	NM_152735;	ENSG00000213588	HGNC:28323	Q96C00	RNA transcription and processing	Telomerase activity;	ALT: ambiguous; Telomerase-mediated: ambiguous	ambiguous	predicted	2
H. sapiens (human)	KLF9	687	NM_001206;	ENSG00000119138	HGNC:1123	Q13886	RNA transcription and processing	Telomerase activity;	ALT: ambiguous; Telomerase-mediated: ambiguous	ambiguous	predicted	2
H. sapiens (human)	NFATC1	4772	NM_001278669; NM_001278670; NM_001278672; NM_001278673; NM_001278675; NM_006162; NM_172387; NM_172388; NM_172389; NM_172390;	ENSG00000131196	HGNC:7775	O95644	RNA transcription and processing	Telomerase activity;	ALT: ambiguous; Telomerase-mediated: ambiguous	ambiguous	predicted	2
H. sapiens (human)	POU5F1	5460	NM_001173531; NM_001285986; NM_001285987; NM_002701; NM_203289;	ENSG00000230336	HGNC:9221	Q01860	RNA transcription and processing	Telomerase activity;	ALT: ambiguous; Telomerase-mediated: ambiguous	ambiguous	predicted	2
H. sapiens (human)	PPARG	5468	NM_005037; NM_015869; NM_138711; NM_138712;	ENSG00000132170	HGNC:9236	P37231	RNA transcription and processing	Telomerase activity;	ALT: ambiguous; Telomerase-mediated: repressing	ALT	predicted	2
H. sapiens (human)	ZBTB16	7704	NM_001018011; NM_006006;	ENSG00000109906	HGNC:12930	Q05516	RNA transcription and processing	Telomerase activity;	ALT: ambiguous; Telomerase-mediated: ambiguous	ambiguous	predicted	2
H. sapiens (human)	ZEB2	9839	NM_001171653; NM_014795;	ENSG00000169554	HGNC:14881	O60315	RNA transcription and processing	Telomerase activity;	ALT: ambiguous; Telomerase-mediated: repressing	ALT	validated	5
H. sapiens (human)	NR1H3	10062	NM_001130101; NM_001130102; NM_001251934; NM_001251935; NM_005693;	ENSG00000025434	HGNC:7966	Q13133	Metabolism	Telomerase activity;	ALT: ambiguous; Telomerase-mediated: ambiguous	ambiguous	predicted	2
H. sapiens (human)	TCEAL7	56849	NM_152278;	ENSG00000182916	HGNC:28336	Q9BRU2	RNA transcription and processing	Telomerase activity;	ALT: enhancing; Telomerase-mediated: repressing	ALT	validated	5
H. sapiens (human)	ANKLE1	126549	NM_001278443; NM_001278444; NM_001278445; NM_152363;	ENSG00000160117	HGNC:26812	Q8NAG6	DNA replication and repair		ALT: ambiguous; Telomerase-mediated: ambiguous	ambiguous	predicted	1
H. sapiens (human)	CCDC155	147872	NM_144688;	ENSG00000161609	HGNC:26520	Q8N6L0	Cellular structure		ALT: ambiguous; Telomerase-mediated: ambiguous	ambiguous	predicted	1
H. sapiens (human)	CCNE1	898	NM_001238; NM_001322259; NM_001322261; NM_001322262;	ENSG00000105173	HGNC:1589	P24864	Cell cycle		ALT: ambiguous; Telomerase-mediated: ambiguous	ambiguous	predicted	1
H. sapiens (human)	CCNE2	9134	NM_057749;	ENSG00000175305	HGNC:1590	O96020	Cell cycle		ALT: ambiguous; Telomerase-mediated: ambiguous	ambiguous	predicted	1
H. sapiens (human)	CCT3	7203	NM_001008800; NM_005998;	ENSG00000163468	HGNC:1616	P49368	Protein synthesis and degradation	Telomerase localization;	ALT: ambiguous; Telomerase-mediated: enhancing	Telomerase-mediated	predicted	2
H. sapiens (human)	CCT6A	908	NM_001009186; NM_001762;	ENSG00000146731	HGNC:1620	P40227	Protein synthesis and degradation	Telomerase localization;	ALT: ambiguous; Telomerase-mediated: enhancing	Telomerase-mediated	screened	2
H. sapiens (human)	CCT8	10694	NM_001282907; NM_001282908; NM_001282909; NM_006585;	ENSG00000156261	HGNC:1623	P50990	Protein synthesis and degradation	Telomerase localization;	ALT: ambiguous; Telomerase-mediated: enhancing	Telomerase-mediated	screened	2
H. sapiens (human)	CDC45	8318	NM_001178010; NM_001178011; NM_003504;	ENSG00000093009	HGNC:1739	O75419	DNA replication and repair		ALT: ambiguous; Telomerase-mediated: ambiguous	ambiguous	predicted	1
H. sapiens (human)	CERS1	10715	NM_001290265; NM_001492; NM_021267; NM_198207;	ENSG00000223802	HGNC:14253	P27544	Metabolism	Telomerase activity;	ALT: ambiguous; Telomerase-mediated: repressing	ALT	validated	5
H. sapiens (human)	DHX36	170506	NM_001114397; NM_020865;	ENSG00000281763	HGNC:14410	Q9H2U1	RNA transcription and processing	Telomerase activity;	ALT: ambiguous; Telomerase-mediated: enhancing	Telomerase-mediated	validated	5
H. sapiens (human)	DMC1	11144	NM_001278208; NM_007068;	ENSG00000100206	HGNC:2927	Q14565	DNA replication and repair		ALT: ambiguous; Telomerase-mediated: ambiguous	ambiguous	predicted	1
H. sapiens (human)	DOT1L	84444	NM_032482;	ENSG00000104885	HGNC:24948	Q8TEK3	Chromatin organization	Histone modification / variants;	ALT: ambiguous; Telomerase-mediated: ambiguous	ambiguous	validated	5
H. sapiens (human)	DPY30	84661	NM_001321209; NM_032574;	ENSG00000162961	HGNC:24590	Q9C005	Chromatin organization		ALT: ambiguous; Telomerase-mediated: ambiguous	ambiguous	predicted	1
H. sapiens (human)	DYDC1	143241	NM_001269053; NM_138812;	ENSG00000170788	HGNC:23460	Q8WWB3	Metabolism		ALT: ambiguous; Telomerase-mediated: ambiguous	ambiguous	predicted	1
H. sapiens (human)	DYDC2	84332	NM_001270041; NM_001270042; NM_032372;	ENSG00000133665	HGNC:23468	Q96IM9	--- unknown ---		ALT: ambiguous; Telomerase-mediated: ambiguous	ambiguous	predicted	1
H. sapiens (human)	GNL3L	54552	NM_001184819; NM_019067;	ENSG00000130119	HGNC:25553	Q9NVN8	Telomere biology	Telomerase activity; Telomere length; ALT associated PML nuclear bodies (APBs);	ALT: repressing; Telomerase-mediated: repressing	ambiguous	validated	8
H. sapiens (human)	GREM1	26585	NM_001191322; NM_001191323; NM_013372;	ENSG00000282046	HGNC:2001	O60565	--- not yet entered ---	Telomerase activity;	ALT: ambiguous; Telomerase-mediated: enhancing	Telomerase-mediated	predicted	2
H. sapiens (human)	HDAC8	55869	NM_001166418; NM_001166419; NM_001166420; NM_001166422; NM_001166448; NM_018486;	ENSG00000147099	HGNC:13315	Q9BY41	Chromatin organization	Telomerase activity;	ALT: ambiguous; Telomerase-mediated: enhancing	Telomerase-mediated	validated	5
H. sapiens (human)	HIST1H3A	8350	NM_003529;	ENSG00000275714	HGNC:4766	P68431	Chromatin organization	Histone modification / variants; Chromatin structure;	ALT: ambiguous; Telomerase-mediated: ambiguous	ambiguous	screened	3
H. sapiens (human)	HIST1H4A	8359	NM_003538;	ENSG00000278637	HGNC:4781	P62805	Chromatin organization	Histone modification / variants; Chromatin structure;	ALT: ambiguous; Telomerase-mediated: ambiguous	ambiguous	screened	3
H. sapiens (human)	HNRNPU	3192	NM_004501; NM_031844;	ENSG00000153187	HGNC:5048	Q00839	RNA transcription and processing	Telomerase activity; Telomere length;	ALT: ambiguous; Telomerase-mediated: repressing	ALT	screened	3
H. sapiens (human)	LEMD3	23592	NM_001167614; NM_014319;	ENSG00000174106	HGNC:28887	Q9Y2U8	Nuclear organization		ALT: ambiguous; Telomerase-mediated: ambiguous	ambiguous	predicted	1
H. sapiens (human)	LSM11	134353	NM_173491;	ENSG00000155858	HGNC:30860	P83369	RNA transcription and processing	Telomerase activity;	ALT: ambiguous; Telomerase-mediated: ambiguous	ambiguous	screened	2
H. sapiens (human)	MAJIN	283129	NM_001037225; NM_001300803; NM_001318808;	ENSG00000168070	HGNC:27441	Q3KP22	Nuclear organization		ALT: ambiguous; Telomerase-mediated: ambiguous	ambiguous	predicted	1
H. sapiens (human)	MEI1	150365	NM_152513;	ENSG00000167077	HGNC:28613	Q5TIA1	Cell cycle		ALT: ambiguous; Telomerase-mediated: ambiguous	ambiguous	predicted	1
H. sapiens (human)	NLRP2	55655	NM_001174081; NM_001174082; NM_001174083; NM_017852;	ENSG00000278682	HGNC:22948	Q9NX02	Signaling		ALT: ambiguous; Telomerase-mediated: ambiguous	ambiguous	predicted	1
H. sapiens (human)	NSMCE1	197370	NM_145080;	ENSG00000169189	HGNC:29897	Q8WV22	DNA replication and repair	DNA recombination; Sumoylation;	ALT: ambiguous; Telomerase-mediated: ambiguous	ambiguous	predicted	2
H. sapiens (human)	NUP98	4928	NM_005387; NM_016320; NM_139131; NM_139132;	ENSG00000110713	HGNC:8068	P52948	Nuclear organization		ALT: ambiguous; Telomerase-mediated: ambiguous	ambiguous	predicted	1
H. sapiens (human)	NVL	4931	NM_001243146; NM_001243147; NM_002533; NM_206840;	ENSG00000143748	HGNC:8070	O15381	Telomere biology	Telomerase activity;	ALT: ambiguous; Telomerase-mediated: enhancing	Telomerase-mediated	predicted	3
H. sapiens (human)	PARM1	25849	NM_015393;	ENSG00000169116	HGNC:24536	Q6UWI2	RNA transcription and processing	Telomerase activity; Gene regulation;	ALT: ambiguous; Telomerase-mediated: enhancing	Telomerase-mediated	predicted	2
H. sapiens (human)	PARP3	10039	NM_001003931; NM_005485;	ENSG00000041880	HGNC:273	Q9Y6F1	DNA replication and repair		ALT: ambiguous; Telomerase-mediated: ambiguous	ambiguous	predicted	1
H. sapiens (human)	PTGES3	10728	NM_001282601; NM_001282602; NM_001282603; NM_001282604; NM_001282605; NM_006601;	ENSG00000110958	HGNC:16049	Q15185	Protein synthesis and degradation	Telomerase activity;	ALT: ambiguous; Telomerase-mediated: enhancing	Telomerase-mediated	predicted	2
H. sapiens (human)	PURA	5813	NM_005859;	ENSG00000185129	HGNC:9701	Q00577	RNA transcription and processing	Telomere repeat binding;	ALT: ambiguous; Telomerase-mediated: ambiguous	ambiguous	predicted	2
H. sapiens (human)	RAD21L1	642636	NM_001136566;	ENSG00000244588	HGNC:16271	Q9H4I0	Cell cycle		ALT: ambiguous; Telomerase-mediated: ambiguous	ambiguous	predicted	1
H. sapiens (human)	SETX	23064	NM_015046;	ENSG00000107290	HGNC:445	Q7Z333	RNA transcription and processing		ALT: ambiguous; Telomerase-mediated: ambiguous	ambiguous	predicted	1
H. sapiens (human)	SHQ1	55164	NM_018130;	ENSG00000144736	HGNC:25543	Q6PI26	RNA transcription and processing	Telomerase activity;	ALT: ambiguous; Telomerase-mediated: enhancing	Telomerase-mediated	predicted	2
H. sapiens (human)	SIRT2	22933	NM_001193286; NM_012237; NM_030593;	ENSG00000283100	HGNC:10886	Q8IXJ6	Protein modification	Histone modification / variants; Chromatin structure;	ALT: ambiguous; Telomerase-mediated: ambiguous	ambiguous	predicted	2
H. sapiens (human)	SLX1A	548593	NM_001014999; NM_001015000;	ENSG00000132207	HGNC:20922	Q9BQ83	DNA replication and repair	Telomere structure; Extrachromosomal telomeric repeat formation;	ALT: enhancing; Telomerase-mediated: ambiguous	ALT	predicted	2
H. sapiens (human)	SMARCAL1	50485	NM_001127207; NM_014140;	ENSG00000138375	HGNC:11102	Q9NZC9	DNA replication and repair	Extrachromosomal telomeric repeat formation; DNA repair / damage response;	ALT: repressing; Telomerase-mediated: ambiguous	Telomerase-mediated	validated	6
H. sapiens (human)	SNRPB	6628	NM_003091; NM_198216;	ENSG00000125835	HGNC:11153	P14678	RNA transcription and processing	Telomerase activity;	ALT: ambiguous; Telomerase-mediated: ambiguous	ambiguous	screened	2
H. sapiens (human)	SNRPD3	6634	NM_001278656; NM_004175;	ENSG00000100028	HGNC:11160	P62318	RNA transcription and processing	Telomerase activity;	ALT: ambiguous; Telomerase-mediated: ambiguous	ambiguous	screened	2
H. sapiens (human)	SNRPE	6635	NM_003094;	ENSG00000182004	HGNC:11161	P62304	RNA transcription and processing	Telomerase activity;	ALT: ambiguous; Telomerase-mediated: enhancing	Telomerase-mediated	screened	2
H. sapiens (human)	SPO11	23626	NM_012444; NM_198265;	ENSG00000054796	HGNC:11250	Q9Y5K1	DNA replication and repair		ALT: ambiguous; Telomerase-mediated: ambiguous	ambiguous	predicted	1
H. sapiens (human)	SUN1	23353	NM_001130965; NM_001171944; NM_001171945; NM_001171946; NM_025154;	ENSG00000164828	HGNC:18587	O94901	Nuclear organization		ALT: ambiguous; Telomerase-mediated: ambiguous	ambiguous	predicted	1
H. sapiens (human)	SUN2	25777	NM_001199579; NM_001199580; NM_015374;	ENSG00000100242	HGNC:14210	Q9UH99	Nuclear organization		ALT: ambiguous; Telomerase-mediated: ambiguous	ambiguous	predicted	1
H. sapiens (human)	TCP1	6950	NM_001008897; NM_030752;	ENSG00000120438	HGNC:11655	P17987	Protein synthesis and degradation	Telomerase localization;	ALT: ambiguous; Telomerase-mediated: ambiguous	ambiguous	predicted	2
H. sapiens (human)	TERB1	283847	NM_001136505;	ENSG00000249961	HGNC:26675	Q8NA31	Telomere biology		ALT: ambiguous; Telomerase-mediated: ambiguous	ambiguous	predicted	3
H. sapiens (human)	TERB2	145645	NM_152448;	ENSG00000167014	HGNC:28520	Q8NHR7	Telomere biology		ALT: ambiguous; Telomerase-mediated: ambiguous	ambiguous	predicted	3
H. sapiens (human)	TFIP11	24144	NM_001008697; NM_012143;	ENSG00000100109	HGNC:17165	Q9UBB9	RNA transcription and processing		ALT: ambiguous; Telomerase-mediated: ambiguous	ambiguous	screened	2
H. sapiens (human)	WRAP53	55135	NM_001143990; NM_001143991; NM_001143992; NM_018081;	ENSG00000141499	HGNC:25522	Q9BUR4	Telomere biology	Telomerase activity;	ALT: ambiguous; Telomerase-mediated: enhancing	Telomerase-mediated	predicted	3
H. sapiens (human)	TNFRSF6B	8771	NM_003823;	ENSG00000243509	HGNC:11921	O95407	Cell death		ALT: ambiguous; Telomerase-mediated: ambiguous	ambiguous	predicted	1
H. sapiens (human)	RMRP	6023	NR_003051;	ENSG00000269900	HGNC:10031	-	RNA transcription and processing	Telomerase activity;	ALT: ambiguous; Telomerase-mediated: enhancing	Telomerase-mediated	predicted	2
H. sapiens (human)	MLX	6945	NM_198204; NM_170607; NM_198205;	ENSG00000108788	HGNC:11645	Q9UH92	--- not yet entered ---		ALT: ambiguous; Telomerase-mediated: ambiguous	ambiguous	predicted	1
H. sapiens (human)	TFE3	7030	NM_001282142; NM_006521;	ENSG00000068323	HGNC:11752	P19532	--- not yet entered ---		ALT: ambiguous; Telomerase-mediated: ambiguous	ambiguous	predicted	1
H. sapiens (human)	TFEB	7942	NM_007162; NM_001167827; NM_001271944; NM_001271945; NM_001271943;	ENSG00000112561	HGNC:11753	P19484	--- not yet entered ---		ALT: ambiguous; Telomerase-mediated: ambiguous	ambiguous	predicted	1
H. sapiens (human)	TFEC	22797	NM_012252; NM_001018058; NM_001244583;	ENSG00000105967	HGNC:11754	O14948	--- not yet entered ---		ALT: ambiguous; Telomerase-mediated: ambiguous	ambiguous	predicted	1
H. sapiens (human)	RBBP4	5928	NM_001135255; NM_005610; NM_001135256;	ENSG00000162521	HGNC:9887	Q09028	DNA replication and repair		ALT: ambiguous; Telomerase-mediated: ambiguous	ambiguous	predicted	1
H. sapiens (human)	RFWD2	64326	NM_022457; NM_001286644; NM_001001740;	ENSG00000143207	HGNC:17440	Q8NHY2	--- not yet entered ---		ALT: ambiguous; Telomerase-mediated: ambiguous	ambiguous	predicted	1
H. sapiens (human)	KLF1	10661	NM_006563;	ENSG00000105610	HGNC:6345	Q13351	--- not yet entered ---		ALT: ambiguous; Telomerase-mediated: ambiguous	ambiguous	predicted	1
H. sapiens (human)	KLF12	11278	NM_007249;	ENSG00000118922	HGNC:6346	Q9Y4X4	--- not yet entered ---		ALT: ambiguous; Telomerase-mediated: ambiguous	ambiguous	predicted	1
H. sapiens (human)	KLF15	28999	NM_014079;	ENSG00000163884	HGNC:14536	Q9UIH9	--- not yet entered ---		ALT: ambiguous; Telomerase-mediated: ambiguous	ambiguous	predicted	1
H. sapiens (human)	KLF17	128209	NM_173484;	ENSG00000171872	HGNC:18830	Q5JT82	RNA transcription and processing		ALT: ambiguous; Telomerase-mediated: ambiguous	ambiguous	predicted	1
H. sapiens (human)	KLF3	51274	NM_016531;	ENSG00000109787	HGNC:16516	P57682	--- not yet entered ---		ALT: ambiguous; Telomerase-mediated: ambiguous	ambiguous	predicted	1
H. sapiens (human)	KLF5	688	NM_001730; NM_001286818;	ENSG00000102554	HGNC:6349	Q13887	--- not yet entered ---		ALT: ambiguous; Telomerase-mediated: ambiguous	ambiguous	predicted	1
H. sapiens (human)	KLF6	1316	NM_001160124; NM_001300; NM_001160125;	ENSG00000067082	HGNC:2235	Q99612	--- not yet entered ---		ALT: ambiguous; Telomerase-mediated: ambiguous	ambiguous	predicted	1
H. sapiens (human)	KLF7	8609	NM_003709; NM_001270943; NM_001270942; NM_001270944;	ENSG00000118263	HGNC:6350	O75840	--- not yet entered ---		ALT: ambiguous; Telomerase-mediated: ambiguous	ambiguous	predicted	1
H. sapiens (human)	KLF8	11279	NM_001324105; NM_007250; NM_001324102; NM_001159296;	ENSG00000102349	HGNC:6351	O95600	--- not yet entered ---		ALT: ambiguous; Telomerase-mediated: ambiguous	ambiguous	predicted	1
H. sapiens (human)	FOXN1	8456	NM_003593;	ENSG00000109101	HGNC:12765	O15353	--- not yet entered ---		ALT: ambiguous; Telomerase-mediated: ambiguous	ambiguous	predicted	1
H. sapiens (human)	FOXN2	3344	NM_002158;	ENSG00000170802	HGNC:5281	P32314	--- not yet entered ---		ALT: ambiguous; Telomerase-mediated: ambiguous	ambiguous	predicted	1
H. sapiens (human)	FOXN3	1112	NM_001085471; NM_005197;	ENSG00000053254	HGNC:1928	O00409	--- not yet entered ---		ALT: ambiguous; Telomerase-mediated: ambiguous	ambiguous	predicted	1
H. sapiens (human)	FOXN4	121643	NM_213596;	ENSG00000139445	HGNC:21399	Q96NZ1	--- not yet entered ---		ALT: ambiguous; Telomerase-mediated: ambiguous	ambiguous	predicted	1
H. sapiens (human)	FOXR1	283150	NM_181721;	ENSG00000281277	HGNC:29980	Q6PIV2	--- not yet entered ---		ALT: ambiguous; Telomerase-mediated: ambiguous	ambiguous	predicted	1
H. sapiens (human)	GATA1	2623	NM_002049;	ENSG00000102145	HGNC:4170	P15976	--- not yet entered ---		ALT: ambiguous; Telomerase-mediated: ambiguous	ambiguous	predicted	1
H. sapiens (human)	GATA2	2624	NM_032638; NM_001145662; NM_001145661;	ENSG00000179348	HGNC:4171	P23769	--- not yet entered ---		ALT: ambiguous; Telomerase-mediated: ambiguous	ambiguous	predicted	1
H. sapiens (human)	GATA3	2625	NM_001002295; NM_002051;	ENSG00000107485	HGNC:4172	P23771	--- not yet entered ---		ALT: ambiguous; Telomerase-mediated: ambiguous	ambiguous	predicted	1
H. sapiens (human)	GATA4	2626	NM_001308094; NM_002052; NM_001308093;	ENSG00000136574	HGNC:4173	P43694	--- not yet entered ---		ALT: ambiguous; Telomerase-mediated: ambiguous	ambiguous	predicted	1
H. sapiens (human)	GATA5	140628	NM_080473;	ENSG00000130700	HGNC:15802	Q9BWX5	--- not yet entered ---		ALT: ambiguous; Telomerase-mediated: ambiguous	ambiguous	predicted	1
H. sapiens (human)	GATA6	2627	NM_005257;	ENSG00000141448	HGNC:4174	Q92908	--- not yet entered ---		ALT: ambiguous; Telomerase-mediated: ambiguous	ambiguous	predicted	1
H. sapiens (human)	TRPS1	7227	NM_014112; NM_001282903; NM_001330599; NM_001282902;	ENSG00000104447	HGNC:12340	Q9UHF7	--- not yet entered ---		ALT: ambiguous; Telomerase-mediated: ambiguous	ambiguous	predicted	1
H. sapiens (human)	MECOM	2122	NM_001163999; NM_001164000; NM_004991; NM_001105078; NM_001105077; NM_001205194; NM_005241;	ENSG00000085276	HGNC:3498	Q03112	--- not yet entered ---		ALT: ambiguous; Telomerase-mediated: ambiguous	ambiguous	predicted	1
H. sapiens (human)	PRDM16	63976	NM_199454; NM_022114;	ENSG00000142611	HGNC:14000	Q9HAZ2	--- not yet entered ---		ALT: ambiguous; Telomerase-mediated: ambiguous	ambiguous	predicted	1
H. sapiens (human)	ZNF497	162968	NM_198458; NM_001207009;	ENSG00000174586	HGNC:23714	Q6ZNH5	--- not yet entered ---		ALT: ambiguous; Telomerase-mediated: ambiguous	ambiguous	predicted	1
H. sapiens (human)	ZNF837	116412	NM_138466;	ENSG00000152475	HGNC:25164	Q96EG3	--- not yet entered ---		ALT: ambiguous; Telomerase-mediated: ambiguous	ambiguous	predicted	1
H. sapiens (human)	YY1	7528	NM_003403;	ENSG00000100811	HGNC:12856	P25490	DNA replication and repair		ALT: ambiguous; Telomerase-mediated: ambiguous	ambiguous	screened	2
H. sapiens (human)	YY2	404281	NM_206923;	ENSG00000230797	HGNC:31684	O15391	--- not yet entered ---		ALT: ambiguous; Telomerase-mediated: ambiguous	ambiguous	predicted	1
H. sapiens (human)	ZFP42	132625	NM_001304358; NM_174900;	ENSG00000179059	HGNC:30949	Q96MM3	RNA transcription and processing		ALT: ambiguous; Telomerase-mediated: ambiguous	ambiguous	predicted	1
H. sapiens (human)	JAZF1	221895	NM_175061;	ENSG00000153814	HGNC:28917	Q86VZ6	--- not yet entered ---		ALT: ambiguous; Telomerase-mediated: ambiguous	ambiguous	predicted	1
H. sapiens (human)	TEAD1	7003	NM_021961;	ENSG00000187079	HGNC:11714	P28347	--- not yet entered ---		ALT: ambiguous; Telomerase-mediated: ambiguous	ambiguous	predicted	1
H. sapiens (human)	TEAD2	8463	NM_001256661; NM_001256660; NM_001256658; NM_001256659; NM_003598; NM_001256662;	ENSG00000074219	HGNC:11715	Q15562	--- not yet entered ---		ALT: ambiguous; Telomerase-mediated: ambiguous	ambiguous	predicted	1
H. sapiens (human)	TEAD3	7005	NM_003214;	ENSG00000007866	HGNC:11716	Q99594	--- not yet entered ---		ALT: ambiguous; Telomerase-mediated: ambiguous	ambiguous	predicted	1
H. sapiens (human)	TEAD4	7004	NM_201441; NM_003213; NM_201443;	ENSG00000197905	HGNC:11717	Q15561	--- not yet entered ---		ALT: ambiguous; Telomerase-mediated: ambiguous	ambiguous	predicted	1
H. sapiens (human)	HIST1H3B	8358	NM_0035373;	ENSG00000274267	HGNC:4776	P68431	Chromatin organization	Histone modification / variants; Chromatin structure;	ALT: ambiguous; Telomerase-mediated: ambiguous	ambiguous	screened	3
H. sapiens (human)	HIST1H3C	8352	NM_0035312;	ENSG00000278272	HGNC:4768	P68431	Chromatin organization	Histone modification / variants; Chromatin structure;	ALT: ambiguous; Telomerase-mediated: ambiguous	ambiguous	screened	3
H. sapiens (human)	HIST1H3D	8351	NM_0035304;	ENSG00000197409	HGNC:4767	P68431	Chromatin organization	Histone modification / variants; Chromatin structure;	ALT: ambiguous; Telomerase-mediated: ambiguous	ambiguous	screened	3
H. sapiens (human)	HIST1H3E	8353	NM_0035322;	ENSG00000274750	HGNC:4769	P68431	Chromatin organization	Histone modification / variants; Chromatin structure;	ALT: ambiguous; Telomerase-mediated: ambiguous	ambiguous	screened	3
H. sapiens (human)	HIST1H3F	8968	NM_0210182;	ENSG00000277775	HGNC:4773	P68431	Chromatin organization	Histone modification / variants; Chromatin structure;	ALT: ambiguous; Telomerase-mediated: ambiguous	ambiguous	screened	3
H. sapiens (human)	HIST1H3G	8355	NM_0035342;	ENSG00000273983	HGNC:4772	P68431	Chromatin organization	Histone modification / variants; Chromatin structure;	ALT: ambiguous; Telomerase-mediated: ambiguous	ambiguous	screened	3
H. sapiens (human)	HIST1H3H	8357	NM_0035362;	ENSG00000278828	HGNC:4775	P68431	Chromatin organization	Histone modification / variants; Chromatin structure;	ALT: ambiguous; Telomerase-mediated: ambiguous	ambiguous	screened	3
H. sapiens (human)	HIST1H3I	8354	NM_0035332;	ENSG00000275379	HGNC:4771	P68431	Chromatin organization	Histone modification / variants; Chromatin structure;	ALT: ambiguous; Telomerase-mediated: ambiguous	ambiguous	screened	3
H. sapiens (human)	HIST1H3J	8356	NM_0035352;	ENSG00000197153	HGNC:4774	P68431	Chromatin organization	Histone modification / variants; Chromatin structure;	ALT: ambiguous; Telomerase-mediated: ambiguous	ambiguous	screened	3
H. sapiens (human)	HIST1H4C	8364	NM_0035423;	ENSG00000197061	HGNC:4787	P62805	Chromatin organization	Histone modification / variants; Chromatin structure;	ALT: ambiguous; Telomerase-mediated: ambiguous	ambiguous	screened	3
H. sapiens (human)	HIST1H4D	8360	NM_0035393;	ENSG00000277157	HGNC:4782	P62805	Chromatin organization	Histone modification / variants; Chromatin structure;	ALT: ambiguous; Telomerase-mediated: ambiguous	ambiguous	screened	3
H. sapiens (human)	HIST1H4E	8367	NM_0035453;	ENSG00000276966	HGNC:4790	P62805	Chromatin organization	Histone modification / variants; Chromatin structure;	ALT: ambiguous; Telomerase-mediated: ambiguous	ambiguous	screened	3
H. sapiens (human)	HIST1H4F	8361	NM_0035403;	ENSG00000274618	HGNC:4783	P62805	Chromatin organization	Histone modification / variants; Chromatin structure;	ALT: ambiguous; Telomerase-mediated: ambiguous	ambiguous	screened	3
H. sapiens (human)	HIST1H4I	8294	NM_0034952;	ENSG00000276180	HGNC:4793	P62805	Chromatin organization	Histone modification / variants; Chromatin structure;	ALT: ambiguous; Telomerase-mediated: ambiguous	ambiguous	screened	3
H. sapiens (human)	HIST1H4J	8363	NM_0219683;	ENSG00000197238	HGNC:4785	P62805	Chromatin organization	Histone modification / variants; Chromatin structure;	ALT: ambiguous; Telomerase-mediated: ambiguous	ambiguous	screened	3
H. sapiens (human)	HIST1H4K	8362	NM_0035412;	ENSG00000273542	HGNC:4784	P62805	Chromatin organization	Histone modification / variants; Chromatin structure;	ALT: ambiguous; Telomerase-mediated: ambiguous	ambiguous	screened	3
H. sapiens (human)	HIST1H4L	8368	NM_0035462;	ENSG00000275126	HGNC:4791	P62805	Chromatin organization	Histone modification / variants; Chromatin structure;	ALT: ambiguous; Telomerase-mediated: ambiguous	ambiguous	screened	3
H. sapiens (human)	HIST2H4A	8370	NM_0035482;	ENSG00000270882	HGNC:4794	P62805	Chromatin organization	Histone modification / variants; Chromatin structure;	ALT: ambiguous; Telomerase-mediated: ambiguous	ambiguous	screened	3
H. sapiens (human)	HIST2H4B	554313	NM_0010340774;	ENSG00000270276	HGNC:29607	P62805	Chromatin organization	Histone modification / variants; Chromatin structure;	ALT: ambiguous; Telomerase-mediated: ambiguous	ambiguous	screened	3
H. sapiens (human)	ALPL	249	NM_0004785; NM_0011275013; NM_0011775202;	ENSG00000162551	HGNC:438	P05186	--- not yet entered ---		ALT: ambiguous; Telomerase-mediated: ambiguous	ambiguous	screened	2
H. sapiens (human)	CCNB1	891	NM_0013548441; NM_0013548451; NM_0319663;	ENSG00000134057	HGNC:1579	P14635	Cell cycle		ALT: ambiguous; Telomerase-mediated: ambiguous	ambiguous	screened	2
H. sapiens (human)	CTSC	1075	NM_0011141732; NM_0018145; NM_1481704;	ENSG00000109861	HGNC:2528	P53634	Signaling		ALT: ambiguous; Telomerase-mediated: ambiguous	ambiguous	screened	2
H. sapiens (human)	COCH	1690	NM_0011350581; NM_0013477201; NM_0040862;	ENSG00000100473	HGNC:2180	O43405	Cell differentiation		ALT: ambiguous; Telomerase-mediated: ambiguous	ambiguous	screened	2
H. sapiens (human)	DHFR	1719	NM_0007913; NM_0012903541; NM_0012903571;	ENSG00000228716	HGNC:2861	P00374	Metabolism		ALT: ambiguous; Telomerase-mediated: ambiguous	ambiguous	screened	2
H. sapiens (human)	DSG2	1829	NM_0019434;	ENSG00000046604	HGNC:3049	Q14126	Cell membrane / wall		ALT: ambiguous; Telomerase-mediated: ambiguous	ambiguous	screened	2
H. sapiens (human)	GABRB3	2562	NM_0008145; NM_0011913201; NM_0011913212; NM_0012786311; NM_0219124;	ENSG00000166206	HGNC:4083	P28472	Cell membrane / wall		ALT: ambiguous; Telomerase-mediated: ambiguous	ambiguous	screened	2
H. sapiens (human)	GLDC	2731	NM_0001702;	ENSG00000178445	HGNC:4313	P23378	Metabolism		ALT: ambiguous; Telomerase-mediated: ambiguous	ambiguous	screened	2
H. sapiens (human)	HMMR	3161	NM_0011425561; NM_0011425571; NM_0124842; NM_0124852;	ENSG00000072571	HGNC:5012	O75330	Cell membrane / wall		ALT: ambiguous; Telomerase-mediated: ambiguous	ambiguous	screened	2
H. sapiens (human)	KCNS3	3790	NM_0012824281; NM_0022524;	ENSG00000170745	HGNC:6302	Q9BQ31	Cell membrane / wall		ALT: ambiguous; Telomerase-mediated: ambiguous	ambiguous	screened	2
H. sapiens (human)	LCK	3932	NM_0010427712; NM_0013304681; NM_0053564;	ENSG00000182866	HGNC:6524	P06239	Cell differentiation		ALT: ambiguous; Telomerase-mediated: ambiguous	ambiguous	screened	2
H. sapiens (human)	PDCD2	5134	NM_0011994611; NM_0011994621; NM_0011994631; NM_0011994641; NM_0025983; NM_1447812;	ENSG00000071994	HGNC:8762	Q16342	Cell death		ALT: ambiguous; Telomerase-mediated: ambiguous	ambiguous	screened	2
H. sapiens (human)	RARRES2	5919	NM_0028893;	ENSG00000106538	HGNC:9868	Q99969	Metabolism		ALT: ambiguous; Telomerase-mediated: ambiguous	ambiguous	screened	2
H. sapiens (human)	ST6GAL1	6480	NM_0013539161; NM_0030322; NM_1732162; NM_1732172;	ENSG00000073849	HGNC:10860	P15907	Metabolism		ALT: ambiguous; Telomerase-mediated: ambiguous	ambiguous	screened	2
H. sapiens (human)	SORL1	6653	NM_0031055;	ENSG00000137642	HGNC:11185	Q92673	Cell membrane / wall		ALT: ambiguous; Telomerase-mediated: ambiguous	ambiguous	screened	2
H. sapiens (human)	IFITM1	8519	NM_0036413;	ENSG00000185885	HGNC:5412	P13164	Cell membrane / wall		ALT: ambiguous; Telomerase-mediated: ambiguous	ambiguous	screened	2
H. sapiens (human)	NFE2L3	9603	NM_0042896;	ENSG00000050344	HGNC:7783	Q9Y4A8	RNA transcription and processing		ALT: ambiguous; Telomerase-mediated: ambiguous	ambiguous	screened	2
H. sapiens (human)	TRIM22	10346	NM_0011995731; NM_0060744;	ENSG00000132274	HGNC:16379	Q8IYM9	RNA transcription and processing		ALT: ambiguous; Telomerase-mediated: ambiguous	ambiguous	screened	2
H. sapiens (human)	LYPLA1	10434	NM_0012793561; NM_0012793571; NM_0012793581; NM_0012793591; NM_0012793601; NM_0063303;	ENSG00000120992	HGNC:6737	O75608	Metabolism		ALT: ambiguous; Telomerase-mediated: ambiguous	ambiguous	screened	2
H. sapiens (human)	PIM2	11040	NM_0068753;	ENSG00000102096	HGNC:8987	Q9P1W9	Cell cycle		ALT: ambiguous; Telomerase-mediated: ambiguous	ambiguous	screened	2
H. sapiens (human)	RRAS2	22800	NM_0011026692; NM_0011773141; NM_0011773151; NM_0122505;	ENSG00000133818	HGNC:17271	P62070	Cell membrane / wall		ALT: ambiguous; Telomerase-mediated: ambiguous	ambiguous	screened	2
H. sapiens (human)	PASK	23178	NM_0012521191; NM_0012521201; NM_0012521221; NM_0012521241; NM_0151483;	ENSG00000115687	HGNC:17270	Q96RG2	Metabolism		ALT: ambiguous; Telomerase-mediated: ambiguous	ambiguous	screened	2
H. sapiens (human)	FRAT2	23401	NM_0120832;	ENSG00000181274	HGNC:16048	O75474	Signaling		ALT: ambiguous; Telomerase-mediated: ambiguous	ambiguous	screened	2
H. sapiens (human)	CECR1	51816	NM_0012822252; NM_0012822261; NM_0012822271; NM_0012822281; NM_0012822291; NM_1774052;	ENSG00000093072	HGNC:1839	Q9NZK5	Metabolism		ALT: ambiguous; Telomerase-mediated: ambiguous	ambiguous	screened	2
H. sapiens (human)	NUP107	57122	NM_0013301921; NM_0204013;	ENSG00000111581	HGNC:29914	P57740	Nuclear organization		ALT: ambiguous; Telomerase-mediated: ambiguous	ambiguous	screened	2
H. sapiens (human)	SLC39A10	57181	NM_0011272571; NM_0203422;	ENSG00000196950	HGNC:20861	Q9ULF5	Protein transport		ALT: ambiguous; Telomerase-mediated: ambiguous	ambiguous	screened	2
H. sapiens (human)	NLGN4X	57502	NM_0012821451; NM_0012821461; NM_0207423; NM_1813322;	ENSG00000146938	HGNC:14287	Q8N0W4	Cell membrane / wall		ALT: ambiguous; Telomerase-mediated: ambiguous	ambiguous	screened	2
H. sapiens (human)	LRRN1	57633	NM_0013241881; NM_0013241891; NM_0208736;	ENSG00000175928	HGNC:20980	Q6UXK5	--- unknown ---		ALT: ambiguous; Telomerase-mediated: ambiguous	ambiguous	screened	2
H. sapiens (human)	ANOS1	3730	NM_0002163;	ENSG00000011201	HGNC:6211	P23352	Cell membrane / wall		ALT: ambiguous; Telomerase-mediated: ambiguous	ambiguous	screened	2
H. sapiens (human)	TMX1	81542	NM_0307554;	ENSG00000139921	HGNC:15487	Q9H3N1	Metabolism		ALT: ambiguous; Telomerase-mediated: ambiguous	ambiguous	screened	2
H. sapiens (human)	AKIRIN1	79647	NM_0011362751; NM_0245952;	ENSG00000174574	HGNC:25744	Q9H9L7	--- unknown ---		ALT: ambiguous; Telomerase-mediated: ambiguous	ambiguous	screened	2
H. sapiens (human)	THEMIS2	9473	NM_0010394772; NM_0011055562; NM_0012861131; NM_0012861151; NM_0048483;	ENSG00000130775	HGNC:16839	Q5TEJ8	Signaling		ALT: ambiguous; Telomerase-mediated: ambiguous	ambiguous	screened	2
H. sapiens (human)	MIS18BP1	55320	NM_0183534;	ENSG00000129534	HGNC:20190	Q6P0N0	Cell cycle		ALT: ambiguous; Telomerase-mediated: ambiguous	ambiguous	screened	2
H. sapiens (human)	ZNF148	7707	NM_0013484241; NM_0013484252; NM_0013484262; NM_0013484272; NM_0013484282; NM_0013484292; NM_0013484302; NM_0013484312; NM_0013484322; NM_0013484332; NM_0013484342; NM_0013484362; NM_0219642;	ENSG00000163848	HGNC:12933	Q9UQR1	RNA transcription and processing	Telomerase activity; Telomere length; Transcription;	ALT: ambiguous; Telomerase-mediated: enhancing	Telomerase-mediated	validated	6
H. sapiens (human)	UBE2D3	7323	NM_0013007951; NM_0033406; NM_1818863; NM_1818872; NM_1818883; NM_1818892; NM_1818902; NM_1818912; NM_1818923; NM_1818932;	ENSG00000109332	HGNC:12476	P61077	Protein modification	Telomerase activity;	ALT: ambiguous; Telomerase-mediated: repressing	ALT	validated	5
H. sapiens (human)	ZNF703	80139	NM_0250692;	ENSG00000183779	HGNC:25883	Q9H7S9	--- not yet entered ---		ALT: ambiguous; Telomerase-mediated: ambiguous	ambiguous	screened	2
H. sapiens (human)	ACLY	47	NM_0010962; NM_0013032741; NM_0013032751; NM_1988301;	ENSG00000131473	HGNC:115	P53396	--- not yet entered ---		ALT: ambiguous; Telomerase-mediated: ambiguous	ambiguous	screened	2
H. sapiens (human)	ACTN1	87	NM_0011023; NM_0011300041; NM_0011300051;	ENSG00000072110	HGNC:163	P12814	--- not yet entered ---		ALT: ambiguous; Telomerase-mediated: ambiguous	ambiguous	screened	2
H. sapiens (human)	AP2A2	161	NM_0012428371; NM_0012428371; NM_0012428371; NM_0123053; NM_0123053; NM_0123053;	ENSG00000183020	HGNC:562	O94973	--- not yet entered ---		ALT: ambiguous; Telomerase-mediated: ambiguous	ambiguous	screened	2
H. sapiens (human)	ABCD1	215	NM_0000333;	ENSG00000101986	HGNC:61	P33897	--- not yet entered ---		ALT: ambiguous; Telomerase-mediated: ambiguous	ambiguous	screened	2
H. sapiens (human)	ATP2B1	490	NM_0010013231; NM_0016822;	ENSG00000070961	HGNC:814	P20020	--- not yet entered ---		ALT: ambiguous; Telomerase-mediated: ambiguous	ambiguous	screened	2
H. sapiens (human)	ATP2B3	492	NM_0010013442; NM_0219493;	ENSG00000067842	HGNC:816	Q16720	--- not yet entered ---		ALT: ambiguous; Telomerase-mediated: ambiguous	ambiguous	screened	2
H. sapiens (human)	DST	667	NM_0011447692; NM_0011447701; NM_0017235; NM_0155484; NM_1833803;	ENSG00000151914	HGNC:1090	Q03001	--- not yet entered ---		ALT: ambiguous; Telomerase-mediated: ambiguous	ambiguous	screened	2
H. sapiens (human)	CENPF	1063	NM_0163433;	ENSG00000117724	HGNC:1857	P49454	--- not yet entered ---		ALT: ambiguous; Telomerase-mediated: ambiguous	ambiguous	screened	2
H. sapiens (human)	CSNK2A2	1459	NM_0018963;	ENSG00000070770	HGNC:2459	P19784	Signaling		ALT: ambiguous; Telomerase-mediated: ambiguous	ambiguous	screened	2
H. sapiens (human)	CSNK2B	1460	NM_0012823851; NM_0012823851; NM_0012823851; NM_0012823851; NM_0012823851; NM_0012823851; NM_0012823851; NM_0013206; NM_0013206; NM_0013206; NM_0013206; NM_0013206; NM_0013206; NM_0013206;	ENSG00000204435	HGNC:2460	P67870	Signaling		ALT: ambiguous; Telomerase-mediated: ambiguous	ambiguous	screened	2
H. sapiens (human)	CYLC2	1539	NM_0013404;	ENSG00000155833	HGNC:2583	Q14093	--- not yet entered ---		ALT: ambiguous; Telomerase-mediated: ambiguous	ambiguous	screened	2
H. sapiens (human)	DMD	1756	NM_0001093; NM_0040062; NM_0040093; NM_0040103; NM_0040113; NM_0040123; NM_0040132; NM_0040142; NM_0040152; NM_0040162; NM_0040172; NM_0040182; NM_0040192; NM_0040203; NM_0040212; NM_0040222; NM_0040232;	ENSG00000198947	HGNC:2928	P11532	--- not yet entered ---		ALT: ambiguous; Telomerase-mediated: ambiguous	ambiguous	screened	2
H. sapiens (human)	DOCK2	1794	NM_0049463;	ENSG00000134516	HGNC:2988	Q92608	--- not yet entered ---		ALT: ambiguous; Telomerase-mediated: ambiguous	ambiguous	screened	2
H. sapiens (human)	ATN1	1822	NM_0010070261; NM_0019403;	ENSG00000111676	HGNC:3033	P54259	--- not yet entered ---		ALT: ambiguous; Telomerase-mediated: ambiguous	ambiguous	screened	2
H. sapiens (human)	ERH	2079	NM_0044502;	ENSG00000100632	HGNC:3447	P84090	--- not yet entered ---		ALT: ambiguous; Telomerase-mediated: ambiguous	ambiguous	screened	2
H. sapiens (human)	FHL1	2273	NM_0011596991; NM_0011597001; NM_0011597011; NM_0011597022; NM_0011597031; NM_0011597041; NM_0011678191; NM_0013306591; NM_0014494;	ENSG00000022267	HGNC:3702	Q13642	--- not yet entered ---		ALT: ambiguous; Telomerase-mediated: ambiguous	ambiguous	screened	2
H. sapiens (human)	GTF2A1	2957	NM_0012789401; NM_0158593; NM_2015952;	ENSG00000165417	HGNC:4646	P52655	--- not yet entered ---		ALT: ambiguous; Telomerase-mediated: ambiguous	ambiguous	screened	2
H. sapiens (human)	GTF2A2	2958	NM_0013209291; NM_0013209301; NM_0044922;	ENSG00000140307	HGNC:4647	P52657	--- not yet entered ---		ALT: ambiguous; Telomerase-mediated: ambiguous	ambiguous	screened	2
H. sapiens (human)	HK1	3098	NM_0001882; NM_0013223641; NM_0013223651; NM_0013223661; NM_0013223671; NM_0013582631; NM_0334962; NM_0334972; NM_0334982; NM_0335002;	ENSG00000156515	HGNC:4922	P19367	--- not yet entered ---		ALT: ambiguous; Telomerase-mediated: ambiguous	ambiguous	screened	2
H. sapiens (human)	IVD	3712	NM_0011595082; NM_0013545972; NM_0013545982; NM_0013545992; NM_0013546002; NM_0013546012; NM_0022254;	ENSG00000128928	HGNC:6186	P26440	--- not yet entered ---		ALT: ambiguous; Telomerase-mediated: ambiguous	ambiguous	screened	2
H. sapiens (human)	KPNA2	3838	NM_0013206111; NM_0022663;	ENSG00000182481	HGNC:6395	P52292	--- not yet entered ---		ALT: ambiguous; Telomerase-mediated: ambiguous	ambiguous	screened	2
H. sapiens (human)	MARK3	4140	NM_0011289182; NM_0011289192; NM_0011289202; NM_0011289212; NM_0023766;	ENSG00000075413	HGNC:6897	P27448	--- not yet entered ---		ALT: ambiguous; Telomerase-mediated: ambiguous	ambiguous	screened	2
H. sapiens (human)	MECP2	4204	NM_0011107921; NM_0013163371; NM_0049923;	ENSG00000169057	HGNC:6990	P51608	--- not yet entered ---		ALT: ambiguous; Telomerase-mediated: ambiguous	ambiguous	screened	2
H. sapiens (human)	MYH9	4627	NM_0024735;	ENSG00000100345	HGNC:7579	P35579	--- not yet entered ---		ALT: ambiguous; Telomerase-mediated: ambiguous	ambiguous	screened	2
H. sapiens (human)	MYH10	4628	NM_0012560121; NM_0012560951; NM_0059643;	ENSG00000133026	HGNC:7568	P35580	--- not yet entered ---		ALT: ambiguous; Telomerase-mediated: ambiguous	ambiguous	screened	2
H. sapiens (human)	MYO1C	4641	NM_0010807791; NM_0010809501; NM_0333754;	ENSG00000197879	HGNC:7597	O00159	--- not yet entered ---		ALT: ambiguous; Telomerase-mediated: ambiguous	ambiguous	screened	2
H. sapiens (human)	MYO10	4651	NM_0123342;	ENSG00000145555	HGNC:7593	Q9HD67	--- not yet entered ---		ALT: ambiguous; Telomerase-mediated: ambiguous	ambiguous	screened	2
H. sapiens (human)	NME4	4833	NM_0012864331; NM_0012864351; NM_0012864361; NM_0012864381; NM_0012864391; NM_0012864401; NM_0050092;	ENSG00000103202	HGNC:7852	O00746	--- not yet entered ---		ALT: ambiguous; Telomerase-mediated: ambiguous	ambiguous	screened	2
H. sapiens (human)	OPA1	4976	NM_0013546631; NM_0013546641; NM_0155602; NM_1308312; NM_1308322; NM_1308332; NM_1308342; NM_1308352; NM_1308362; NM_1308372;	ENSG00000198836	HGNC:8140	O60313	--- not yet entered ---		ALT: ambiguous; Telomerase-mediated: ambiguous	ambiguous	screened	2
H. sapiens (human)	PCBP1	5093	NM_0061963;	ENSG00000169564	HGNC:8647	Q15365	--- not yet entered ---		ALT: ambiguous; Telomerase-mediated: ambiguous	ambiguous	screened	2
H. sapiens (human)	PCMT1	5110	NM_0012520491; NM_0012520501; NM_0012520511; NM_0012520521; NM_0012520531; NM_0013604521; NM_0013604561; NM_0053892;	ENSG00000120265	HGNC:8728	P22061	--- not yet entered ---		ALT: ambiguous; Telomerase-mediated: ambiguous	ambiguous	screened	2
H. sapiens (human)	PFKL	5211	NM_0010020212; NM_0026265;	ENSG00000141959	HGNC:8876	P17858	--- not yet entered ---		ALT: ambiguous; Telomerase-mediated: ambiguous	ambiguous	screened	2
H. sapiens (human)	PLAT	5327	NM_0009304; NM_0013191891; NM_0330113;	ENSG00000104368	HGNC:9051	P00750	--- not yet entered ---		ALT: ambiguous; Telomerase-mediated: ambiguous	ambiguous	screened	2
H. sapiens (human)	PLOD1	5351	NM_0003023; NM_0013163201;	ENSG00000083444	HGNC:9081	Q02809	--- not yet entered ---		ALT: ambiguous; Telomerase-mediated: ambiguous	ambiguous	screened	2
H. sapiens (human)	PLOD2	5352	NM_0009352; NM_1829432;	ENSG00000152952	HGNC:9082	O00469	--- not yet entered ---		ALT: ambiguous; Telomerase-mediated: ambiguous	ambiguous	screened	2
H. sapiens (human)	PPP2CA	5515	NM_0013550191; NM_0027153;	ENSG00000113575	HGNC:9299	P67775	--- not yet entered ---		ALT: ambiguous; Telomerase-mediated: ambiguous	ambiguous	screened	2
H. sapiens (human)	PPP2CB	5516	NM_0010095521;	ENSG00000104695	HGNC:9300	P62714	--- not yet entered ---		ALT: ambiguous; Telomerase-mediated: ambiguous	ambiguous	screened	2
H. sapiens (human)	PSMA2	5683	NM_0027874;	ENSG00000106588	HGNC:9531	P25787	--- not yet entered ---		ALT: ambiguous; Telomerase-mediated: ambiguous	ambiguous	screened	2
H. sapiens (human)	PSMB5	5693	NM_0011307251; NM_0011449322; NM_0027974;	ENSG00000100804	HGNC:9542	P28074	--- not yet entered ---		ALT: ambiguous; Telomerase-mediated: ambiguous	ambiguous	screened	2
H. sapiens (human)	REV3L	5980	NM_0012864311; NM_0012864321; NM_0029124;	ENSG00000009413	HGNC:9968	O60673	--- not yet entered ---		ALT: ambiguous; Telomerase-mediated: ambiguous	ambiguous	screened	2
H. sapiens (human)	RING1	6015	NM_0029313; NM_0029313; NM_0029313; NM_0029313; NM_0029313; NM_0029313;	ENSG00000204227	HGNC:10018	Q06587	--- not yet entered ---		ALT: ambiguous; Telomerase-mediated: ambiguous	ambiguous	screened	2
H. sapiens (human)	RNF2	6045	NM_0072123;	ENSG00000121481	HGNC:10061	Q99496	--- not yet entered ---		ALT: ambiguous; Telomerase-mediated: ambiguous	ambiguous	screened	2
H. sapiens (human)	BRD2	6046	NM_0011131822; NM_0011131822; NM_0011131822; NM_0011131822; NM_0011131822; NM_0011131822; NM_0011131822; NM_0011994551; NM_0011994551; NM_0011994551; NM_0011994551; NM_0011994551; NM_0011994551; NM_0011994551; NM_0011994561; NM_0011994561; NM_0011994561; NM_0011994561; NM_0011994561; NM_0011994561; NM_0011994561; NM_0012919861; NM_0012919861; NM_0012919861; NM_0012919861; NM_0012919861; NM_001291…	ENSG00000204256	HGNC:1103	P25440	--- not yet entered ---		ALT: ambiguous; Telomerase-mediated: ambiguous	ambiguous	screened	2
H. sapiens (human)	RPS2	6187	NM_0029523;	ENSG00000140988	HGNC:10404	P15880	--- not yet entered ---		ALT: ambiguous; Telomerase-mediated: ambiguous	ambiguous	screened	2
H. sapiens (human)	RPS6	6194	NM_0010102;	ENSG00000137154	HGNC:10429	A2A3R5	--- not yet entered ---		ALT: ambiguous; Telomerase-mediated: ambiguous	ambiguous	screened	2
H. sapiens (human)	RPS8	6202	NM_0010121;	ENSG00000142937	HGNC:10441	P62241	--- not yet entered ---		ALT: ambiguous; Telomerase-mediated: ambiguous	ambiguous	screened	2
H. sapiens (human)	RYR2	6262	NM_0010352;	ENSG00000198626	HGNC:10484	Q92736	--- not yet entered ---		ALT: ambiguous; Telomerase-mediated: ambiguous	ambiguous	screened	2
H. sapiens (human)	S100A7	6278	NM_0029633;	ENSG00000143556	HGNC:10497	P31151	--- not yet entered ---		ALT: ambiguous; Telomerase-mediated: ambiguous	ambiguous	screened	2
H. sapiens (human)	S100A8	6279	NM_0013191961; NM_0013191971; NM_0013191981; NM_0013192011; NM_0029644;	ENSG00000143546	HGNC:10498	P05109	--- not yet entered ---		ALT: ambiguous; Telomerase-mediated: ambiguous	ambiguous	screened	2
[truncated: 136 more rows]
