# Supplementary material for: Identification of MAPK12 as a Prognostic Biomarker for Esophageal Carcinoma Using Bioinformatics and Machine Learning
Source: Biomed Res Int. 2025 Dec 29;2025:2605071. doi: 10.1155/bmri/2605071 (PMC12746012; doi:10.1155/bmri/2605071)
Supplement: Supplementary file 1 — Supporting Information Additional supporting information can be found online in the Supporting Information section.. Supplementary Figure S1: Validation of the prognostic signature model based on the GEO database. Supplementary Figure S2: The linkage between the GO results and each gene and the linkage between the GO results. Supplementary Figure S3: Bar chart (a) and heat map (b) displaying the difference in pathway activities enriched by GSVA between the high‐risk and low‐risk groups. Supplementary Figure S4: The estimate score between the high‐risk and low‐risk groups. Supplementary Figure S5: Full uncropped Gels and Blots images of MAPK12. Supplementary Figure S6: Full uncropped Gels and Blots images of E‐cadrenin. Supplementary Figure S7: Full uncropped Gels and Blots images of N‐cadrenin. Supplementary Table S1: Clinical characteristics of patients with ESCA in the training datasets (TCGA) and the validation datasets (GEO). Supplementary Table S2: List of Tolement‐related genes included in the present study. Supplementary Table S3: List of differentially expressed genes (DEGs) between ESCA and normal lung tissues based on the TCGA database. Supplementary Table S4: List of 265 Tolement‐related DEGs by taking the intersection of DEGs of ESCA and Tolement‐related genes. Supplementary Table S5: 33 candidate genes with prognostic values were screened out by the Kaplan–Meier survival analysis. Supplementary Appendix 1. The detailed protocols for cell culture, transfection, and functional assays. Supplementary Appendix 2: The detailed statistical methods. [file BMRI-2025-2605071-s001.zip › Supplementary Table 3.xlsx]

## Sheet: Supplementary Table 3 - 副本
	id	baseMean	logFC	lfcSE	stat	pvalue	adj.P.Val	logP	Group
1	C1orf112	6.00518	1.4737	0.330688	4.45648	8.33167e-06	0.000153332	3.81437	Up
2	CYP26B1	8.78223	1.67431	0.533728	3.137	0.00170684	0.0122441	1.91207	Up
3	CD38	8.21331	1.54382	0.559605	2.75877	0.00580197	0.0319464	1.49558	Up
4	PRSS22	58.6745	1.19022	0.406502	2.92795	0.00341207	0.0212325	1.673	Up
5	WDR54	12.8211	1.31099	0.308668	4.24726	2.16405e-05	0.000342605	3.46521	Up
6	ITGA3	135.605	1.05313	0.30629	3.43835	0.000585276	0.00518364	2.28536	Up
7	YBX2	5.75639	1.74958	0.599373	2.91901	0.00351144	0.0216863	1.66382	Up
8	DLX6	3.05764	3.3955	0.910713	3.7284	0.000192701	0.0020627	2.68556	Up
9	CCL26	4.62965	2.74342	0.728503	3.76584	0.000165993	0.00182307	2.7392	Up
10	GGCT	53.1575	1.05962	0.202135	5.24214	1.58723e-07	5.05745e-06	5.29607	Up
11	DBF4	19.9049	1.60144	0.277109	5.77908	7.51112e-09	3.59119e-07	6.44476	Up
12	NOS2	16.4501	3.56483	0.870398	4.09563	4.21016e-05	0.000592916	3.22701	Up
13	NOX1	6.8379	3.4797	0.834604	4.16929	3.05551e-05	0.000457481	3.33963	Up
14	E2F2	10.6391	1.03058	0.293277	3.51402	0.000441375	0.00411333	2.38581	Up
15	IL32	77.3161	1.3159	0.378214	3.47925	0.000502813	0.00457911	2.33922	Up
16	MAPK8IP2	8.17977	1.46909	0.490585	2.99457	0.00274833	0.0178978	1.7472	Up
17	MLXIPL	9.62766	1.9163	0.656531	2.91883	0.00351346	0.0216867	1.66381	Up
18	NCAPD2	95.6973	1.16689	0.220617	5.2892	1.22849e-07	4.05078e-06	5.39246	Up
19	FMO1	3.48828	1.99723	0.661019	3.02144	0.00251576	0.0166915	1.7775	Up
20	DPF1	2.79635	2.3538	0.718286	3.27697	0.00104928	0.0082945	2.08121	Up
21	SYT7	13.5565	1.93504	0.502867	3.84801	0.000119079	0.00139296	2.85606	Up
22	PLAUR	44.8503	1.4673	0.297342	4.93471	8.02711e-07	2.06154e-05	4.68581	Up
23	ANLN	60.3263	2.25774	0.286117	7.89097	2.99853e-15	8.60189e-13	12.0654	Up
24	TYROBP	109.887	1.40926	0.368189	3.82754	0.00012943	0.00148222	2.82909	Up
25	GABRA3	4.0218	3.79679	0.801687	4.736	2.17972e-06	4.89661e-05	4.3101	Up
26	BRCA1	14.0354	1.48292	0.280476	5.28716	1.24232e-07	4.09167e-06	5.3881	Up
27	DDX11	15.9443	1.01715	0.232979	4.36586	1.26626e-05	0.000218039	3.66147	Up
28	TACC3	27.0704	1.4459	0.257538	5.61432	1.97331e-08	8.14509e-07	6.0891	Up
29	DPEP1	6.81184	3.5943	1.25246	2.86978	0.00410752	0.0244912	1.61099	Up
30	BID	24.3081	1.03376	0.213649	4.83861	1.30754e-06	3.16267e-05	4.49995	Up
31	CYP24A1	11.73	4.00512	0.915385	4.37534	1.21243e-05	0.000210304	3.67715	Up
32	SNAI2	45.534	1.87861	0.486191	3.86392	0.00011158	0.00131968	2.87953	Up
33	RUNX3	24.7099	1.98754	0.392329	5.066	4.06255e-07	1.14664e-05	4.94057	Up
34	SNAPC1	13.0631	1.44257	0.344245	4.19054	2.7829e-05	0.000424418	3.37221	Up
35	GCLM	55.7431	1.58446	0.439773	3.6029	0.000314683	0.00311932	2.50594	Up
36	DEPDC1	13.9052	2.29021	0.339963	6.73664	1.62093e-11	1.66665e-09	8.77816	Up
37	TYMP	128.092	2.57119	0.368328	6.98071	2.93695e-12	3.63156e-10	9.43991	Up
38	SH2D2A	11.118	1.64591	0.352799	4.66528	3.0819e-06	6.59779e-05	4.1806	Up
39	ARNTL2	42.8659	1.17121	0.339539	3.44942	0.000561799	0.00500974	2.30018	Up
40	IBSP	2.85738	3.07785	0.677004	4.54628	5.46016e-06	0.000107358	3.96916	Up
41	HMGB3	46.6675	1.9785	0.28135	7.03218	2.03335e-12	2.56963e-10	9.59013	Up
42	CENPQ	14.9629	1.13757	0.259432	4.38486	1.16063e-05	0.000202278	3.69405	Up
43	TMSB10	4496.06	1.15824	0.216617	5.34697	8.94378e-08	3.09494e-06	5.50935	Up
44	DEPDC1B	13.4774	2.11481	0.331669	6.37626	1.81461e-10	1.39935e-08	7.85407	Up
45	HOXC8	5.47426	2.61859	0.552043	4.74346	2.10097e-06	4.74945e-05	4.32336	Up
46	MSR1	6.01844	1.2716	0.444177	2.86282	0.00419888	0.0249112	1.60361	Up
47	SOX30	1.62865	2.03968	0.774217	2.6345	0.0084261	0.0426197	1.37039	Up
48	SPDL1	12.7885	1.18764	0.237352	5.0037	5.6241e-07	1.51349e-05	4.82002	Up
49	RTN4R	12.0881	1.37949	0.342012	4.03346	5.49605e-05	0.00073917	3.13126	Up
50	TNC	261.747	2.32137	0.562956	4.12353	3.73111e-05	0.000538945	3.26846	Up
51	BARX2	19.3793	1.658	0.496808	3.3373	0.000845957	0.00697155	2.15667	Up
52	ZIC2	8.27259	1.57261	0.56796	2.76886	0.0056252	0.0311681	1.50629	Up
53	ROS1	2.04011	3.03605	1.06738	2.84439	0.00444964	0.0260407	1.58435	Up
54	TNFRSF9	2.29042	1.86001	0.621046	2.99497	0.00274474	0.017887	1.74746	Up
55	FOXP3	5.70132	2.11055	0.501703	4.20677	2.59049e-05	0.000398677	3.39938	Up
56	NFE2L3	29.5531	1.02643	0.338363	3.03351	0.00241725	0.0161377	1.79216	Up
57	LAMC3	4.60486	1.56183	0.532431	2.9334	0.00335277	0.0209453	1.67891	Up
58	TNIP3	2.04	2.58161	0.738526	3.49563	0.000472944	0.00434433	2.36208	Up
59	HOMER3	12.083	1.34554	0.416075	3.23389	0.00122117	0.0093651	2.02849	Up
60	RAD51	13.2191	1.79311	0.301459	5.94809	2.71289e-09	1.4852e-07	6.82821	Up
61	POLQ	8.79002	2.02733	0.365127	5.5524	2.81781e-08	1.1165e-06	5.95214	Up
62	LAMA3	66.7247	1.35678	0.422452	3.21169	0.00131957	0.00995649	2.00189	Up
63	RELT	4.63342	1.61669	0.402702	4.01461	5.95448e-05	0.000788625	3.10313	Up
64	ZNF280C	9.23839	1.05879	0.279847	3.78346	0.000154661	0.0017186	2.76483	Up
65	SERPINB3	141.851	2.40344	0.852283	2.82	0.00480241	0.0275501	1.55988	Up
66	LAMC2	276.524	2.58264	0.435942	5.92426	3.13698e-09	1.6758e-07	6.77578	Up
67	NDC1	42.0051	1.04155	0.183519	5.67545	1.38321e-08	5.94016e-07	6.2262	Up
68	COL11A1	15.058	5.69771	0.942556	6.04496	1.4945e-09	8.78537e-08	7.05624	Up
69	CDH3	124.46	2.65196	0.453401	5.84904	4.94412e-09	2.46664e-07	6.60789	Up
70	POLD1	21.6877	1.14614	0.212349	5.39743	6.7602e-08	2.43325e-06	5.61381	Up
71	GPC1	172.614	1.46473	0.440228	3.3272	0.000877236	0.00718392	2.14364	Up
72	MCM10	9.42163	2.51225	0.412165	6.09526	1.09262e-09	6.72239e-08	7.17248	Up
73	PACC1	11.1918	1.2649	0.279855	4.51985	6.18845e-06	0.000119226	3.92363	Up
74	ASPM	19.6626	2.17617	0.311461	6.98699	2.80837e-12	3.48761e-10	9.45747	Up
75	SPI1	29.7307	1.03523	0.348292	2.97229	0.00295584	0.0188854	1.72387	Up
76	CBFB	45.4144	1.03562	0.166481	6.22062	4.95202e-10	3.39853e-08	7.46871	Up
77	PRR11	23.5703	1.9892	0.289776	6.86461	6.66716e-12	7.54204e-10	9.12251	Up
78	HES2	25.8545	1.63569	0.612519	2.67044	0.0075753	0.0392971	1.40564	Up
79	ATP1B3	349.039	1.35503	0.294363	4.60327	4.15899e-06	8.54036e-05	4.06852	Up
80	PFN2	98.1063	1.29347	0.391063	3.30758	0.000941058	0.00759303	2.11958	Up
81	AP3M2	12.0454	1.02352	0.268352	3.81408	0.000136693	0.00155299	2.80883	Up
82	CNGB1	3.71327	2.99049	1.15335	2.59287	0.00951799	0.0468889	1.32893	Up
83	ST6GALNAC2	11.7441	1.35914	0.478435	2.84081	0.00449993	0.0262484	1.5809	Up
84	TRIP13	32.4467	2.60612	0.320935	8.12039	4.64696e-16	1.75011e-13	12.7569	Up
85	TFRC	161.201	1.81319	0.30049	6.03411	1.59846e-09	9.33999e-08	7.02965	Up
86	HMMR	20.8245	1.98189	0.300574	6.59368	4.29049e-11	3.9576e-09	8.40257	Up
87	SCARB1	22.1823	1.37045	0.302841	4.52529	6.03115e-06	0.000116824	3.93247	Up
88	CYP2W1	11.6776	2.67074	0.788687	3.38631	0.000708383	0.00604084	2.2189	Up
89	MCM2	38.974	1.97823	0.319755	6.1867	6.14369e-10	4.11897e-08	7.38521	Up
90	PANX2	18.6896	2.65103	0.674475	3.93051	8.47656e-05	0.00105771	2.97563	Up
91	TP63	179.897	2.96823	0.805728	3.68392	0.000229677	0.00238463	2.62258	Up
92	NOTCH3	196.289	1.19483	0.354625	3.36927	0.000753672	0.00634593	2.1975	Up
93	GTSE1	17.8693	1.96878	0.279348	7.04777	1.81814e-12	2.32844e-10	9.63293	Up
94	FSCN1	437.285	2.40446	0.474055	5.0721	3.93448e-07	1.11655e-05	4.95212	Up
95	WDR62	8.91667	1.98835	0.351735	5.65297	1.57698e-08	6.65278e-07	6.177	Up
96	MCM6	49.7788	1.12129	0.196336	5.71107	1.12267e-08	4.97335e-07	6.30335	Up
97	SPAG5	25.2446	1.88515	0.257834	7.31149	2.64199e-13	4.23412e-11	10.3732	Up
98	UBE2T	41.9534	2.24249	0.257299	8.71551	2.89454e-18	1.56671e-15	14.805	Up
99	LAMP3	36.0571	3.32025	0.448023	7.4109	1.2545e-13	2.20784e-11	10.656	Up
100	FAP	6.61182	1.88673	0.549754	3.43196	0.000599239	0.00528772	2.27673	Up
101	TP73	8.58695	1.498	0.50807	2.94841	0.00319417	0.0201255	1.69625	Up
102	PAFAH1B3	41.38	1.24847	0.230507	5.41618	6.08849e-08	2.21369e-06	5.65488	Up
103	KIF22	33.0386	1.43121	0.200109	7.15213	8.5444e-13	1.18412e-10	9.9266	Up
104	COL5A3	24.8387	1.69036	0.409467	4.12821	3.65604e-05	0.000529463	3.27616	Up
105	RBL1	15.876	1.53999	0.267169	5.76413	8.20791e-09	3.86634e-07	6.4127	Up
106	NDC80	19.4068	2.24078	0.34732	6.45163	1.10655e-10	9.17445e-09	8.03742	Up
107	IL12RB2	8.04032	2.94686	0.707306	4.16631	3.09563e-05	0.000461801	3.33555	Up
108	FYB1	13.5632	1.46509	0.445223	3.29068	0.000999441	0.00797745	2.09814	Up
109	WNT11	8.49366	2.12506	0.675261	3.14702	0.00164943	0.0119007	1.92443	Up
110	ORC1	14.506	1.97829	0.313923	6.30183	2.94146e-10	2.1371e-08	7.67017	Up
111	RAD54L	6.86891	2.06241	0.386462	5.33665	9.46813e-08	3.24119e-06	5.48929	Up
112	SNX10	20.0928	2.21968	0.345458	6.42532	1.31591e-10	1.05564e-08	7.97648	Up
113	NOX4	1.81226	2.19358	0.624232	3.51404	0.00044134	0.00411333	2.38581	Up
114	ACHE	15.6425	1.96639	0.707479	2.77943	0.00544537	0.0303678	1.51759	Up
115	ADAMTS2	25.409	1.41856	0.414676	3.42088	0.000624192	0.005452	2.26344	Up
116	PTHLH	67.0411	3.04	0.751302	4.04631	5.20306e-05	0.000708738	3.14951	Up
117	TFAP2C	37.8007	1.43485	0.551267	2.60282	0.00924598	0.0458574	1.33859	Up
118	AURKA	39.8308	2.07229	0.262907	7.88219	3.2168e-15	9.0471e-13	12.0435	Up
119	DNMT3B	10.4431	2.24098	0.42527	5.26955	1.36762e-07	4.43927e-06	5.35269	Up
120	TPX2	112.037	2.44455	0.236279	10.3461	4.36106e-25	8.34038e-22	21.0788	Up
121	SLC15A1	6.91857	1.92173	0.619017	3.10449	0.00190605	0.0133787	1.87359	Up
122	SLC4A11	23.5066	1.1309	0.37971	2.97832	0.0028983	0.0185887	1.73075	Up
123	CPXM1	19.7373	1.13814	0.4345	2.61943	0.00880765	0.0441182	1.35538	Up
124	OAS1	52.013	1.01928	0.323592	3.1499	0.00163327	0.01179	1.92848	Up
125	FXYD5	126.138	1.43182	0.279195	5.12839	2.92228e-07	8.5893e-06	5.06604	Up
126	BIRC5	34.7446	2.67598	0.301049	8.88888	6.17287e-19	3.93514e-16	15.405	Up
127	LAG3	7.46493	1.30714	0.490343	2.66577	0.00768119	0.0397242	1.40094	Up
128	RGS1	39.7426	1.98744	0.393882	5.04576	4.51717e-07	1.25688e-05	4.90071	Up
129	ICAM1	55.6316	1.32178	0.365594	3.61542	0.000299867	0.00299522	2.52357	Up
130	EFNB1	139.58	1.3621	0.282399	4.82333	1.41182e-06	3.36385e-05	4.47316	Up
131	KIF4A	23.3036	2.22609	0.293331	7.589	3.22373e-14	6.90144e-12	11.1611	Up
132	NAT14	10.1613	1.00677	0.300779	3.34721	0.000816292	0.00676791	2.16955	Up
133	PUS7	27.2882	1.36992	0.246595	5.55534	2.77069e-08	1.10087e-06	5.95826	Up
134	ORC6	9.18693	2.13527	0.356988	5.98135	2.21296e-09	1.24233e-07	6.90576	Up
135	ANGPT2	8.32115	1.46745	0.390951	3.75353	0.000174362	0.00190404	2.72032	Up
136	TBX15	1.73246	2.1336	0.724753	2.9439	0.00324101	0.0203892	1.6906	Up
137	CLSPN	9.30421	1.86359	0.327337	5.69318	1.24692e-08	5.45515e-07	6.26319	Up
138	TGFB2	5.51468	1.26808	0.490128	2.58725	0.00967465	0.0474746	1.32354	Up
139	CDC45	18.1488	2.44984	0.334943	7.31421	2.58901e-13	4.17253e-11	10.3796	Up
140	KRT31	5.01852	3.15371	1.01252	3.11473	0.00184115	0.0130124	1.88564	Up
141	CDC6	25.3037	2.61109	0.39074	6.68244	2.35004e-11	2.30087e-09	8.63811	Up
142	BAMBI	30.6451	2.49793	0.498949	5.00639	5.54616e-07	1.49533e-05	4.82526	Up
143	IL11	4.85501	3.38448	0.700168	4.83382	1.33941e-06	3.22602e-05	4.49133	Up
144	TREM2	18.7637	2.48578	0.464502	5.35149	8.72345e-08	3.0407e-06	5.51703	Up
145	ACOT7	54.3913	1.23823	0.24296	5.09644	3.46092e-07	9.99833e-06	5.00007	Up
146	CDC7	11.7843	1.45613	0.292563	4.97716	6.45248e-07	1.69508e-05	4.77081	Up
147	SCD	241.682	1.15014	0.330788	3.47697	0.000507115	0.00461097	2.33621	Up
148	RANBP1	74.8582	1.1872	0.197456	6.01248	1.82709e-09	1.05038e-07	6.97865	Up
149	MMP11	99.9305	5.23929	0.569052	9.20706	3.35174e-20	2.67087e-17	16.5733	Up
150	OSM	2.50789	1.69327	0.607858	2.78564	0.0053422	0.0299261	1.52395	Up
151	SH3BP1	10.9285	1.43804	0.34422	4.17769	2.94487e-05	0.000443695	3.35292	Up
152	CENPM	17.3622	1.74229	0.282125	6.1756	6.59139e-10	4.36691e-08	7.35983	Up
153	MCM5	43.1038	1.38399	0.246262	5.62001	1.90951e-08	7.91589e-07	6.1015	Up
154	IL2RB	14.3253	1.089	0.37598	2.89643	0.0037743	0.0228908	1.64034	Up
155	GZMB	16.0136	1.59617	0.451373	3.53625	0.000405847	0.00383483	2.41625	Up
156	COCH	4.04006	2.41344	0.680429	3.54694	0.000389727	0.00371555	2.42998	Up
157	POLE2	11.0523	1.46231	0.286014	5.1127	3.17579e-07	9.26794e-06	5.03302	Up
158	CDKN3	29.2365	2.35387	0.311935	7.54602	4.48751e-14	8.9398e-12	11.0487	Up
159	PLEK2	74.0838	1.21219	0.349119	3.47212	0.00051636	0.00467974	2.32978	Up
160	MMP9	62.9521	3.56126	0.547338	6.50652	7.69135e-11	6.64584e-09	8.17745	Up
161	GINS1	19.0927	2.0033	0.294976	6.7914	1.11049e-11	1.19762e-09	8.92168	Up
162	MYBL2	127.587	2.33645	0.285072	8.196	2.48509e-16	1.01842e-13	12.9921	Up
163	PABPC1L	17.6845	1.03822	0.307269	3.37888	0.00072783	0.00616271	2.21023	Up
164	SALL4	4.87158	2.66133	0.693668	3.8366	0.000124748	0.00143895	2.84196	Up
165	PFDN4	33.7552	1.04014	0.192482	5.40384	6.52304e-08	2.35083e-06	5.62878	Up
166	MRGBP	25.007	1.2489	0.192759	6.47908	9.22853e-11	7.8094e-09	8.10738	Up
167	CDC25B	104.163	2.03812	0.264243	7.71304	1.22856e-14	2.88883e-12	11.5393	Up
168	TRIB3	38.3756	1.95346	0.382914	5.10155	3.36878e-07	9.77151e-06	5.01004	Up
169	HCK	14.0837	1.00789	0.370308	2.72177	0.00649339	0.0348505	1.45779	Up
170	JAG1	114.045	1.22565	0.334539	3.6637	0.000248594	0.00254512	2.59429	Up
171	E2F1	28.0376	1.53102	0.250827	6.10389	1.03515e-09	6.42755e-08	7.19195	Up
172	CST4	1.8189	2.64751	0.915532	2.89177	0.00383076	0.0231744	1.63499	Up
173	LIPG	5.97245	1.79109	0.515813	3.47237	0.000515882	0.00467734	2.33	Up
174	LAMA1	3.00862	2.92707	1.0034	2.91714	0.00353256	0.0217784	1.66197	Up
175	SUV39H1	12.6948	1.00047	0.249822	4.00473	6.20871e-05	0.000816641	3.08797	Up
176	PIM2	35.4383	1.14846	0.375087	3.06184	0.00219978	0.0149435	1.82555	Up
177	VGLL1	4.8189	2.81433	0.863397	3.25961	0.00111566	0.00869687	2.06064	Up
178	TIMP1	590.965	1.08378	0.319766	3.3893	0.000700721	0.00599868	2.22194	Up
179	GABRE	20.0173	2.43988	0.61298	3.98037	6.88087e-05	0.000889552	3.05083	Up
180	CENPI	7.01223	1.70502	0.351205	4.85478	1.20523e-06	2.94251e-05	4.53128	Up
181	GLA	14.0602	1.01602	0.249645	4.06984	4.70457e-05	0.000649784	3.18723	Up
182	OLFM4	956.937	4.21405	1.11362	3.7841	0.000154265	0.00171594	2.7655	Up
183	SLC7A5	335.56	1.09972	0.386937	2.84211	0.00448154	0.0261677	1.58223	Up
184	PYCARD	46.8377	1.36631	0.274942	4.96944	6.71477e-07	1.74956e-05	4.75707	Up
185	AQP9	3.37657	1.81398	0.612693	2.96066	0.00306976	0.019489	1.71021	Up
186	CD276	67.5472	1.12254	0.257196	4.36453	1.27399e-05	0.000219237	3.65909	Up
187	OIP5	4.78817	1.51685	0.37403	4.05541	5.00461e-05	0.000685471	3.16401	Up
188	JPH1	11.439	1.25945	0.405749	3.10401	0.00190915	0.0133939	1.87309	Up
189	CCN4	9.86762	1.50948	0.470777	3.20636	0.00134426	0.0101002	1.99567	Up
190	NDRG1	300.803	1.25169	0.428415	2.92167	0.0034816	0.0215483	1.66659	Up
191	PYCR3	15.482	1.09367	0.245139	4.46142	8.1419e-06	0.000150204	3.82332	Up
192	MCM4	68.7923	1.74203	0.240911	7.23099	4.79484e-13	7.16404e-11	10.1448	Up
193	AMH	5.21026	1.73369	0.62394	2.77862	0.00545912	0.0304325	1.51666	Up
194	IL4I1	8.79535	1.94313	0.452727	4.29206	1.77025e-05	0.000289528	3.53831	Up
195	IL27RA	23.3334	1.20541	0.369542	3.2619	0.00110667	0.00864103	2.06343	Up
196	ASF1B	51.9554	1.8618	0.249202	7.47107	7.95482e-14	1.43522e-11	10.8431	Up
197	TNNT1	13.8281	3.55143	0.751727	4.72436	2.30843e-06	5.13347e-05	4.28959	Up
198	OLFM2	27.9115	2.24333	0.491928	4.56028	5.10861e-06	0.00010163	3.99298	Up
199	EPHX3	36.982	2.08211	0.661663	3.14679	0.00165074	0.0119072	1.92419	Up
200	CCNE1	21.6246	2.21418	0.419349	5.28004	1.29157e-07	4.23444e-06	5.3732	Up
201	CCNP	2.41295	1.8491	0.680958	2.71544	0.00661884	0.0353848	1.45118	Up
202	ICAM5	2.42721	2.40538	0.72321	3.32598	0.000881068	0.00720913	2.14212	Up
203	LIG1	16.0384	1.13793	0.220491	5.16088	2.45798e-07	7.40672e-06	5.13037	Up
204	ISYNA1	36.7099	1.16046	0.386613	3.00161	0.00268553	0.0176131	1.75416	Up
205	TFPI2	5.45118	1.73027	0.663269	2.60869	0.00908885	0.045211	1.34476	Up
206	PON2	57.8495	1.35985	0.30453	4.46542	7.99106e-06	0.000148279	3.82892	Up
207	ITGB8	28.5589	1.44419	0.345326	4.18209	2.88842e-05	0.000436853	3.35966	Up
208	DLX5	17.5499	2.50985	0.741803	3.38345	0.00071582	0.00609171	2.21526	Up
209	WNT2	3.39454	3.1073	0.701343	4.43049	9.40181e-06	0.000169522	3.77077	Up
210	HOXA1	6.90007	1.76531	0.4233	4.17036	3.04122e-05	0.000455817	3.34121	Up
211	ABHD11	49.7268	1.07517	0.291362	3.69017	0.000224106	0.0023361	2.63151	Up
212	CCL24	8.4224	1.5781	0.534177	2.95427	0.00313406	0.0198295	1.70269	Up
213	NUDT1	22.7008	1.89627	0.279468	6.78529	1.1585e-11	1.22634e-09	8.91139	Up
214	SERPINE1	266.808	1.84692	0.469872	3.93069	8.47011e-05	0.00105736	2.97578	Up
215	AP1S1	64.0012	1.06393	0.214813	4.95283	7.31428e-07	1.89202e-05	4.72307	Up
216	PLOD3	66.7912	1.16449	0.274104	4.24835	2.15347e-05	0.000341496	3.46661	Up
217	RPA3	27.3054	1.10442	0.211775	5.21505	1.83763e-07	5.71758e-06	5.24279	Up
218	EZH2	20.565	1.52966	0.250983	6.09466	1.09669e-09	6.72239e-08	7.17248	Up
219	SFRP4	30.4802	2.1762	0.678061	3.20944	0.00132993	0.0100257	1.99888	Up
220	MEST	30.8955	2.09826	0.347883	6.03151	1.6244e-09	9.45214e-08	7.02447	Up
221	POU6F2	2.18653	2.69265	0.747429	3.60254	0.00031512	0.00312149	2.50564	Up
222	LIMK1	33.9103	1.21375	0.223174	5.43859	5.37054e-08	1.96762e-06	5.70606	Up
223	LHX2	3.21815	3.02448	0.949307	3.18599	0.00144259	0.0106907	1.971	Up
224	GATA3	6.88805	2.09668	0.590236	3.55227	0.000381919	0.00365813	2.43674	Up
225	NPM3	32.435	1.28129	0.246791	5.19182	2.08247e-07	6.3888e-06	5.19458	Up
226	UBE2S	58.8268	1.98153	0.240113	8.25247	1.5516e-16	6.74407e-14	13.1711	Up
227	KRT23	26.316	3.0176	0.72931	4.13761	3.50945e-05	0.000512605	3.29022	Up
228	PSMD3	130.76	1.30948	0.296498	4.4165	1.00313e-05	0.000179743	3.74535	Up
229	WNT3	3.00136	2.48526	0.609167	4.07976	4.50814e-05	0.000625969	3.20345	Up
230	DLX4	2.57213	2.7185	0.630759	4.30988	1.63343e-05	0.000270544	3.56776	Up
231	COL1A1	1523.66	2.4763	0.432402	5.72685	1.02312e-08	4.60037e-07	6.33721	Up
232	SLC2A9	5.00254	1.50431	0.488878	3.07707	0.00209043	0.0143671	1.84263	Up
233	NEIL3	5.84413	2.20038	0.461518	4.76769	1.8635e-06	4.30075e-05	4.36646	Up
234	NCAPG	18.6962	1.99012	0.28992	6.86438	6.67786e-12	7.54204e-10	9.12251	Up
235	CTSC	32.8883	1.57565	0.336357	4.68446	2.80699e-06	6.10494e-05	4.21432	Up
236	CCDC34	15.2175	1.32715	0.292776	4.533	5.81524e-06	0.0001131	3.94654	Up
237	CCND1	276.472	1.10173	0.379242	2.90508	0.00367155	0.022424	1.64929	Up
238	KIAA1549L	5.31904	2.58938	0.71454	3.62385	0.000290255	0.00291138	2.5359	Up
239	MDK	225.089	1.4618	0.321946	4.54052	5.61165e-06	0.000109885	3.95906	Up
240	CLEC2B	23.3276	1.40584	0.454383	3.09394	0.00197517	0.0137666	1.86117	Up
241	IL23A	6.93728	1.71595	0.467661	3.66921	0.0002433	0.00249626	2.60271	Up
242	CYP27B1	4.96472	1.7387	0.487936	3.56338	0.000366107	0.00353263	2.4519	Up
243	TRPV4	14.5064	1.32303	0.472302	2.80125	0.00509058	0.0288082	1.54048	Up
244	FOXM1	56.0122	2.1274	0.293027	7.2601	3.86792e-13	5.93364e-11	10.2267	Up
245	RAD51AP1	24.2169	2.03044	0.310007	6.54967	5.76657e-11	5.12154e-09	8.2906	Up
246	OAS3	94.7101	1.48768	0.280693	5.30003	1.15783e-07	3.84875e-06	5.41468	Up
247	OAS2	85.4238	1.83625	0.345891	5.30875	1.10377e-07	3.68613e-06	5.43343	Up
248	FZD10	26.8395	1.95778	0.589124	3.3232	0.000889913	0.00726079	2.13902	Up
249	RFC5	19.8915	1.01553	0.217611	4.66671	3.06061e-06	6.55711e-05	4.18329	Up
250	NUP107	19.7657	1.20586	0.258594	4.66315	3.1141e-06	6.6568e-05	4.17673	Up
251	TIMELESS	30.6147	1.66401	0.230785	7.21023	5.58586e-13	8.09301e-11	10.0919	Up
252	CDCA3	13.1492	1.97491	0.312984	6.30994	2.79145e-10	2.03761e-08	7.69088	Up
253	SLCO1B3	3.35236	3.52564	0.9266	3.80492	0.000141848	0.00160267	2.79515	Up
254	COL12A1	87.6772	1.03147	0.358795	2.87481	0.00404275	0.0241865	1.61643	Up
255	ULBP1	2.93632	3.35199	0.697136	4.80823	1.52272e-06	3.5805e-05	4.44606	Up
256	FBXO5	11.7443	1.18583	0.25996	4.56157	5.07715e-06	0.000101074	3.99536	Up
257	MCM3	119.646	1.03351	0.203372	5.08186	3.73754e-07	1.07005e-05	4.9706	Up
258	CD83	15.3967	1.19735	0.344671	3.4739	0.000512958	0.00465378	2.33219	Up
259	VNN1	37.8984	2.03754	0.774016	2.63243	0.0084777	0.0427943	1.36861	Up
260	MDFI	52.3391	1.42338	0.332378	4.28241	1.84882e-05	0.000299306	3.52388	Up
261	PTK7	50.1578	1.72282	0.311749	5.52631	3.27028e-08	1.26435e-06	5.89813	Up
262	TTK	19.4911	1.79212	0.276943	6.47108	9.73017e-11	8.20969e-09	8.08567	Up
263	MEP1A	12.3068	4.29885	1.38951	3.09379	0.00197618	0.0137666	1.86117	Up
264	CEP72	10.0651	1.24359	0.306237	4.06089	4.88863e-05	0.000672292	3.17244	Up
265	KIF20A	32.6025	2.41347	0.315335	7.65365	1.95354e-14	4.37615e-12	11.3589	Up
266	LOX	29.2627	1.14234	0.385383	2.96416	0.00303511	0.0193227	1.71393	Up
267	SPARC	509.71	1.17925	0.335207	3.51799	0.000434828	0.00406449	2.39099	Up
268	LMNB1	48.0719	1.62831	0.234881	6.93247	4.1355e-12	4.90296e-10	9.30954	Up
269	BRIX1	25.0222	1.32301	0.228978	5.7779	7.5639e-09	3.61041e-07	6.44244	Up
270	NUP155	29.6595	1.01521	0.221903	4.57502	4.76168e-06	9.56571e-05	4.01928	Up
271	STC2	9.77402	2.41965	0.539505	4.48495	7.29315e-06	0.000137283	3.86238	Up
272	SMC4	48.4126	1.234	0.228073	5.41058	6.2822e-08	2.27547e-06	5.64293	Up
273	CLDN16	1.59299	2.44431	0.688755	3.54889	0.000386863	0.00369071	2.43289	Up
274	CD86	8.17688	1.61289	0.414674	3.88954	0.000100436	0.00121365	2.91591	Up
275	RBP1	39.1889	2.17828	0.527936	4.12604	3.69063e-05	0.000533904	3.27254	Up
276	WNT5A	44.5531	1.46079	0.43939	3.3246	0.000885464	0.00723072	2.14082	Up
277	COL7A1	68.3381	2.51766	0.480286	5.242	1.58844e-07	5.05745e-06	5.29607	Up
278	ECT2	72.9855	2.07852	0.248309	8.37071	5.72704e-17	2.69331e-14	13.5697	Up
279	ADAM23	16.7914	1.7957	0.688275	2.60899	0.00908097	0.0451953	1.34491	Up
280	RTKN	37.0802	1.14088	0.19949	5.71896	1.07176e-08	4.78157e-07	6.32043	Up
281	IL1A	37.3202	3.00984	0.719911	4.18085	2.90425e-05	0.000438727	3.35781	Up
282	CCL20	95.1315	3.69687	0.5905	6.26057	3.83565e-10	2.69689e-08	7.56914	Up
283	POMC	5.77567	2.38112	0.884295	2.69268	0.00708811	0.0373369	1.42786	Up
284	CENPA	18.8775	2.38015	0.317455	7.49762	6.49885e-14	1.21785e-11	10.9144	Up
285	EVA1A	5.55833	3.81373	0.736475	5.17836	2.23843e-07	6.80078e-06	5.16744	Up
286	STAT1	127.256	1.23957	0.255651	4.84868	1.24288e-06	3.02156e-05	4.51977	Up
287	OTX1	7.43377	1.4114	0.391284	3.6071	0.000309639	0.00307804	2.51173	Up
288	GNLY	10.1024	2.21975	0.587887	3.77581	0.000159486	0.00176104	2.75423	Up
289	ODC1	352.353	1.45662	0.386821	3.76561	0.000166144	0.00182402	2.73897	Up
290	QPCT	10.7794	1.85739	0.516137	3.59863	0.0003199	0.00316447	2.4997	Up
291	KYNU	5.4062	2.3638	0.649568	3.63904	0.000273661	0.00277109	2.55735	Up
292	ARID3A	11.2834	1.15812	0.387705	2.98711	0.00281631	0.0181963	1.74002	Up
293	CD207	5.35712	2.06883	0.768146	2.69328	0.00707539	0.0372968	1.42833	Up
294	GRIN3B	2.17826	2.20736	0.824965	2.6757	0.00745729	0.0388399	1.41072	Up
295	PRRX1	15.4013	1.26513	0.473408	2.6724	0.00753117	0.0391531	1.40723	Up
296	NCF2	15.7097	1.54784	0.396612	3.90267	9.51391e-05	0.00116089	2.93521	Up
297	TTF2	13.2497	1.08975	0.25095	4.3425	1.40872e-05	0.000237858	3.62368	Up
298	MFAP2	19.3281	2.80847	0.476286	5.8966	3.71061e-09	1.93187e-07	6.71402	Up
299	ACTL8	15.56	5.743	1.32518	4.33375	1.46588e-05	0.000246349	3.60845	Up
300	GBP1	58.569	1.62888	0.375506	4.33784	1.43891e-05	0.000242812	3.61473	Up
301	P3H1	19.4251	1.03094	0.248202	4.15364	3.27223e-05	0.000483869	3.31527	Up
302	SLC2A1	290.518	2.76386	0.436729	6.32855	2.47477e-10	1.83922e-08	7.73537	Up
303	CDC20	94.0067	2.32865	0.256321	9.08489	1.03803e-19	7.26292e-17	16.1389	Up
304	ARTN	13.5463	1.58771	0.615661	2.57888	0.00991218	0.0483754	1.31538	Up
305	STMN1	71.1519	1.9284	0.273756	7.04423	1.86488e-12	2.37768e-10	9.62385	Up
306	NEK2	23.8674	2.47437	0.306794	8.06526	7.30814e-16	2.53316e-13	12.5963	Up
307	CENPF	40.617	2.25574	0.289738	7.78544	6.94715e-15	1.79543e-12	11.7458	Up
308	POLR1G	4.82863	1.32505	0.344704	3.84401	0.000121039	0.00140919	2.85103	Up
309	KIF14	11.4817	2.42602	0.369533	6.56509	5.20018e-11	4.72081e-09	8.32598	Up
310	TNFAIP3	80.2144	1.48377	0.3615	4.1045	4.05196e-05	0.000574869	3.24043	Up
311	DCLRE1B	11.1874	1.05154	0.234631	4.48168	7.40573e-06	0.000138764	3.85772	Up
312	SPP1	320.332	5.36795	0.620211	8.65503	4.92787e-18	2.52439e-15	14.5978	Up
313	RARRES1	38.4115	2.11935	0.516026	4.10706	4.00735e-05	0.000569174	3.24475	Up
314	DYNC2I2	69.3414	1.00841	0.21285	4.73765	2.16215e-06	4.86094e-05	4.31328	Up
315	PGF	10.1595	1.92413	0.469749	4.09608	4.20205e-05	0.000592064	3.22763	Up
316	IFI27L2	37.1143	1.1116	0.281224	3.95272	7.72666e-05	0.00098034	3.00862	Up
317	IFIT3	71.3175	1.86213	0.412771	4.51128	6.44363e-06	0.000123479	3.90841	Up
318	IFIT2	12.3206	1.57166	0.420526	3.73737	0.000185955	0.00200394	2.69811	Up
319	CNNM1	5.09458	1.44404	0.525562	2.74761	0.00600315	0.0327462	1.48484	Up
320	HELLS	13.5412	1.21682	0.250597	4.85568	1.19974e-06	2.93158e-05	4.5329	Up
321	HOXB8	4.13032	2.45663	0.922806	2.66213	0.00776485	0.0400774	1.3971	Up
322	CD274	6.94769	1.29549	0.46354	2.79478	0.00519349	0.029252	1.53384	Up
323	MTHFD1L	25.1983	1.23823	0.23175	5.34294	9.14506e-08	3.16078e-06	5.50021	Up
324	CENPL	8.65769	1.23664	0.270262	4.57571	4.74602e-06	9.54092e-05	4.02041	Up
325	MASTL	15.6457	1.22041	0.241582	5.05176	4.37752e-07	1.22158e-05	4.91308	Up
326	TNFSF11	1.86467	2.65112	0.663175	3.99762	6.39839e-05	0.000839329	3.07607	Up
327	TGFBI	140.217	2.16803	0.450679	4.81059	1.50489e-06	3.54149e-05	4.45081	Up
328	NCAPH	13.6053	2.27446	0.327897	6.93651	4.01894e-12	4.80381e-10	9.31841	Up
329	CD80	1.30427	2.15332	0.609906	3.53058	0.000414654	0.00390646	2.40822	Up
330	KIF18A	12.1191	2.31661	0.341258	6.78844	1.13352e-11	1.20882e-09	8.91764	Up
331	DEPDC7	5.48447	1.16855	0.413565	2.82555	0.00471994	0.0271781	1.56578	Up
332	GJA3	5.10319	2.81116	0.791558	3.55143	0.000383151	0.00366504	2.43592	Up
333	TNFSF10	125.345	1.90409	0.348044	5.47085	4.47888e-08	1.67299e-06	5.77651	Up
334	PAEP	2.08837	3.05567	1.08686	2.81148	0.00493147	0.0281195	1.55099	Up
335	ODF2L	7.74582	1.02678	0.3089	3.32399	0.000887393	0.00724435	2.14	Up
336	CBX3	108.172	1.06378	0.158518	6.71075	1.93623e-11	1.96238e-09	8.70722	Up
337	INHBA	37.7881	2.02706	0.498095	4.06963	4.7087e-05	0.000650041	3.18706	Up
338	TWIST1	11.7608	2.00491	0.469129	4.27368	1.92277e-05	0.000310228	3.50832	Up
339	SPINK4	27.8847	4.57818	1.23151	3.71753	0.000201179	0.00213599	2.6704	Up
340	PLAU	116.063	3.19036	0.408541	7.80916	5.75683e-15	1.54342e-12	11.8115	Up
341	ZWINT	50.8159	1.36479	0.229726	5.94093	2.83401e-09	1.54268e-07	6.81172	Up
342	DDX39A	64.928	1.28438	0.176133	7.29209	3.05184e-13	4.83692e-11	10.3154	Up
343	CENPK	8.24101	1.83986	0.338137	5.44117	5.2931e-08	1.94173e-06	5.71181	Up
344	HOXC13	6.54424	2.96904	0.644964	4.60341	4.15625e-06	8.54036e-05	4.06852	Up
345	CDK2	19.8874	1.01185	0.200501	5.04662	4.49695e-07	1.25247e-05	4.90223	Up
346	HOXC11	4.82123	2.61719	0.611103	4.28273	1.84613e-05	0.000299197	3.52404	Up
347	HOXC12	4.00209	3.7823	1.18589	3.18943	0.00142551	0.0105942	1.97493	Up
348	STIL	14.9084	1.72248	0.291028	5.91862	3.24659e-09	1.72792e-07	6.76248	Up
349	HJURP	19.5637	2.12846	0.302359	7.03952	1.92899e-12	2.44854e-10	9.61109	Up
350	IL13RA2	3.24495	2.81632	0.783707	3.59359	0.000326149	0.00321189	2.49324	Up
351	COL10A1	29.7335	6.45607	0.834612	7.73541	1.03067e-14	2.52707e-12	11.5974	Up
352	C4BPA	5.79142	3.12297	1.17497	2.65792	0.00786242	0.0404863	1.39269	Up
353	CKS2	217.184	2.2107	0.232501	9.50834	1.93724e-21	2.05829e-18	17.6865	Up
354	PI3	2872.14	2.69643	0.661683	4.07511	4.5992e-05	0.000637378	3.1956	Up
355	PMEPA1	94.7618	1.64098	0.339281	4.83664	1.32051e-06	3.19135e-05	4.49603	Up
356	H1-3	3.08329	1.77263	0.618373	2.8666	0.00414902	0.0246649	1.60792	Up
357	H2BC11	14.3978	2.72966	0.479929	5.68764	1.28808e-08	5.59935e-07	6.25186	Up
358	TREM1	3.73597	2.79056	0.73314	3.80632	0.000141052	0.00159494	2.79725	Up
359	RUNX2	7.45391	1.66132	0.428411	3.87786	0.000105378	0.00125852	2.90014	Up
360	CXCL6	17.5489	3.68004	0.629385	5.84705	5.00373e-09	2.49205e-07	6.60344	Up
361	HROB	11.5379	2.33579	0.362847	6.43739	1.21542e-10	9.8494e-09	8.00659	Up
362	IL1B	26.2971	1.69235	0.505826	3.34571	0.000820714	0.00679298	2.16794	Up
363	TNFSF9	14.4744	1.87677	0.483414	3.88234	0.000103458	0.00124368	2.90529	Up
364	CD70	3.7659	2.15801	0.663689	3.25154	0.0011478	0.008904	2.05041	Up
365	DEFB126	1.54781	2.63434	0.880309	2.99251	0.00276691	0.0179783	1.74525	Up
366	SNRPB	404.501	1.19304	0.17148	6.95731	3.46827e-12	4.19536e-10	9.37723	Up
367	LAMP5	4.22217	2.27629	0.677341	3.36062	0.000777665	0.00649647	2.18732	Up
368	MCM8	5.63502	1.17312	0.313325	3.74409	0.000181046	0.00196135	2.70744	Up
369	FAM110A	31.8356	1.12553	0.244674	4.60012	4.22247e-06	8.65214e-05	4.06288	Up
370	BCL2L12	23.2944	1.27204	0.213757	5.95086	2.66734e-09	1.46868e-07	6.83307	Up
371	IFI6	1080.68	2.49761	0.405358	6.16148	7.20693e-10	4.68821e-08	7.32899	Up
372	SIX1	4.5501	2.91357	0.680068	4.28423	1.83372e-05	0.000297702	3.52622	Up
373	DLGAP5	29.2409	2.32355	0.290022	8.01165	1.13179e-15	3.68949e-13	12.433	Up
374	CTAG2	16.3708	7.24751	1.74016	4.16485	3.11553e-05	0.000464528	3.33299	Up
375	BCL11B	13.3708	1.39783	0.368442	3.79389	0.000148306	0.00166255	2.77923	Up
376	YEATS4	37.6883	1.04153	0.26061	3.99652	6.42815e-05	0.000841774	3.0748	Up
377	AUNIP	6.23119	2.07478	0.426717	4.86221	1.16085e-06	2.85113e-05	4.54498	Up
378	PKMYT1	19.5952	2.32953	0.344947	6.75328	1.44536e-11	1.50774e-09	8.82167	Up
379	CHTF18	12.6203	1.4399	0.269726	5.33836	9.37916e-08	3.21842e-06	5.49236	Up
380	SEM1	34.7796	1.34076	0.274174	4.89019	1.0074e-06	2.51517e-05	4.59943	Up
381	GNGT1	5.58027	3.34882	0.70827	4.72817	2.26551e-06	5.06158e-05	4.29571	Up
382	LRFN1	6.54865	1.57554	0.502168	3.13748	0.00170409	0.0122305	1.91256	Up
383	PAICS	65.5116	1.06981	0.195089	5.48371	4.16508e-08	1.56597e-06	5.80522	Up
384	PPAT	14.251	1.03301	0.237655	4.34666	1.38225e-05	0.000233939	3.6309	Up
385	RAC2	64.3789	1.52739	0.33838	4.51383	6.36661e-06	0.000122248	3.91276	Up
386	LIF	15.9099	1.7013	0.46925	3.62557	0.000288325	0.00289505	2.53834	Up
387	APOBEC3A	18.2777	4.24773	0.821107	5.17318	2.30149e-07	6.97178e-06	5.15666	Up
388	APOBEC3F	6.71155	1.12032	0.349326	3.20707	0.00134092	0.0100884	1.99618	Up
389	RIBC2	4.34525	1.734	0.532723	3.25497	0.00113406	0.00881409	2.05482	Up
390	KRT17	2449.37	4.07794	0.643672	6.33543	2.36673e-10	1.76808e-08	7.7525	Up
391	CPA4	10.1738	2.35567	0.904522	2.60433	0.00920549	0.0456803	1.34027	Up
392	STRIP2	5.84929	1.74962	0.462829	3.78026	0.000156663	0.0017379	2.75998	Up
393	MYO1B	61.1164	1.32554	0.284408	4.66069	3.15155e-06	6.73183e-05	4.17187	Up
394	GAD1	1.5759	2.20943	0.762351	2.89817	0.00375343	0.0227979	1.6421	Up
395	HOXD9	7.62113	2.69474	0.539149	4.99813	5.78891e-07	1.55057e-05	4.80951	Up
396	HOXD10	11.9908	4.42846	0.909623	4.86846	1.12474e-06	2.76955e-05	4.55759	Up
397	HOXD11	4.01813	3.56728	0.883662	4.03693	5.41551e-05	0.00073177	3.13563	Up
398	HOXD13	7.02895	4.3745	1.03347	4.23282	2.30777e-05	0.000360382	3.44324	Up
399	PIMREG	11.1173	2.56551	0.435209	5.8949	3.74913e-09	1.94839e-07	6.71032	Up
400	KLK14	8.07771	2.18646	0.705908	3.09738	0.00195241	0.0136415	1.86514	Up
401	AJUBA	28.2617	1.1181	0.313743	3.56374	0.000365613	0.0035306	2.45215	Up
402	FOXJ1	8.6471	2.64233	0.993536	2.65952	0.00782518	0.040338	1.39429	Up
403	RHBDF2	35.8999	1.34957	0.247871	5.44466	5.19056e-08	1.90655e-06	5.71975	Up
404	SGO1	6.77045	1.6552	0.342237	4.83643	1.32193e-06	3.19211e-05	4.49592	Up
405	APOE	189.508	2.68723	0.441099	6.09212	1.11425e-09	6.81546e-08	7.1665	Up
406	APOC1	32.9158	2.61394	0.475911	5.4925	3.96286e-08	1.50374e-06	5.82283	Up
407	BST2	305.087	1.35354	0.378434	3.57668	0.000347992	0.00339322	2.46939	Up
408	FCHO1	6.6934	1.80983	0.485879	3.72486	0.000195425	0.00208562	2.68076	Up
409	KLHDC7B	25.8736	4.93852	0.846638	5.8331	5.44085e-09	2.69571e-07	6.56933	Up
410	PXDN	34.382	1.11963	0.365186	3.0659	0.00217015	0.0147804	1.83031	Up
411	TNNI2	3.98374	2.21055	0.693903	3.18568	0.00144415	0.0106954	1.9708	Up
412	H19	87.1072	2.40764	0.625829	3.84712	0.000119516	0.00139656	2.85494	Up
413	COL5A1	117.582	1.36052	0.41126	3.30818	0.000939028	0.00758174	2.12023	Up
414	ASS1	151.391	1.16813	0.405694	2.87933	0.0039852	0.023902	1.62156	Up
415	FIBCD1	5.4644	3.56099	0.918883	3.87534	0.000106476	0.00126847	2.89672	Up
416	DNMT1	27.1711	1.22178	0.212714	5.74377	9.25933e-09	4.22293e-07	6.37439	Up
417	DKC1	71.0056	1.07469	0.168761	6.36812	1.91363e-10	1.45614e-08	7.8368	Up
418	DUSP9	5.95982	3.68611	0.836272	4.40779	1.04429e-05	0.00018561	3.7314	Up
419	ULBP2	23.2488	3.54931	0.513086	6.91757	4.59455e-12	5.37975e-10	9.26924	Up
420	CCL25	6.47441	4.47803	1.60961	2.78206	0.0054015	0.0301934	1.52009	Up
421	GINS2	14.9298	1.95695	0.338839	5.77545	7.67471e-09	3.65722e-07	6.43685	Up
422	F12	9.31704	1.52331	0.383811	3.96892	7.22002e-05	0.000925989	3.03339	Up
423	PRR7	28.121	1.64365	0.297221	5.53008	3.20081e-08	1.24419e-06	5.90511	Up
424	IDO1	26.9667	2.8286	0.677122	4.17739	2.94868e-05	0.000444036	3.35258	Up
425	HAUS8	5.26603	1.0045	0.296332	3.38978	0.000699488	0.00598992	2.22258	Up
426	KCNC3	3.81068	1.6507	0.553106	2.98442	0.00284118	0.0183281	1.73688	Up
427	ANO1	172.987	1.91577	0.505497	3.78988	0.000150721	0.0016837	2.77374	Up
428	PPFIA1	44.9125	1.40225	0.349454	4.01269	6.0032e-05	0.000793612	3.10039	Up
429	KREMEN2	14.2388	2.44288	0.665562	3.67041	0.000242166	0.00248641	2.60443	Up
430	TNS4	275.08	3.02598	0.524434	5.76999	7.92744e-09	3.75892e-07	6.42494	Up
431	TOP2A	166.772	2.77052	0.350678	7.90046	2.7787e-15	8.13393e-13	12.0897	Up
432	PPP1R1B	116.171	2.90741	0.975275	2.98111	0.00287202	0.0184813	1.73327	Up
433	FAAP24	6.70258	1.31089	0.328381	3.99198	6.5525e-05	0.000854028	3.06853	Up
434	PODNL1	7.66598	1.97252	0.507225	3.88885	0.000100721	0.00121563	2.9152	Up
435	NUP210	46.0866	1.20969	0.383605	3.15347	0.00161341	0.0116643	1.93314	Up
436	IQCA1	2.26488	2.29665	0.808939	2.83909	0.0045243	0.0263484	1.57925	Up
437	SEC61G	144.471	1.02201	0.269418	3.7934	0.000148597	0.00166515	2.77855	Up
438	FIGNL1	15.552	1.13428	0.242528	4.6769	2.91238e-06	6.30548e-05	4.20028	Up
439	SLC52A1	4.49685	1.84899	0.635957	2.90742	0.00364423	0.0223094	1.65151	Up
440	XAF1	11.6309	1.08964	0.389313	2.79889	0.00512783	0.0289633	1.53815	Up
441	PCNA	302.674	1.57279	0.201722	7.79685	6.34714e-15	1.68593e-12	11.7732	Up
442	ALDH3B2	64.7996	2.53368	0.647924	3.91046	9.21207e-05	0.00113225	2.94606	Up
443	TESMIN	5.4681	1.80647	0.51316	3.52028	0.00043109	0.00403744	2.39389	Up
444	CHI3L1	50.0052	1.49079	0.505078	2.9516	0.00316136	0.0199714	1.69959	Up
445	CHIT1	1.76507	2.57773	0.97917	2.63256	0.00847429	0.0427872	1.36869	Up
446	CCNA1	17.3675	5.22291	1.16824	4.47074	7.79483e-06	0.000145202	3.83803	Up
447	EPSTI1	21.6294	1.57382	0.370257	4.25062	2.13177e-05	0.000338804	3.47005	Up
448	RFC3	33.0659	1.67109	0.24846	6.72579	1.74639e-11	1.78923e-09	8.74733	Up
449	EPHB2	17.3447	1.68137	0.497147	3.38203	0.000719536	0.00611051	2.21392	Up
450	C1QTNF6	11.0317	2.28077	0.464321	4.91204	9.01316e-07	2.27406e-05	4.6432	Up
451	NTS	91.8941	3.72663	1.04895	3.55272	0.000381267	0.00365677	2.4369	Up
452	GSC	1.76163	2.60965	0.870835	2.99672	0.00272899	0.0178086	1.74937	Up
453	LOXL2	35.5192	1.45232	0.335862	4.32415	1.53122e-05	0.000255682	3.5923	Up
454	ADAMDEC1	8.72413	2.50072	0.579585	4.31468	1.59832e-05	0.000265341	3.5762	Up
455	CCNB1	72.5751	2.04484	0.250466	8.16413	3.23766e-16	1.27231e-13	12.8954	Up
456	PSRC1	9.69737	1.09359	0.302349	3.61697	0.000298067	0.00298036	2.52573	Up
457	GRHL1	20.4227	1.3885	0.457054	3.03794	0.00238198	0.0159617	1.79692	Up
458	RSAD2	21.0961	1.88565	0.479322	3.934	8.35429e-05	0.00104609	2.98043	Up
459	CMPK2	18.2467	1.29325	0.383174	3.37511	0.000737861	0.00623844	2.20492	Up
460	SAA2	7.34945	3.37708	0.816671	4.13518	3.54683e-05	0.000516749	3.28672	Up
461	NAV1	20.1871	1.14676	0.381365	3.007	0.00263844	0.0173678	1.76026	Up
462	SPOCD1	1.98744	1.86251	0.630414	2.95442	0.00313262	0.0198247	1.70279	Up
463	CDCA8	42.6947	1.72314	0.236847	7.27532	3.45602e-13	5.35907e-11	10.2709	Up
464	HAVCR2	8.97939	1.2582	0.388381	3.23961	0.00119692	0.00921183	2.03565	Up
465	SDS	8.60778	2.51545	0.521431	4.82413	1.40614e-06	3.3587e-05	4.47383	Up
466	RNFT2	3.84541	1.39826	0.516623	2.70654	0.00679876	0.0361178	1.44228	Up
467	PRR5L	6.34582	2.23708	0.505806	4.42281	9.74253e-06	0.000175006	3.75695	Up
468	CDK4	40.5316	1.01859	0.21191	4.80674	1.53414e-06	3.60146e-05	4.44352	Up
469	TROAP	22.3469	2.28555	0.294916	7.74983	9.20148e-15	2.29533e-12	11.6392	Up
470	B4GALNT1	5.2197	2.67065	0.761682	3.50625	0.000454472	0.00420291	2.37645	Up
471	ESPL1	17.7756	1.74807	0.298699	5.85227	4.84901e-09	2.42764e-07	6.61482	Up
472	NPL	17.0568	1.09898	0.372187	2.95278	0.00314931	0.0199084	1.70096	Up
473	SERPINE2	27.8469	1.26275	0.469145	2.6916	0.00711097	0.0374367	1.4267	Up
474	CKAP2	42.5806	1.7963	0.243348	7.38162	1.56375e-13	2.68619e-11	10.5709	Up
475	THSD1	7.9681	1.31172	0.434789	3.01692	0.0025536	0.0168946	1.77225	Up
476	BORA	8.63388	1.14954	0.279656	4.11056	3.94707e-05	0.000562771	3.24967	Up
477	LCP1	53.1211	1.01608	0.363198	2.79759	0.00514857	0.0290685	1.53658	Up
478	IGF2BP3	8.80354	3.32814	0.638343	5.21372	1.85086e-07	5.74439e-06	5.24076	Up
479	TTYH3	142.757	1.34567	0.259872	5.17821	2.2403e-07	6.80078e-06	5.16744	Up
480	NKX2-8	2.89504	2.36903	0.879583	2.69336	0.0070736	0.0372968	1.42833	Up
481	ADAMTS7	6.50969	1.02542	0.356	2.88041	0.00397164	0.0238406	1.62268	Up
482	LIMD2	10.8847	1.49497	0.381808	3.91551	9.0213e-05	0.00111166	2.95403	Up
483	BRIP1	5.518	1.37964	0.353643	3.90121	9.57145e-05	0.00116742	2.93277	Up
484	RTP4	23.2996	1.13863	0.38023	2.99458	0.0027482	0.0178978	1.7472	Up
485	ACTL6A	52.415	1.30988	0.208553	6.28083	3.3676e-10	2.40314e-08	7.61922	Up
486	IL36G	43.182	2.86364	0.917615	3.12074	0.00180395	0.0128031	1.89269	Up
487	SMC2	33.2377	1.05867	0.216692	4.88559	1.03118e-06	2.56456e-05	4.59099	Up
488	CTSV	27.0154	1.8155	0.456149	3.98007	6.88949e-05	0.000890265	3.05048	Up
489	DSCC1	16.4162	1.79863	0.29638	6.06866	1.28986e-09	7.74102e-08	7.1112	Up
490	TFAP2A	23.2337	1.74761	0.443298	3.94229	8.07064e-05	0.00101723	2.99258	Up
491	TCF19	29.1965	1.19248	0.22517	5.29591	1.18424e-07	3.92291e-06	5.40639	Up
492	NRM	43.6231	1.56899	0.239848	6.54161	6.08585e-11	5.37184e-09	8.26988	Up
493	TLR2	12.4955	1.33779	0.367435	3.64089	0.000271693	0.00275408	2.56002	Up
494	GGH	13.3284	1.43186	0.317123	4.51517	6.32648e-06	0.000121559	3.91521	Up
495	SULF1	55.8649	1.69411	0.42718	3.96581	7.31469e-05	0.000936352	3.02856	Up
496	MMP7	94.6477	2.39478	0.650313	3.68251	0.000230951	0.0023944	2.6208	Up
497	MMP13	37.0364	6.31854	1.02023	6.19325	5.89361e-10	3.9875e-08	7.3993	Up
498	CASP1	28.3718	1.042	0.339842	3.06614	0.00216842	0.0147737	1.83051	Up
499	CASP5	2.71462	3.21352	0.88326	3.63825	0.0002745	0.00277861	2.55617	Up
500	KIF23	20.1714	2.16299	0.288507	7.4972	6.51941e-14	1.21785e-11	10.9144	Up
501	KNL1	12.0392	1.54451	0.290648	5.31401	1.07239e-07	3.59388e-06	5.44444	Up
502	STRA6	8.96706	3.42721	0.722599	4.74289	2.10691e-06	4.75539e-05	4.32281	Up
503	IFI44L	17.9222	1.45158	0.494865	2.93328	0.00335397	0.0209483	1.67885	Up
504	IFI44	75.527	1.55881	0.365407	4.26596	1.99049e-05	0.000319179	3.49597	Up
505	KIF11	39.0848	1.80339	0.230404	7.82709	4.99296e-15	1.35126e-12	11.8693	Up
506	CEP55	49.3983	2.10515	0.261565	8.04828	8.39638e-16	2.86746e-13	12.5425	Up
507	KIF20B	19.245	1.3294	0.23373	5.68777	1.28711e-08	5.59935e-07	6.25186	Up
508	RBP4	22.2814	3.06753	0.872157	3.51718	0.000436155	0.00407556	2.38981	Up
509	GPR87	3.76371	2.52993	0.820774	3.08238	0.00205355	0.014185	1.84817	Up
510	ADAMTS14	7.39085	1.8074	0.456519	3.9591	7.52321e-05	0.000959619	3.0179	Up
511	DNA2	9.1106	1.39474	0.300452	4.64214	3.44811e-06	7.26256e-05	4.13891	Up
512	SEMA7A	10.6357	1.27079	0.3945	3.22127	0.00127626	0.00970306	2.01309	Up
513	ZGRF1	3.93089	1.14195	0.366467	3.11612	0.00183248	0.0129638	1.88727	Up
514	CXCL9	77.5455	2.40795	0.575849	4.18156	2.89515e-05	0.000437583	3.35894	Up
515	CENPE	12.6646	1.98588	0.318655	6.23205	4.60356e-10	3.17239e-08	7.49861	Up
516	LEF1	11.7159	1.49258	0.406444	3.67229	0.000240382	0.00247074	2.60717	Up
517	SINHCAF	48.2419	1.10135	0.233003	4.72676	2.28136e-06	5.08512e-05	4.2937	Up
518	AMIGO2	19.6686	1.50418	0.420286	3.57893	0.000345	0.00336863	2.47255	Up
519	SNRPF	63.0619	1.08254	0.214664	5.04294	4.58441e-07	1.27189e-05	4.89555	Up
520	GAS2L3	6.78336	1.42905	0.367593	3.8876	0.000101241	0.00122132	2.91317	Up
521	RDH16	2.36684	2.06616	0.73487	2.8116	0.00492956	0.0281195	1.55099	Up
522	GPR84	1.36566	1.75779	0.603951	2.91048	0.00360875	0.02213	1.65502	Up
523	BRCA2	6.67754	1.70697	0.366655	4.65551	3.23182e-06	6.88279e-05	4.16224	Up
524	ZIC5	3.39369	1.8184	0.64479	2.82015	0.00480011	0.0275501	1.55988	Up
525	CDH24	16.2305	1.64089	0.310671	5.28174	1.27959e-07	4.19997e-06	5.37675	Up
526	STON2	18.6462	1.20944	0.423705	2.85443	0.00431135	0.0254485	1.59434	Up
527	WARS1	126.716	1.30525	0.345795	3.77462	0.000160249	0.00176811	2.75249	Up
528	BCL2A1	13.6884	1.76435	0.42389	4.16228	3.15087e-05	0.000468633	3.32917	Up
529	PIF1	5.94575	1.45628	0.351563	4.14231	3.43831e-05	0.000504267	3.29734	Up
530	HAPLN3	13.2258	1.36257	0.329064	4.14075	3.46175e-05	0.000507188	3.29483	Up
531	FANCI	15.8534	1.75474	0.278575	6.29898	2.99612e-10	2.16498e-08	7.66455	Up
532	TICRR	10.353	2.09025	0.369058	5.66375	1.48104e-08	6.30366e-07	6.20041	Up
533	ITGAX	9.31962	1.60599	0.428052	3.75186	0.000175528	0.00191243	2.71841	Up
534	IGSF6	7.2787	1.02743	0.360681	2.84858	0.00439149	0.0258365	1.58777	Up
535	NLRC5	26.2004	1.09476	0.295724	3.70198	0.000213923	0.00224298	2.64917	Up
536	CDH13	7.87236	1.9532	0.496237	3.93602	8.28441e-05	0.0010387	2.98351	Up
537	TMC6	20.9193	1.13188	0.237625	4.76329	1.90458e-06	4.38144e-05	4.35838	Up
538	CARD14	4.54186	1.25291	0.439464	2.85099	0.00435836	0.0256731	1.59052	Up
539	PMAIP1	30.101	1.4131	0.314397	4.49464	6.96878e-06	0.00013188	3.87982	Up
540	GRB7	85.3395	1.34722	0.433837	3.10535	0.00190052	0.0133469	1.87462	Up
541	IFITM3	1167.79	1.02556	0.276358	3.71099	0.000206446	0.00217493	2.66256	Up
542	PGGHG	25.2939	1.51542	0.394516	3.84121	0.00012243	0.00142135	2.8473	Up
543	SLC47A1	2.46805	2.64054	0.769516	3.43143	0.00060041	0.00529317	2.27628	Up
544	SIGLEC10	4.19061	1.5072	0.491499	3.06653	0.0021656	0.0147737	1.83051	Up
545	RCN3	48.4647	1.29853	0.332571	3.90453	9.44082e-05	0.00115512	2.93737	Up
546	PADI3	19.7791	2.60191	0.864755	3.00885	0.00262243	0.0172783	1.7625	Up
547	PLK4	14.264	1.75472	0.284561	6.16643	6.98489e-10	4.57478e-08	7.33963	Up
548	KIF2C	31.4768	2.11779	0.260231	8.13812	4.01471e-16	1.54511e-13	12.811	Up
549	XCL1	3.75606	1.62573	0.57675	2.81877	0.00482082	0.0276203	1.55877	Up
550	FCGR2A	16.8755	1.448	0.386145	3.74987	0.000176927	0.00192472	2.71563	Up
551	NUF2	19.1036	2.69397	0.352028	7.65271	1.96787e-14	4.37615e-12	11.3589	Up
552	PFDN2	189.1	1.28596	0.184735	6.96109	3.37659e-12	4.1395e-10	9.38305	Up
553	CRABP2	255.366	2.25376	0.574698	3.92165	8.79435e-05	0.00108788	2.96342	Up
554	XPR1	36.9307	1.11989	0.254145	4.4065	1.05055e-05	0.000186492	3.72934	Up
555	ANP32E	70.2787	1.13669	0.197327	5.76044	8.38958e-09	3.93255e-07	6.40533	Up
556	DTL	21.7843	2.06553	0.309093	6.68255	2.34825e-11	2.30087e-09	8.63811	Up
557	DUSP10	18.109	1.02386	0.30627	3.343	0.00082879	0.00685173	2.1642	Up
558	S100A8	3447.09	2.55596	0.752431	3.39694	0.000681446	0.00586166	2.23198	Up
559	S100A7	2511.79	5.86956	0.877602	6.68818	2.25959e-11	2.22752e-09	8.65218	Up
560	SNRPG	85.3191	1.1854	0.164538	7.20439	5.83028e-13	8.36266e-11	10.0777	Up
561	CDCA7	42.7438	1.41244	0.316146	4.46769	7.90686e-06	0.000147097	3.8324	Up
562	CCDC150	1.30316	1.96152	0.579578	3.38439	0.000713368	0.00607793	2.21624	Up
563	PTH2R	2.2151	2.93593	1.08966	2.69436	0.00705231	0.0372098	1.42934	Up
564	ABCA12	12.842	3.11073	0.683956	4.54815	5.41197e-06	0.000106484	3.97272	Up
565	ACKR3	110.677	1.35808	0.482532	2.81448	0.00488565	0.0279248	1.55401	Up
566	FANCD2	8.64019	1.2738	0.305017	4.17618	2.96446e-05	0.000445943	3.35072	Up
567	ADGRG7	5.86066	3.65853	1.17507	3.11344	0.00184919	0.0130504	1.88438	Up
568	UCN2	5.34772	2.73874	0.699783	3.9137	9.08908e-05	0.00111809	2.95152	Up
569	TM4SF19	2.71995	2.52741	0.861669	2.93316	0.00335536	0.0209524	1.67877	Up
570	CCNA2	48.95	1.72314	0.246276	6.99678	2.61912e-12	3.26673e-10	9.48589	Up
571	NKD2	14.4244	2.30056	0.499528	4.60548	4.1152e-06	8.4808e-05	4.07156	Up
572	SRD5A1	18.2124	1.08775	0.326293	3.33366	0.000857114	0.00705134	2.15173	Up
573	SKP2	9.27313	1.32187	0.298344	4.43069	9.39308e-06	0.000169471	3.7709	Up
574	PLK2	35.6492	1.1477	0.317736	3.61211	0.000303721	0.0030274	2.51893	Up
575	GZMA	16.1152	1.47072	0.486733	3.02163	0.0025142	0.0166879	1.7776	Up
576	CXCL14	440.292	1.53903	0.518479	2.96835	0.002994	0.0190877	1.71925	Up
577	TENM2	32.3746	2.61143	0.839255	3.11161	0.00186071	0.0131054	1.88255	Up
578	PLA2G7	13.3725	2.51758	0.45611	5.51968	3.39611e-08	1.30595e-06	5.88407	Up
579	PRIM2	9.61918	1.14157	0.246949	4.62271	3.78756e-06	7.88488e-05	4.1032	Up
580	NFKBIE	25.5763	1.33214	0.321953	4.13767	3.50849e-05	0.000512605	3.29022	Up
581	MMS22L	4.04707	1.18684	0.349488	3.39594	0.000683936	0.00587603	2.23092	Up
582	ABRACL	92.0739	1.01535	0.209344	4.85014	1.23375e-06	3.00426e-05	4.52226	Up
583	MTFR2	8.88852	1.97331	0.350506	5.6299	1.80312e-08	7.51834e-07	6.12388	Up
584	CDCA5	24.0876	2.31182	0.306194	7.55018	4.34662e-14	8.7811e-12	11.0565	Up
585	IGFBP3	149.996	1.64448	0.392238	4.19257	2.75811e-05	0.000421309	3.3754	Up
586	SSC4D	2.10675	2.19739	0.648864	3.38652	0.000707863	0.0060382	2.21909	Up
587	NCAPG2	18.8157	1.50745	0.261608	5.76223	8.30118e-09	3.89944e-07	6.409	Up
588	MAGEA4	24.6496	6.18465	1.41881	4.35904	1.30635e-05	0.000223867	3.65001	Up
589	ZNF185	118.839	1.42477	0.500417	2.84716	0.00441106	0.0259144	1.58646	Up
590	GINS4	4.76755	2.03418	0.474038	4.29118	1.7773e-05	0.000290515	3.53683	Up
591	FAM83A	71.8108	2.337	0.683906	3.41713	0.000632856	0.00551815	2.25821	Up
592	ARHGAP39	15.0988	1.03187	0.263591	3.91466	9.05332e-05	0.00111505	2.95271	Up
593	SLC39A4	29.4018	1.02572	0.316996	3.23575	0.00121324	0.00931594	2.03077	Up
594	CDKN2A	24.2453	2.21179	0.680646	3.24954	0.00115592	0.00895246	2.04806	Up
595	PTGES	42.3327	2.24665	0.458755	4.89727	9.71772e-07	2.43469e-05	4.61356	Up
596	LCN2	1837.12	1.62339	0.61564	2.63692	0.00836634	0.0424256	1.37237	Up
597	CDHR1	7.09921	2.33255	0.870091	2.68081	0.00734442	0.038363	1.41609	Up
598	MKI67	65.6224	1.78608	0.256708	6.95765	3.45999e-12	4.19536e-10	9.37723	Up
599	ADAM12	11.832	4.25398	0.701288	6.06596	1.31171e-09	7.80437e-08	7.10766	Up
600	ADM	63.6297	1.22676	0.40661	3.01705	0.00255248	0.0168911	1.77234	Up
601	SERPINH1	120.302	1.45461	0.274553	5.29812	1.17003e-07	3.88481e-06	5.41063	Up
602	CHEK1	14.7388	1.68702	0.276959	6.09123	1.1205e-09	6.83907e-08	7.165	Up
603	DSN1	27.7846	1.17768	0.211664	5.56388	2.63835e-08	1.05413e-06	5.97711	Up
604	LTO1	15.6862	1.3464	0.421201	3.19658	0.00139068	0.0103892	1.98342	Up
605	HMGA2	5.47541	2.16809	0.680561	3.18574	0.00144384	0.0106954	1.9708	Up
606	MMP3	63.0087	4.86597	0.616149	7.89739	2.84802e-15	8.25263e-13	12.0834	Up
607	FCGR1A	2.18677	1.8106	0.605417	2.99066	0.00278375	0.018051	1.7435	Up
608	CCT5	118.368	1.17619	0.199675	5.89052	3.84978e-09	1.98766e-07	6.70166	Up
609	ADAMTS12	10.4736	3.36865	0.596578	5.64662	1.63628e-08	6.86258e-07	6.16351	Up
610	ADAM8	23.6257	1.61454	0.404404	3.9924	6.54085e-05	0.000853401	3.06885	Up
611	CENPU	21.351	1.5781	0.282924	5.5778	2.43576e-08	9.84148e-07	6.00694	Up
612	TDO2	3.24196	3.02352	0.685793	4.40879	1.03949e-05	0.000184871	3.73313	Up
613	CENPJ	9.24812	1.02018	0.26906	3.79165	0.00014965	0.00167434	2.77616	Up
614	ARL11	2.48258	1.77273	0.63183	2.8057	0.00502074	0.0284996	1.54516	Up
615	SPC25	14.7026	1.49066	0.259046	5.75442	8.69386e-09	4.04215e-07	6.39339	Up
616	KCNK13	0.93251	1.91566	0.619184	3.09385	0.00197579	0.0137666	1.86117	Up
617	CENPH	15.0122	1.51144	0.287819	5.25136	1.50981e-07	4.84475e-06	5.31473	Up
618	CYRIB	29.5469	1.29495	0.198891	6.51084	7.47309e-11	6.48178e-09	8.18831	Up
619	CMTM7	15.3267	1.29593	0.354962	3.6509	0.000261327	0.00266312	2.57461	Up
620	CABYR	5.43827	2.04215	0.63703	3.20573	0.00134719	0.010117	1.99495	Up
621	THY1	27.0077	1.04597	0.345232	3.02975	0.00244757	0.0162984	1.78786	Up
622	GBP5	14.2816	2.89151	0.635316	4.55129	5.33169e-06	0.000105265	3.97772	Up
623	WNT7A	2.21626	2.47685	0.963019	2.57197	0.0101123	0.0491021	1.3089	Up
624	SKA1	12.3935	2.09911	0.349089	6.01312	1.81985e-09	1.04832e-07	6.97951	Up
625	EME1	4.07833	2.7489	0.552023	4.97968	6.36883e-07	1.67771e-05	4.77528	Up
626	GOLGA7B	5.95644	1.65563	0.557746	2.96843	0.00299322	0.0190877	1.71925	Up
627	SLC7A7	14.2765	1.31432	0.409719	3.20787	0.00133724	0.0100686	1.99703	Up
628	PIK3AP1	17.2978	1.40461	0.408622	3.43744	0.000587249	0.0051963	2.28431	Up
629	TMEM237	10.6443	1.1741	0.313488	3.74526	0.000180206	0.00195521	2.70881	Up
630	CXCL13	32.4224	1.47068	0.559667	2.62779	0.00859428	0.0432761	1.36375	Up
631	CLDN8	6.08765	3.70451	1.11576	3.32018	0.000899603	0.0073252	2.13518	Up
632	FBXO43	1.02552	2.10041	0.64883	3.23722	0.00120701	0.00927798	2.03255	Up
633	UBE2L6	124.197	1.22294	0.279956	4.36832	1.25208e-05	0.000216115	3.66532	Up
634	TBC1D31	5.70943	1.52422	0.346859	4.39434	1.11112e-05	0.000195062	3.70983	Up
635	ATAD2	42.8653	1.50683	0.238334	6.32235	2.57622e-10	1.89498e-08	7.7224	Up
636	SASS6	10.0183	1.14903	0.251247	4.5733	4.80113e-06	9.63146e-05	4.01631	Up
637	BUB1B	21.7199	2.0657	0.283433	7.28815	3.14229e-13	4.95291e-11	10.3051	Up
638	LRP8	5.21205	1.83805	0.4493	4.09091	4.29686e-05	0.000603348	3.21943	Up
639	MMP14	244.853	1.50773	0.269414	5.59632	2.18954e-08	8.94747e-07	6.0483	Up
640	SUSD3	8.53728	1.02888	0.393809	2.61265	0.00898445	0.0448439	1.3483	Up
641	CCNB2	49.5406	2.0008	0.250431	7.98941	1.35583e-15	4.32165e-13	12.3644	Up
642	MX1	46.7824	1.32022	0.36348	3.63216	0.000281059	0.00283599	2.54729	Up
643	ACAN	2.417	2.40065	0.709395	3.38408	0.000714182	0.00608306	2.21588	Up
644	CFAP251	5.04482	2.39596	0.6824	3.51107	0.000446301	0.00414875	2.38208	Up
645	DUSP2	16.9874	1.34586	0.371651	3.6213	0.000293126	0.0029371	2.53208	Up
646	RHPN1	13.9831	1.27595	0.383683	3.32553	0.000882516	0.00721891	2.14153	Up
647	XDH	16.6752	1.23346	0.458035	2.69293	0.00708264	0.0373171	1.42809	Up
648	CDC25C	6.48121	1.79538	0.366381	4.90031	9.56863e-07	2.40364e-05	4.61913	Up
649	H4C8	13.9213	1.31713	0.446318	2.95111	0.00316633	0.0199983	1.69901	Up
650	FAM86C1P	7.97481	1.02605	0.344254	2.98051	0.00287773	0.0185081	1.73264	Up
651	CDA	100.754	2.91719	0.538968	5.41254	6.21356e-08	2.25346e-06	5.64715	Up
652	FCER1G	117.171	1.51831	0.353192	4.29883	1.71705e-05	0.00028179	3.55007	Up
653	MIS18A	21.4942	1.36957	0.247452	5.53467	3.11806e-08	1.21864e-06	5.91413	Up
654	TUBBP5	4.46152	1.59818	0.532021	3.00397	0.00266481	0.0174892	1.75723	Up
655	CHAF1B	9.4711	1.34673	0.306923	4.38783	1.14486e-05	0.000200137	3.69867	Up
656	TCHH	3.91869	3.7448	1.09062	3.43365	0.00059551	0.00526129	2.27891	Up
657	SPRR2G	70.4217	4.0004	1.10878	3.60792	0.000308658	0.00307127	2.51268	Up
658	SPON2	26.8198	1.20338	0.32076	3.75165	0.000175676	0.00191329	2.71822	Up
659	CILP2	3.00324	3.15873	0.764585	4.1313	3.60711e-05	0.000523406	3.28116	Up
660	G6PD	172.334	1.33803	0.392687	3.40736	0.000655939	0.00568487	2.24528	Up
661	ITGB2	19.4242	1.2427	0.382266	3.25089	0.00115044	0.00892206	2.04954	Up
662	C21orf58	5.43212	1.27515	0.383231	3.32737	0.000876693	0.00718152	2.14378	Up
663	SLC2A6	6.84043	1.36486	0.387071	3.52613	0.000421676	0.00395962	2.40235	Up
664	COX6B2	2.27358	2.06062	0.70558	2.92046	0.00349512	0.0215994	1.66556	Up
665	PPP1R35	27.8347	1.12965	0.227618	4.96291	6.94452e-07	1.80451e-05	4.74364	Up
666	LY6E	399.423	2.29118	0.285524	8.02445	1.01981e-15	3.40176e-13	12.4683	Up
667	TONSL	22.5745	1.38402	0.248617	5.56687	2.5936e-08	1.03979e-06	5.98305	Up
668	RECQL4	27.1451	2.10625	0.272446	7.73091	1.06783e-14	2.59599e-12	11.5857	Up
669	YDJC	57.7669	1.08374	0.20016	5.41438	6.15023e-08	2.23331e-06	5.65105	Up
670	NAGS	6.18856	1.39231	0.414938	3.35546	0.000792324	0.00660163	2.18035	Up
671	DBF4B	7.25993	1.09532	0.292297	3.74729	0.000178754	0.00194092	2.71199	Up
672	RACGAP1	46.2681	1.48122	0.214977	6.89012	5.57436e-12	6.39647e-10	9.19406	Up
673	SPC24	10.7026	1.71619	0.311797	5.50419	3.70869e-08	1.41437e-06	5.84944	Up
674	ALOX15	3.30368	3.50919	1.07751	3.25675	0.00112695	0.00876592	2.0572	Up
675	TEDC2	6.95696	2.33251	0.437589	5.33038	9.80099e-08	3.33921e-06	5.47636	Up
676	CCNF	13.4354	1.52045	0.274856	5.5318	3.16965e-08	1.23543e-06	5.90818	Up
677	PAQR4	17.9696	1.18453	0.269263	4.39914	1.0868e-05	0.000191623	3.71755	Up
678	FGF19	7.51893	3.49538	1.17741	2.96872	0.00299047	0.0190766	1.7195	Up
679	PDPN	52.9153	1.77436	0.442115	4.01335	5.98635e-05	0.000792344	3.10109	Up
680	LAPTM5	62.557	1.15611	0.336286	3.43788	0.000586289	0.00519101	2.28475	Up
681	HENMT1	13.5796	1.16115	0.353637	3.28344	0.00102547	0.00814445	2.08914	Up
682	SLAMF9	2.48812	2.8539	0.817163	3.49245	0.00047862	0.00438803	2.35773	Up
683	OLFML2B	23.4296	1.64594	0.395669	4.15989	3.18407e-05	0.000472781	3.32534	Up
684	TDRD5	4.19639	1.98182	0.619931	3.19684	0.00138943	0.0103825	1.9837	Up
685	IL24	3.93706	3.52875	0.8175	4.31651	1.58518e-05	0.000263771	3.57877	Up
686	VSNL1	38.5353	1.72002	0.544648	3.15804	0.00158832	0.0115352	1.93797	Up
687	CCDC74A	4.75773	1.42832	0.465496	3.06839	0.00215216	0.0147032	1.83259	Up
688	EN1	11.5936	5.09528	1.12462	4.53066	5.88005e-06	0.000114205	3.94231	Up
689	NEURL3	3.55715	2.19577	0.693904	3.16437	0.00155418	0.0113389	1.94543	Up
690	LCE3D	75.4955	4.45161	1.1945	3.72674	0.000193971	0.00207396	2.6832	Up
691	PGLYRP4	10.0734	3.22977	0.827233	3.90431	9.44937e-05	0.00115512	2.93737	Up
692	S100A9	7647.28	2.22603	0.705452	3.15547	0.0016024	0.0115935	1.93579	Up
693	S100A12	93.4783	2.87483	0.731616	3.92943	8.51476e-05	0.00106074	2.97439	Up
694	TGFA	37.5085	1.12332	0.341219	3.29207	0.000994535	0.00794532	2.09989	Up
695	CLDN1	240.437	2.85352	0.445023	6.41207	1.43561e-10	1.13453e-08	7.94518	Up
696	LINC01116	3.45267	1.85578	0.673891	2.75383	0.00589022	0.0323207	1.49052	Up
697	CIP2A	12.9683	2.06404	0.333647	6.18629	6.15972e-10	4.11897e-08	7.38521	Up
698	SGO2	9.00887	1.72066	0.317575	5.41812	6.02293e-08	2.19264e-06	5.65903	Up
699	MNDA	7.89765	1.13207	0.400442	2.82705	0.00469793	0.0270898	1.56719	Up
700	IFI16	115.055	1.51137	0.352059	4.29293	1.76331e-05	0.000288557	3.53977	Up
701	AIM2	15.6163	2.73712	0.675314	4.0531	5.05439e-05	0.000690782	3.16066	Up
702	RPL22L1	64.2588	1.15575	0.299087	3.86427	0.000111422	0.00131912	2.87971	Up
703	CTLA4	4.97108	2.13729	0.544129	3.92792	8.56842e-05	0.00106611	2.9722	Up
704	ICOS	2.85819	2.16185	0.634937	3.40483	0.000662057	0.00572579	2.24216	Up
705	CXCL3	27.7365	1.83636	0.589949	3.11275	0.00185355	0.0130603	1.88405	Up
706	CXCL5	22.391	3.78356	0.781676	4.84032	1.29632e-06	3.14616e-05	4.50222	Up
707	PPBP	2.22358	2.69723	1.03722	2.60043	0.00931065	0.0460826	1.33646	Up
708	CXCL1	141.641	3.38671	0.465063	7.28225	3.28302e-13	5.14646e-11	10.2885	Up
709	TOPBP1	39.6849	1.04839	0.206702	5.07199	3.93684e-07	1.11655e-05	4.95212	Up
710	KIF15	10.4792	1.63133	0.314826	5.18169	2.19889e-07	6.71061e-06	5.17324	Up
711	ZC3H12A	95.3286	1.26318	0.302925	4.16993	3.04688e-05	0.000456428	3.34063	Up
712	CAMK2N2	5.96827	1.51204	0.488954	3.09241	0.00198541	0.0138142	1.85968	Up
713	RFC4	28.2283	1.77279	0.274244	6.4643	1.01772e-10	8.56166e-09	8.06744	Up
714	RPL39L	36.0691	2.40755	0.418148	5.75765	8.52913e-09	3.98494e-07	6.39958	Up
715	MELTF	19.5712	2.91924	0.473818	6.16112	7.22343e-10	4.68821e-08	7.32899	Up
716	CDC25A	8.42451	1.27589	0.315835	4.03974	5.35116e-05	0.000724781	3.13979	Up
717	POC1A	13.5215	1.29216	0.275829	4.68463	2.80466e-06	6.1045e-05	4.21435	Up
718	HMGB2	124.005	1.32111	0.230527	5.7308	9.99587e-09	4.53004e-07	6.3439	Up
719	MAD2L1	20.9264	1.98461	0.275318	7.20841	5.66087e-13	8.16047e-11	10.0883	Up
720	ITGA2	59.026	1.36776	0.300705	4.54851	5.40278e-06	0.000106376	3.97316	Up
721	F2RL2	16.2214	1.33061	0.468249	2.84167	0.00448776	0.0261987	1.58172	Up
722	ESM1	8.95599	4.05069	0.698995	5.79501	6.8316e-09	3.30486e-07	6.48085	Up
723	CSF2	4.04331	3.79543	0.843088	4.50181	6.73763e-06	0.000128277	3.89185	Up
724	GJB7	1.9569	2.30877	0.691091	3.34076	0.000835499	0.00689924	2.1612	Up
725	CGAS	17.3136	1.63443	0.325745	5.0175	5.23478e-07	1.42341e-05	4.84667	Up
726	DCBLD1	17.0017	1.21154	0.310215	3.90549	9.40355e-05	0.00115233	2.93842	Up
727	PTTG1	58.2005	2.04459	0.272432	7.50494	6.14557e-14	1.17532e-11	10.9298	Up
728	RELL2	3.33158	1.12713	0.413151	2.72813	0.0063695	0.0343139	1.46453	Up
729	STEAP1	44.696	1.26065	0.31964	3.94397	8.01428e-05	0.00101057	2.99543	Up
730	HEY1	9.73369	1.89003	0.545633	3.46393	0.000532351	0.00479759	2.31898	Up
731	COL1A2	604.881	1.31968	0.410797	3.21248	0.00131596	0.00993181	2.00297	Up
732	MED30	32.487	1.1344	0.220195	5.15181	2.57985e-07	7.70919e-06	5.11299	Up
733	TNFRSF11B	13.109	2.98444	0.695571	4.29064	1.78161e-05	0.000291054	3.53603	Up
734	EN2	1.90905	2.9396	0.958696	3.06624	0.00216768	0.0147737	1.83051	Up
735	FZD6	96.2705	1.45374	0.321034	4.52831	5.94566e-06	0.000115308	3.93814	Up
736	CTHRC1	78.8652	3.11315	0.41216	7.55326	4.24508e-14	8.63678e-12	11.0636	Up
737	DCAF13	19.4358	1.02039	0.201099	5.07407	3.89398e-07	1.1082e-05	4.95538	Up
738	METTL27	8.38452	2.29324	0.502595	4.5628	5.04768e-06	0.000100627	3.99728	Up
739	CLDN3	207.846	2.72206	0.730088	3.7284	0.000192701	0.0020627	2.68556	Up
740	ZNF367	16.3158	1.15775	0.276582	4.18592	2.84009e-05	0.000430622	3.3659	Up
741	AQP3	219.426	1.62219	0.554497	2.92551	0.00343888	0.0213438	1.67073	Up
742	MELK	33.5797	2.04029	0.272788	7.47941	7.46554e-14	1.3641e-11	10.8652	Up
743	GJB2	568.807	2.21488	0.582175	3.80448	0.000142101	0.0016049	2.79455	Up
744	SKA3	20.0698	2.2346	0.31274	7.14525	8.9832e-13	1.23895e-10	9.90695	Up
745	DDIAS	9.49753	2.41339	0.408313	5.91065	3.40763e-09	1.79366e-07	6.74626	Up
746	SLC39A2	6.48646	2.39463	0.858992	2.78772	0.0053081	0.0297817	1.52605	Up
747	RNASE7	27.9749	3.42437	0.962096	3.55928	0.000371867	0.00358218	2.44585	Up
748	E2F7	11.4955	2.68649	0.447508	6.00323	1.93435e-09	1.10539e-07	6.95648	Up
749	IFI27	242.752	1.59029	0.348194	4.56726	4.94136e-06	9.88513e-05	4.00502	Up
750	GPR176	10.0213	2.11437	0.479064	4.41354	1.01696e-05	0.000181427	3.7413	Up
751	IKBIP	12.0688	1.23461	0.285412	4.3257	1.52046e-05	0.000254328	3.59461	Up
752	CCT2	116.565	1.04901	0.252771	4.15005	3.32396e-05	0.000490758	3.30913	Up
753	C2	8.51492	1.0949	0.424872	2.577	0.00996606	0.0485558	1.31376	Up
754	CYB5R2	7.14849	1.52337	0.451824	3.37161	0.000747313	0.00629979	2.20067	Up
755	SERPINB7	11.0268	2.14139	0.71257	3.00517	0.00265436	0.0174486	1.75824	Up
756	WDR72	19.766	3.30382	0.511561	6.4583	1.05884e-10	8.85569e-09	8.05278	Up
757	CENPN	13.0255	1.1162	0.235197	4.7458	2.07684e-06	4.70974e-05	4.327	Up
758	MCM7	112.526	1.80402	0.249938	7.21787	5.28091e-13	7.70404e-11	10.1133	Up
759	MMP10	50.4564	5.02804	0.767093	6.55468	5.57624e-11	4.99776e-09	8.30122	Up
760	PCLAF	14.2944	1.88857	0.3095	6.10201	1.04746e-09	6.46206e-08	7.18963	Up
761	C18orf54	4.27234	1.14509	0.389866	2.93714	0.00331251	0.0207254	1.6835	Up
762	PLK1	37.8215	1.81072	0.251486	7.20007	6.01836e-13	8.58949e-11	10.066	Up
763	SNRPD1	43.417	1.01795	0.196075	5.19164	2.08454e-07	6.3888e-06	5.19458	Up
764	PRRX2	28.5231	2.25346	0.423634	5.31937	1.04127e-07	3.50596e-06	5.45519	Up
765	CDT1	41.5006	1.96562	0.276291	7.11429	1.12487e-12	1.50089e-10	9.82365	Up
766	RHEBL1	3.06277	1.61736	0.479632	3.37208	0.000746022	0.0062926	2.20117	Up
767	CHAF1A	21.8432	1.25821	0.216717	5.80579	6.40613e-09	3.12539e-07	6.5051	Up
768	TRPV3	3.71523	1.66871	0.625009	2.66989	0.00758752	0.0393462	1.4051	Up
769	KLK5	39.2359	3.10736	0.965153	3.21955	0.00128392	0.00974385	2.01127	Up
770	KRT1	47.7063	4.43178	1.14201	3.88069	0.00010416	0.00124814	2.90374	Up
771	CD300A	4.88064	1.10322	0.407734	2.70574	0.00681527	0.0361854	1.44147	Up
772	TMC8	11.9457	1.07639	0.377508	2.8513	0.00435414	0.0256536	1.59085	Up
773	TK1	150.589	2.16002	0.26419	8.17602	2.93373e-16	1.16889e-13	12.9322	Up
774	SLC3A2	131.434	1.14162	0.257156	4.43941	9.02072e-06	0.000163991	3.78518	Up
775	SPINDOC	23.2048	1.14271	0.23773	4.80676	1.53394e-06	3.60146e-05	4.44352	Up
776	FADD	27.5944	1.65824	0.388546	4.2678	1.97406e-05	0.000317077	3.49884	Up
777	PBK	33.7219	2.20352	0.294074	7.49306	6.72875e-14	1.24534e-11	10.9047	Up
778	COA6	26.5736	1.16149	0.292467	3.97134	7.14688e-05	0.000919383	3.0365	Up
779	H1-4	8.76548	2.25696	0.439715	5.13278	2.85493e-07	8.4172e-06	5.07483	Up
780	MFSD2A	19.9079	1.33659	0.348906	3.8308	0.000127727	0.00146447	2.83432	Up
781	DTYMK	34.775	1.12151	0.195252	5.7439	9.25188e-09	4.22293e-07	6.37439	Up
782	TAP1	107.974	1.26583	0.277664	4.55887	5.14307e-06	0.000102174	3.99066	Up
783	RFWD3	32.6408	1.00175	0.178309	5.61804	1.93131e-08	7.99473e-07	6.0972	Up
784	BMP1	32.7007	1.07538	0.261196	4.11713	3.83626e-05	0.000551081	3.25878	Up
785	FEN1	55.4853	1.41632	0.214397	6.60608	3.94633e-11	3.6637e-09	8.43608	Up
786	COL3A1	990.754	1.65034	0.416008	3.96708	7.27588e-05	0.000932217	3.03048	Up
787	SHOX2	2.13859	2.4395	0.743632	3.28052	0.00103617	0.00820894	2.08571	Up
788	PCSK9	19.9659	2.83213	0.516416	5.4842	4.15353e-08	1.56368e-06	5.80585	Up
789	CXCL10	90.3165	3.57522	0.569044	6.28285	3.32421e-10	2.38404e-08	7.62269	Up
790	CXCL11	19.5573	3.66225	0.666999	5.49064	4.00488e-08	1.51767e-06	5.81882	Up
791	GPRIN1	15.5998	2.0281	0.358516	5.65693	1.54101e-08	6.5177e-07	6.18591	Up
792	CXCL8	116.027	4.0213	0.51774	7.76703	8.03475e-15	2.03976e-12	11.6904	Up
793	COL22A1	3.71325	2.56953	0.824748	3.11554	0.00183609	0.0129798	1.88673	Up
794	CKAP2L	13.1907	2.33662	0.355482	6.57312	4.92707e-11	4.50136e-09	8.34666	Up
795	BUB1	22.7739	2.22424	0.289	7.69632	1.4004e-14	3.23979e-12	11.4895	Up
796	LINGO1	4.16691	1.52527	0.551239	2.76698	0.00565779	0.0313028	1.50442	Up
797	AC106795.1	10.2274	1.12606	0.37922	2.96941	0.00298368	0.0190442	1.72024	Up
798	CDK1	46.7473	2.06341	0.239458	8.617	6.87292e-18	3.39937e-15	14.4686	Up
799	CST2	5.95494	3.02597	0.742492	4.07542	4.59311e-05	0.000636842	3.19597	Up
800	CST1	137.113	5.00701	0.624269	8.0206	1.05233e-15	3.46991e-13	12.4597	Up
801	ADORA2B	17.14	1.6539	0.401049	4.12393	3.7246e-05	0.000538276	3.269	Up
802	KRT75	23.4432	3.94012	1.05099	3.74896	0.000177566	0.00192876	2.71472	Up
803	KRT6C	541.421	2.72053	1.02591	2.65182	0.00800587	0.0410326	1.38687	Up
804	SERPINB9	28.3655	1.0721	0.31335	3.42142	0.000622948	0.00544335	2.26413	Up
805	SIX2	10.2273	2.6238	0.826199	3.17575	0.00149449	0.0109954	1.95879	Up
806	GTSF1	9.81986	4.13648	1.20286	3.43887	0.000584137	0.00517515	2.28608	Up
807	HOXB9	14.3774	2.83624	0.702999	4.03448	5.47224e-05	0.000737351	3.13233	Up
808	KCNS3	19.2188	1.66159	0.442271	3.75696	0.000171989	0.001881	2.72561	Up
809	CDCA4	40.2623	1.81703	0.277421	6.54973	5.76394e-11	5.12154e-09	8.2906	Up
810	CEL	18.7965	3.00725	0.73808	4.07443	4.61281e-05	0.000638648	3.19474	Up
811	OSCAR	4.96702	1.56585	0.465334	3.36499	0.000765456	0.00641236	2.19298	Up
812	HS6ST2	9.2459	2.9076	0.802576	3.62284	0.000291388	0.00292172	2.53436	Up
813	FAM86JP	4.31673	1.1397	0.363708	3.13356	0.00172699	0.0123516	1.90828	Up
814	KCNG3	1.08489	1.93441	0.751087	2.57548	0.0100102	0.0486883	1.31258	Up
815	NETO2	13.4535	1.28684	0.393042	3.27405	0.00106018	0.00835761	2.07792	Up
816	SHCBP1	9.48095	1.83379	0.330401	5.55021	2.85322e-08	1.12741e-06	5.94792	Up
817	CHST11	18.3316	1.03952	0.399712	2.60067	0.00930406	0.0460797	1.33649	Up
818	ESCO2	6.65871	1.31862	0.347861	3.79065	0.000150254	0.00167978	2.77475	Up
819	KRT15	172.676	2.97512	0.678889	4.38234	1.17411e-05	0.000204256	3.68983	Up
820	APLN	8.1414	1.67271	0.514911	3.24853	0.00116003	0.00897864	2.04679	Up
821	P2RY6	8.02481	1.72829	0.478126	3.61472	0.000300671	0.00300221	2.52256	Up
822	NMRAL2P	33.7682	3.81597	0.84055	4.53984	5.62957e-06	0.000110161	3.95797	Up
823	RGS19	24.9462	1.30709	0.246275	5.30746	1.11162e-07	3.70804e-06	5.43086	Up
824	DEFB4A	26.195	3.23557	0.945532	3.42196	0.000621719	0.00543877	2.2645	Up
825	RRM2	36.12	1.87729	0.26742	7.02001	2.21855e-12	2.79138e-10	9.55418	Up
826	LRRC15	10.0639	2.19714	0.664006	3.30892	0.000936568	0.00756613	2.12113	Up
827	MTBP	4.64294	1.87128	0.430189	4.3499	1.36198e-05	0.000231464	3.63552	Up
828	CLEC7A	11.36	2.2462	0.52609	4.2696	1.95821e-05	0.000314883	3.50185	Up
829	C5orf34	4.25631	1.84101	0.461171	3.99204	6.55077e-05	0.000854028	3.06853	Up
830	DHCR7	115.904	1.01197	0.35904	2.81856	0.00482402	0.0276278	1.55865	Up
831	ADH6	2.26526	2.51023	0.846745	2.96456	0.00303115	0.0193018	1.7144	Up
832	MIR4435-2HG	1.73401	1.89426	0.573305	3.30411	0.000952772	0.00767111	2.11514	Up
833	HSPA6	20.4557	2.24704	0.57275	3.92324	8.73645e-05	0.00108214	2.96572	Up
834	CKS1B	46.7421	1.89584	0.238208	7.95875	1.73787e-15	5.41894e-13	12.2661	Up
835	SYT12	1.96329	2.06955	0.742567	2.78702	0.00531955	0.029824	1.52543	Up
836	C1QB	214.221	1.04013	0.397176	2.61881	0.00882369	0.0441844	1.35473	Up
837	OLR1	9.30048	4.08453	0.757412	5.39274	6.93908e-08	2.48827e-06	5.6041	Up
838	SAA1	142.049	3.45939	0.573535	6.0317	1.62245e-09	9.45214e-08	7.02447	Up
839	LRFN4	28.558	1.46165	0.262567	5.56677	2.59505e-08	1.03979e-06	5.98305	Up
840	AP000769.1	7.30787	1.22395	0.433826	2.8213	0.00478301	0.0274805	1.56097	Up
841	HAP1	4.08822	3.81807	0.824917	4.62843	3.68445e-06	7.68139e-05	4.11456	Up
842	TIGD3	1.1921	2.07387	0.605863	3.423	0.000619352	0.00542349	2.26572	Up
843	CBX2	13.8102	2.85263	0.50251	5.67678	1.37258e-08	5.91217e-07	6.22825	Up
844	CEP19	5.44062	1.77118	0.492699	3.59485	0.000324577	0.00319861	2.49504	Up
845	FBXO45	25.1241	1.05329	0.258156	4.08007	4.50228e-05	0.000625457	3.2038	Up
846	CBY2	0.997132	1.98793	0.717935	2.76896	0.00562361	0.0311681	1.50629	Up
847	SLC16A13	11.6141	1.05371	0.287424	3.66606	0.000246319	0.00252489	2.59776	Up
848	EXO1	13.4993	2.21519	0.339689	6.52123	6.97326e-11	6.13625e-09	8.2121	Up
849	ZWILCH	18.7457	1.17197	0.218557	5.36232	8.21607e-08	2.88841e-06	5.53934	Up
850	CHST2	28.4685	1.90167	0.500377	3.80047	0.000144423	0.00162536	2.78905	Up
851	UBE2C	144.925	2.42863	0.251396	9.66059	4.43308e-22	5.29882e-19	18.2758	Up
852	WFDC5	13.5777	2.98502	0.862617	3.46043	0.000539319	0.00483936	2.31521	Up
853	CHST1	8.29958	2.99909	0.641413	4.67575	2.92882e-06	6.33151e-05	4.19849	Up
854	CST6	24.6195	2.85502	0.684958	4.16818	3.07048e-05	0.000458618	3.33855	Up
855	BANF1	212.875	1.02993	0.190395	5.40944	6.32223e-08	2.28708e-06	5.64072	Up
856	FOSL1	117.082	1.07349	0.399014	2.69035	0.00713777	0.0375226	1.42571	Up
857	RMI2	15.5167	1.5687	0.312994	5.01194	5.38853e-07	1.45831e-05	4.83615	Up
858	RUVBL1	22.4738	1.32672	0.226802	5.84968	4.92512e-09	2.46144e-07	6.60881	Up
859	ETV4	43.3749	1.97689	0.379619	5.20756	1.91344e-07	5.90892e-06	5.22849	Up
860	CREG2	2.80831	2.83219	0.745855	3.79724	0.000146314	0.00164342	2.78425	Up
861	HOXD8	3.12485	1.40402	0.504394	2.78357	0.00537639	0.0300765	1.52177	Up
862	CRYBG2	27.801	1.45502	0.457172	3.18265	0.00145935	0.0107898	1.96699	Up
863	ATAD5	9.39566	1.04366	0.26057	4.00531	6.19369e-05	0.000815412	3.08862	Up
864	B3GNT4	1.41262	1.81336	0.640133	2.83279	0.00461434	0.0267417	1.57281	Up
865	B3GNT5	37.9207	1.28803	0.319028	4.03736	5.40567e-05	0.000731129	3.13601	Up
866	LMNB2	90.9939	1.37143	0.216841	6.32457	2.5394e-10	1.87269e-08	7.72753	Up
867	FOXL1	3.79405	1.66476	0.537427	3.09764	0.00195067	0.0136385	1.86523	Up
868	FOXC2	6.80307	2.52142	0.748948	3.36662	0.000760957	0.00638665	2.19473	Up
869	BASP1	69.6397	1.75612	0.458326	3.83158	0.000127322	0.00146103	2.83534	Up
870	TYMS	13.7447	1.47103	0.317624	4.63135	3.63286e-06	7.60145e-05	4.1191	Up
871	FBXO39	1.20705	2.03205	0.722585	2.81219	0.00492054	0.0280962	1.55135	Up
872	HASPIN	8.72821	1.74433	0.326527	5.34207	9.18906e-08	3.17216e-06	5.49864	Up
873	PGBD5	3.59673	1.90972	0.741138	2.57674	0.00997365	0.048568	1.31365	Up
874	C12orf54	3.00509	3.1392	0.892086	3.51895	0.000433263	0.00405382	2.39214	Up
875	AGTRAP	56.988	1.32338	0.248092	5.33421	9.59631e-08	3.28116e-06	5.48397	Up
876	SRRM3	4.91136	1.45743	0.55388	2.63131	0.00850576	0.0429284	1.36726	Up
877	ANXA2R	3.31917	1.29903	0.453192	2.86641	0.00415155	0.0246649	1.60792	Up
878	ODF3B	29.8181	1.18965	0.270467	4.39849	1.09008e-05	0.000191847	3.71705	Up
879	ZNF114	2.89554	2.64096	0.791929	3.33485	0.000853459	0.0070253	2.15334	Up
880	GEN1	8.56119	1.01704	0.254857	3.99062	6.59018e-05	0.000858159	3.06643	Up
881	CALML5	153.97	3.35059	1.01704	3.29444	0.000986176	0.00789574	2.10261	Up
882	GLDC	2.81338	2.82871	1.02087	2.77087	0.00559065	0.0310271	1.50826	Up
883	ERFE	3.18925	2.80674	0.635571	4.41609	1.00501e-05	0.000179856	3.74508	Up
884	CPNE7	6.87133	1.52483	0.520356	2.93037	0.00338564	0.0211047	1.67562	Up
885	C5orf46	1.73331	2.54374	0.887223	2.86708	0.00414278	0.0246411	1.60834	Up
886	MSC	21.7631	2.01257	0.497383	4.04633	5.20276e-05	0.000708738	3.14951	Up
887	LGALS7B	186.135	3.56929	0.855121	4.17402	2.99273e-05	0.000449724	3.34705	Up
888	AURKB	35.495	2.48475	0.297844	8.34246	7.27622e-17	3.36666e-14	13.4728	Up
889	RCC2	170.601	1.11799	0.183217	6.102	1.04746e-09	6.46206e-08	7.18963	Up
890	ALOXE3	5.77361	3.38943	0.840176	4.03419	5.4792e-05	0.000737811	3.13206	Up
891	LDLRAD3	14.5652	1.03848	0.324924	3.19609	0.00139304	0.0104041	1.98279	Up
892	HLA-DQB1	47.737	1.33374	0.418003	3.19074	0.00141907	0.0105573	1.97645	Up
893	FJX1	19.7973	1.45287	0.3831	3.79239	0.000149205	0.00167067	2.77711	Up
894	MKRN3	2.17568	2.68989	0.688104	3.90913	9.26296e-05	0.00113753	2.94404	Up
895	PCED1B	9.80801	1.32821	0.354672	3.7449	0.000180469	0.00195732	2.70834	Up
896	APOBEC3B	13.8919	1.99209	0.427466	4.66023	3.15856e-06	6.74179e-05	4.17122	Up
897	FOXS1	4.45287	2.47353	0.575994	4.29437	1.7519e-05	0.000286854	3.54234	Up
898	NKPD1	2.15969	2.17941	0.745811	2.92221	0.00347562	0.0215206	1.66715	Up
899	ABCA13	7.22294	3.24777	0.833769	3.89529	9.80811e-05	0.0011892	2.92474	Up
900	CCR8	1.12363	1.71595	0.626882	2.73727	0.00619505	0.0335474	1.47434	Up
901	RCC1	39.7352	1.14448	0.195969	5.84013	5.21602e-09	2.59327e-07	6.58615	Up
902	FGD6	20.3483	1.32213	0.273962	4.82597	1.39322e-06	3.33207e-05	4.47729	Up
903	ALX1	1.75578	2.82948	1.02221	2.768	0.00564015	0.0312353	1.50535	Up
904	FZD2	8.72002	2.51272	0.478142	5.25517	1.4789e-07	4.76151e-06	5.32226	Up
905	TPRXL	11.1796	1.63184	0.61741	2.64305	0.00821632	0.0419025	1.37776	Up
906	H2BC4	19.6639	1.39013	0.414506	3.3537	0.000797381	0.00663798	2.17796	Up
907	SHISA2	11.8855	1.77032	0.668225	2.64929	0.00806608	0.0412684	1.38438	Up
908	S1PR5	13.8251	2.37206	0.667748	3.55233	0.000381842	0.00365813	2.43674	Up
909	HOXC9	6.71042	2.76872	0.526936	5.25437	1.4853e-07	4.77677e-06	5.32087	Up
910	HOXC10	16.6523	3.53712	0.553583	6.38951	1.66413e-10	1.29725e-08	7.88698	Up
911	MAPK15	6.88902	1.52885	0.441305	3.46439	0.000531435	0.00479275	2.31942	Up
912	F2R	49.7768	1.21993	0.305282	3.99609	6.43979e-05	0.0008424	3.07448	Up
913	H2AW	38.5084	1.05803	0.336432	3.14486	0.00166169	0.0119711	1.92187	Up
914	HEPHL1	13.9868	2.8843	0.811768	3.55311	0.000380707	0.00365262	2.43739	Up
915	TMEM45A	25.9115	2.54259	0.577117	4.40567	1.0546e-05	0.000186913	3.72836	Up
916	FANCB	3.16457	2.0155	0.506947	3.97577	7.01517e-05	0.000904468	3.04361	Up
917	C6orf223	5.04194	2.53333	0.821701	3.08303	0.00204906	0.0141642	1.84881	Up
918	FDCSP	79.2101	2.40268	0.912456	2.6332	0.00845836	0.0427418	1.36915	Up
919	TIGIT	2.20077	1.76201	0.632532	2.78565	0.00534212	0.0299261	1.52395	Up
920	CLDN7	101.387	1.11889	0.36169	3.09351	0.00197803	0.0137761	1.86087	Up
921	GINS3	6.94447	1.12396	0.316148	3.55518	0.000377724	0.00362643	2.44052	Up
922	RTKN2	4.4172	1.18458	0.420052	2.82008	0.00480119	0.0275501	1.55988	Up
923	FAM89A	18.9897	1.28575	0.326213	3.94145	8.09915e-05	0.00101986	2.99146	Up
924	GLTPD2	7.19887	1.18486	0.423385	2.79853	0.0051336	0.0289897	1.53776	Up
925	NXPH4	29.5532	3.13836	0.622895	5.03835	4.69563e-07	1.29668e-05	4.88717	Up
926	CAPN12	3.07562	1.32797	0.499856	2.6567	0.00789097	0.0405582	1.39192	Up
927	KPNA2	75.6272	1.6266	0.210481	7.72801	1.09238e-14	2.63336e-12	11.5795	Up
928	BGN	618.93	1.92938	0.3755	5.13816	2.77442e-07	8.21359e-06	5.08547	Up
929	RNASE10	3.62722	3.6373	1.0815	3.36321	0.000770422	0.00644535	2.19075	Up
930	SNORC	2.67249	1.44833	0.549879	2.6339	0.00844096	0.0426839	1.36974	Up
931	TSPAN10	1.81472	2.16183	0.670208	3.22561	0.00125706	0.00958571	2.01838	Up
932	VMO1	7.43397	1.63899	0.47152	3.47596	0.000509027	0.00462396	2.33499	Up
933	LCK	11.1524	1.3369	0.476858	2.80355	0.00505429	0.028649	1.54289	Up
934	RIPPLY3	3.03302	2.70343	0.778243	3.47376	0.000513225	0.00465472	2.33211	Up
935	GPR19	2.05333	1.73013	0.584323	2.96091	0.00306735	0.0194804	1.7104	Up
936	TREX2	2.814	1.79728	0.665683	2.6999	0.00693594	0.0367106	1.43521	Up
937	BMP8A	7.61203	1.44286	0.384563	3.75194	0.00017547	0.00191243	2.71841	Up
938	ALYREF	76.3144	1.09317	0.168554	6.48559	8.8388e-11	7.54639e-09	8.12226	Up
939	UPP1	35.2785	1.89145	0.391222	4.83472	1.3333e-06	3.21686e-05	4.49257	Up
940	ASCL2	25.9919	1.72103	0.571163	3.01319	0.00258513	0.0170678	1.76782	Up
941	ACP7	2.50034	2.40481	0.87426	2.75068	0.00594721	0.0325463	1.4875	Up
942	TRAIP	5.4875	1.4786	0.349708	4.22811	2.35664e-05	0.000366821	3.43555	Up
943	CHEK2	8.64765	1.44514	0.289462	4.9925	5.96032e-07	1.59055e-05	4.79845	Up
944	FOXL2	3.29542	3.5066	1.06766	3.28439	0.00102204	0.00811941	2.09048	Up
945	LIN9	9.98969	1.0193	0.258981	3.93582	8.29126e-05	0.00103911	2.98334	Up
946	IQGAP3	35.6305	1.84985	0.276868	6.68132	2.36798e-11	2.31055e-09	8.63628	Up
947	ARSI	10.6728	2.03525	0.593057	3.43179	0.000599616	0.00528876	2.27665	Up
948	DUSP5P1	1.69818	2.12064	0.756922	2.80166	0.00508405	0.0287835	1.54086	Up
949	SPRR4	14.6651	4.50371	1.13807	3.95733	7.57924e-05	0.000965379	3.0153	Up
950	C1QTNF12	9.972	2.22916	0.595619	3.74259	0.000182131	0.00196939	2.70567	Up
951	CMSS1	8.38234	1.28879	0.292594	4.40471	1.05926e-05	0.000187459	3.72709	Up
952	H2AC20	5.03711	1.72744	0.423133	4.0825	4.45534e-05	0.000620184	3.20748	Up
953	S100A7A	31.2092	6.74608	1.1557	5.83725	5.30706e-09	2.63397e-07	6.57939	Up
954	H1-5	1.78152	1.9545	0.618177	3.16171	0.00156845	0.0114256	1.94212	Up
955	TOP1MT	20.0549	1.12219	0.280794	3.99648	6.42914e-05	0.000841774	3.0748	Up
956	KNTC1	17.7228	1.56576	0.251254	6.23179	4.61145e-10	3.17239e-08	7.49861	Up
957	GAST	8.24139	2.81064	0.890671	3.15564	0.00160144	0.0115894	1.93594	Up
958	SLITRK6	11.704	1.86586	0.705451	2.64492	0.008171	0.0417159	1.3797	Up
959	CDCA2	14.8898	1.88576	0.304462	6.19373	5.87551e-10	3.98465e-08	7.39961	Up
960	H1-10	157.401	1.06836	0.225613	4.73534	2.18686e-06	4.9088e-05	4.30902	Up
961	JAG2	31.0773	1.25999	0.337939	3.72847	0.000192648	0.0020627	2.68556	Up
962	USP18	14.1456	1.36483	0.332787	4.1012	4.11005e-05	0.000581959	3.23511	Up
963	H2BC13	1.879	2.24545	0.622997	3.60427	0.00031303	0.003104	2.50808	Up
964	TNFAIP2	103.117	1.14405	0.326803	3.50074	0.000463973	0.00427699	2.36886	Up
965	MAGEA11	4.03979	4.02051	1.34035	2.9996	0.00270336	0.0176856	1.75238	Up
966	C12orf56	2.96271	2.66229	0.71448	3.72619	0.000194398	0.00207775	2.68241	Up
967	SOCS1	29.0854	1.11055	0.328667	3.37894	0.00072765	0.00616271	2.21023	Up
968	PARPBP	6.81374	1.72216	0.347479	4.95616	7.19016e-07	1.86327e-05	4.72972	Up
969	IRF7	48.2452	1.17334	0.30342	3.86704	0.000110163	0.00130589	2.88409	Up
970	POU3F1	6.78291	2.49393	0.891878	2.79627	0.00516967	0.0291589	1.53523	Up
971	PRAME	16.1383	4.58718	0.902655	5.08188	3.73722e-07	1.07005e-05	4.9706	Up
972	IFIT1	24.6566	1.98054	0.465597	4.25376	2.10208e-05	0.000334828	3.47518	Up
973	WDR53	15.2802	1.01813	0.252201	4.03696	5.41492e-05	0.00073177	3.13563	Up
974	SLC52A2	46.2226	1.01787	0.216273	4.70639	2.52142e-06	5.57257e-05	4.25394	Up
975	GNB1L	3.10917	1.14203	0.401945	2.84127	0.0044934	0.026221	1.58135	Up
976	IFITM1	196.54	1.92203	0.336856	5.70581	1.15792e-08	5.11824e-07	6.29088	Up
977	LEMD1	6.80254	2.10708	0.657392	3.20521	0.00134963	0.01013	1.99439	Up
978	CD300LF	2.69764	1.72091	0.567613	3.03183	0.00243077	0.0162016	1.79044	Up
979	KIF18B	28.8715	2.35499	0.285914	8.23672	1.76992e-16	7.4667e-14	13.1269	Up
980	SAPCD2	30.4153	1.71003	0.322321	5.30537	1.12446e-07	3.74651e-06	5.42637	Up
981	THBS2	37.3868	1.29626	0.452462	2.8649	0.00417136	0.02477	1.60607	Up
982	KIF24	6.94602	1.11575	0.324439	3.43901	0.000583848	0.00517515	2.28608	Up
983	CYP27C1	3.88016	2.31147	0.828819	2.78888	0.0052891	0.0297099	1.5271	Up
984	LILRB4	4.97161	1.34153	0.49036	2.73581	0.00622275	0.0336752	1.47269	Up
985	TNFRSF4	5.46551	1.5517	0.434912	3.56785	0.000359927	0.00348237	2.45813	Up
986	KRT17P2	2.39668	2.35119	0.825635	2.84774	0.00440315	0.0258785	1.58706	Up
987	KRT16	1339.47	2.94385	0.797022	3.69356	0.000221138	0.00231019	2.63635	Up
988	KRT14	3461.5	4.1337	0.902327	4.58115	4.62416e-06	9.32865e-05	4.03018	Up
989	ERCC6L	6.99316	1.90446	0.382934	4.97333	6.58123e-07	1.72235e-05	4.76388	Up
990	TNFRSF18	22.1297	3.28777	0.543809	6.04581	1.48659e-09	8.77486e-08	7.05676	Up
991	RTN4RL2	4.87396	1.27439	0.469615	2.71368	0.00665402	0.035524	1.44948	Up
992	ESPN	18.2633	1.52605	0.411157	3.71161	0.000205948	0.00217128	2.66328	Up
993	FPR3	15.8691	1.11825	0.390733	2.86192	0.00421087	0.0249684	1.60261	Up
994	NHLRC1	6.35996	1.26331	0.397332	3.17949	0.00147536	0.0108913	1.96292	Up
995	ISG15	323.811	3.04112	0.401005	7.58374	3.35725e-14	7.06233e-12	11.1511	Up
996	AMTN	23.6761	3.68637	1.04857	3.51562	0.000438725	0.00409691	2.38754	Up
997	FANCA	9.5221	1.55025	0.290351	5.33923	9.33415e-08	3.21066e-06	5.49341	Up
998	EIF4EBP1	297.208	1.11816	0.300802	3.71727	0.000201388	0.00213733	2.67013	Up
999	AC091057.1	5.2304	1.33875	0.347087	3.8571	0.000114742	0.00135068	2.86945	Up
1000	TPRG1	5.27077	2.08567	0.668975	3.1177	0.00182266	0.0129135	1.88896	Up
1001	S100A3	13.3415	1.68402	0.427394	3.9402	8.1415e-05	0.00102302	2.99012	Up
1002	ARL4C	52.4196	1.33798	0.356312	3.75507	0.000173294	0.0018931	2.72283	Up
1003	WNT7B	40.7952	1.63658	0.603402	2.71226	0.00668252	0.035619	1.44832	Up
1004	MESP2	1.67169	2.29421	0.771662	2.97307	0.00294836	0.0188499	1.72469	Up
1005	MAPK12	3.66992	1.75454	0.547747	3.20319	0.00135916	0.0101882	1.9919	Up
1006	AGRN	170.225	1.05904	0.244329	4.33447	1.46111e-05	0.000245836	3.60935	Up
1007	PLA2G2A	169.764	2.16282	0.827856	2.61255	0.00898691	0.0448439	1.3483	Up
1008	HES4	63.7601	1.48514	0.320838	4.62894	3.67537e-06	7.66802e-05	4.11532	Up
1009	IGFL1	25.7755	4.04116	0.955118	4.23106	2.32589e-05	0.000362625	3.44054	Up
1010	SBK1	7.03367	1.50975	0.54171	2.787	0.00531982	0.029824	1.52543	Up
1011	PRR19	2.02241	1.69787	0.602391	2.81855	0.00482405	0.0276278	1.55865	Up
1012	ZP3	6.43822	1.78244	0.431623	4.12963	3.63355e-05	0.000526975	3.27821	Up
1013	IER5L	20.593	1.0451	0.261464	3.99711	6.41209e-05	0.000840309	3.07556	Up
1014	H2AX	158.647	1.3043	0.213206	6.11758	9.50082e-10	5.97697e-08	7.22352	Up
1015	KRTDAP	413.529	2.64937	1.02083	2.59531	0.00945047	0.0466298	1.33134	Up
1016	FAM72B	2.56662	2.29114	0.57313	3.9976	6.39876e-05	0.000839329	3.07607	Up
1017	IGFL3	4.98857	4.09946	1.26433	3.2424	0.00118527	0.00914272	2.03892	Up
1018	S100A16	682.904	1.09298	0.337265	3.24072	0.0011923	0.0091846	2.03694	Up
1019	GJB3	90.5345	1.19428	0.416133	2.86995	0.00410535	0.0244846	1.61111	Up
1020	FAM111B	17.6297	1.47616	0.305481	4.83226	1.34992e-06	3.24071e-05	4.48936	Up
1021	CLDN4	196.075	1.54456	0.418237	3.69303	0.000221595	0.00231413	2.63561	Up
1022	JPT1	109.374	1.12204	0.216084	5.1926	2.07377e-07	6.3694e-06	5.1959	Up
1023	ALG1L	14.1935	1.90484	0.428957	4.44063	8.96965e-06	0.000163477	3.78654	Up
1024	SH2D5	3.5392	2.31179	0.834897	2.76895	0.00562375	0.0311681	1.50629	Up
1025	GJB4	9.92254	2.14024	0.572422	3.73892	0.000184814	0.00199389	2.7003	Up
1026	IL1RAP	16.7397	1.64561	0.424201	3.87932	0.000104747	0.00125412	2.90166	Up
1027	PLEKHG4	15.3663	1.64565	0.359124	4.5824	4.59679e-06	9.29303e-05	4.03184	Up
1028	RYR1	3.95727	1.98934	0.707	2.81378	0.0048963	0.0279745	1.55324	Up
1029	TUBB	624.177	1.13537	0.168299	6.74616	1.51805e-11	1.56649e-09	8.80507	Up
1030	ZNF107	9.38932	1.05764	0.293882	3.59886	0.000319611	0.0031627	2.49994	Up
1031	STK31	4.45678	1.72017	0.619723	2.77571	0.00550819	0.0306584	1.51345	Up
1032	CD55	138.047	1.39262	0.423848	3.28566	0.00101744	0.00809184	2.09195	Up
1033	C20orf204	1.47418	2.34658	0.744155	3.15335	0.00161406	0.011666	1.93308	Up
1034	ARL9	3.11	1.69348	0.626443	2.70332	0.006865	0.0364022	1.43887	Up
1035	MME	5.2186	2.72312	0.693357	3.92744	8.58553e-05	0.00106759	2.9716	Up
1036	FAM72A	1.46443	2.15338	0.579938	3.71312	0.000204718	0.00216467	2.66461	Up
1037	SULF2	103.844	1.11099	0.302574	3.67181	0.000240843	0.0024737	2.60665	Up
1038	XRCC2	8.14239	1.97618	0.385328	5.12858	2.91939e-07	8.5893e-06	5.06604	Up
1039	MMP1	278.953	3.36724	0.548234	6.14199	8.14963e-10	5.20687e-08	7.28342	Up
1040	SDHAF3	41.9383	1.05887	0.301505	3.51194	0.000444847	0.00413657	2.38336	Up
1041	HLA-DQA1	32.4283	1.52034	0.42806	3.5517	0.000382747	0.00366361	2.43609	Up
1042	COL27A1	17.3835	1.41915	0.34609	4.10052	4.12225e-05	0.000583398	3.23403	Up
1043	H2AC13	5.08627	2.68903	0.599991	4.48178	7.40218e-06	0.000138764	3.85772	Up
1044	SPRR2B	29.3561	3.74313	1.15754	3.23371	0.00122195	0.00936522	2.02848	Up
1045	LAMB3	330.692	1.46515	0.349359	4.19383	2.74281e-05	0.000419196	3.37758	Up
1046	H2BU1	2.4478	2.41057	0.667761	3.60992	0.000306288	0.0030498	2.51573	Up
1047	TMEM26	0.861656	1.8403	0.633406	2.9054	0.00366781	0.0224107	1.64954	Up
1048	SLC39A10	17.2338	1.03132	0.256182	4.02573	5.67982e-05	0.000759258	3.11961	Up
1049	LAGE3	50.7515	1.00055	0.219801	4.55207	5.31218e-06	0.000105025	3.97871	Up
1050	MAGEA6	20.9449	6.1717	1.2528	4.92633	8.37866e-07	2.12707e-05	4.67222	Up
1051	C6orf141	11.6391	1.2565	0.463702	2.70971	0.00673412	0.0358474	1.44554	Up
1052	RAD54B	2.09329	1.37616	0.509381	2.70164	0.0068999	0.0365738	1.43683	Up
1053	BLM	7.15095	2.03261	0.372851	5.45152	4.99415e-08	1.84623e-06	5.73371	Up
1054	MRPL21	54.2708	1.27154	0.345654	3.67867	0.000234458	0.00242477	2.61533	Up
1055	CYP2B6	6.16219	3.73283	1.25298	2.97915	0.00289052	0.0185545	1.73155	Up
1056	ZNF695	1.44361	1.91356	0.650949	2.93965	0.00328582	0.0205874	1.6864	Up
1057	SLC28A3	11.2285	1.98846	0.520511	3.8202	0.000133345	0.00151977	2.81822	Up
1058	NMB	38.3545	1.59331	0.356441	4.47005	7.82003e-06	0.000145576	3.83691	Up
1059	HOXC6	5.5186	1.91613	0.463341	4.13547	3.54234e-05	0.000516357	3.28705	Up
1060	SLC22A20P	5.7156	1.59256	0.612385	2.60059	0.00930633	0.0460797	1.33649	Up
1061	PRB3	1.01742	1.60056	0.613998	2.60678	0.00913994	0.0454257	1.3427	Up
1062	H2BC12	170.415	1.09417	0.319967	3.41962	0.00062708	0.00547278	2.26179	Up
1063	TEAD4	34.2498	1.07187	0.211018	5.07954	3.78351e-07	1.07998e-05	4.96659	Up
1064	PRIM1	6.59325	1.34308	0.321799	4.17367	2.99727e-05	0.000449936	3.34685	Up
1065	NUP62CL	7.14119	1.84164	0.412332	4.4664	7.95457e-06	0.000147865	3.83014	Up
1066	CARD11	21.4193	1.41283	0.510581	2.7671	0.00565572	0.0312974	1.50449	Up
1067	NRARP	112.542	1.14802	0.294389	3.89966	9.63271e-05	0.00117191	2.93111	Up
1068	KRTAP4-1	2.59882	3.3789	0.78089	4.32699	1.51163e-05	0.000253147	3.59663	Up
1069	WDHD1	12.9794	1.87522	0.314629	5.9601	2.52084e-09	1.39336e-07	6.85594	Up
1070	MMP17	3.87853	1.42733	0.550569	2.59246	0.00952917	0.0469212	1.32863	Up
1071	MAGEA1	9.99101	5.3267	1.50929	3.52927	0.000416703	0.00392101	2.4066	Up
1072	ANKRD13B	14.5134	1.08171	0.305457	3.54129	0.000398175	0.00377602	2.42297	Up
1073	PPP1R14C	49.1042	1.51358	0.567727	2.66604	0.00767503	0.0396995	1.40121	Up
1074	F5	16.6569	2.28882	0.834341	2.74327	0.00608302	0.0330875	1.48034	Up
1075	EGFL6	13.3802	1.6205	0.382705	4.23434	2.29228e-05	0.000358644	3.44534	Up
1076	PAX9	23.39	1.8979	0.601029	3.15776	0.00158988	0.0115407	1.93777	Up
1077	GK	9.9971	1.19723	0.375013	3.19251	0.00141041	0.0105064	1.97854	Up
1078	ARHGAP11A	17.7951	1.65778	0.262316	6.3198	2.61906e-10	1.92156e-08	7.71635	Up
1079	SUCNR1	2.73249	2.50591	0.755101	3.31864	0.00090456	0.00735519	2.13341	Up
1080	PRC1	0.813685	1.52671	0.584207	2.61331	0.00896702	0.0447788	1.34893	Up
1081	CSAG1	12.6922	4.51059	1.37872	3.27158	0.0010695	0.00840797	2.07531	Up
1082	RNU5F-1	6.32394	1.90038	0.536712	3.54078	0.000398941	0.00377954	2.42256	Up
1083	AC004130.1	2.27029	2.04085	0.749135	2.72428	0.00644424	0.0346385	1.46044	Up
1084	SNORD14E	18.166	2.31784	0.496308	4.67016	3.00964e-06	6.4624e-05	4.18961	Up
1085	IQANK1	41.2553	1.10993	0.326902	3.3953	0.000685545	0.00588281	2.23042	Up
1086	FCGR3A	30.9395	2.18555	0.431245	5.06799	4.02035e-07	1.1374e-05	4.94409	Up
1087	CENPW	53.1597	2.26632	0.296891	7.63352	2.28425e-14	5.04063e-12	11.2975	Up
1088	PLPP4	1.84265	2.21933	0.845095	2.62613	0.00863618	0.043449	1.36202	Up
1089	H2AC18	1.68347	2.03292	0.659226	3.0838	0.00204375	0.0141411	1.84952	Up
1090	H2BC18	3.29488	1.40821	0.524899	2.68282	0.00730049	0.0382136	1.41778	Up
1091	COL5A2	117.859	1.67784	0.381227	4.40116	1.07676e-05	0.000189969	3.72132	Up
1092	TAP2	23.9733	1.08327	0.24887	4.35275	1.3444e-05	0.000229019	3.64013	Up
1093	ZBTB12	5.25691	1.00247	0.34609	2.89655	0.00377289	0.0228886	1.64038	Up
1094	MICB	12.548	2.23589	0.42324	5.28279	1.27231e-07	4.18084e-06	5.37874	Up
1095	C6orf15	9.31134	5.00119	1.25097	3.99786	6.39171e-05	0.000839172	3.07615	Up
1096	MIR1915HG	2.13069	1.78927	0.682096	2.6232	0.00871084	0.0437785	1.35874	Up
1097	SMPD5	1.52885	1.96959	0.636737	3.09326	0.0019797	0.0137844	1.86061	Up
1098	IGFL2	3.23971	2.79151	0.954254	2.92533	0.00344094	0.021352	1.67056	Up
1099	MZT1	42.6192	1.17914	0.205869	5.72759	1.01865e-08	4.59465e-07	6.33775	Up
1100	CD177	17.1422	4.06622	0.897166	4.53229	5.83464e-06	0.0001134	3.94539	Up
1101	FAM83A-AS1	8.81406	2.68815	0.752593	3.57184	0.000354478	0.00344359	2.46299	Up
1102	LGALS7	96.8993	4.25161	0.905784	4.69385	2.68114e-06	5.87578e-05	4.23093	Up
1103	C4orf46	13.7115	1.15231	0.259779	4.43573	9.17616e-06	0.000166395	3.77886	Up
1104	SAMD9	98.3769	1.5359	0.443529	3.46292	0.00053435	0.0048089	2.31795	Up
1105	KRT81	1.81714	2.86608	0.861232	3.32788	0.000875093	0.00717867	2.14396	Up
1106	DUXAP8	2.49863	2.21389	0.631946	3.50329	0.000459548	0.00424029	2.3726	Up
1107	HLA-H	36.5098	1.16546	0.351898	3.31193	0.000926541	0.00750682	2.12454	Up
1108	RNVU1-7	1.44295	1.83939	0.696243	2.64188	0.00824483	0.0420106	1.37664	Up
1109	AL713899.1	2.70846	2.37715	0.795706	2.98747	0.00281297	0.0181829	1.74034	Up
1110	SNORA14B	3.69516	1.22584	0.432643	2.83336	0.0046061	0.0267048	1.57341	Up
1111	RNU6-140P	14.3086	2.17805	0.723261	3.01143	0.00260024	0.0171518	1.76569	Up
1112	SNORD15B	4.95144	1.39627	0.42319	3.29939	0.000968962	0.00777093	2.10953	Up
1113	SNORD12C	5.26417	1.24844	0.419121	2.97871	0.00289467	0.018577	1.73102	Up
1114	DIO2	21.1756	1.10816	0.398121	2.78347	0.00537815	0.0300805	1.52171	Up
1115	MIR454	1.1785	1.80895	0.640982	2.82216	0.00477012	0.0274175	1.56197	Up
1116	IGKV4-1	502.724	1.6627	0.645914	2.57418	0.0100478	0.048838	1.31124	Up
1117	IGLV3-19	229.906	1.79737	0.669823	2.68334	0.00728902	0.0381709	1.41827	Up
1118	IGHG4	347.468	3.87163	0.65071	5.94986	2.68372e-09	1.47487e-07	6.83125	Up
1119	IGHG2	376.385	2.7391	0.597943	4.58086	4.63064e-06	9.33515e-05	4.02988	Up
1120	IGHG1	1994.82	3.16864	0.594442	5.33045	9.79684e-08	3.33921e-06	5.47636	Up
1121	IGHG3	178.788	2.90795	0.576608	5.0432	4.57819e-07	1.27139e-05	4.89572	Up
1122	RNA5SP18	3.84262	1.92913	0.681472	2.83083	0.00464274	0.0268697	1.57074	Up
1123	SNORD65C	1.86547	2.45847	0.722545	3.40252	0.000667676	0.00576916	2.23889	Up
1124	SNORD72	4.69234	1.75776	0.490376	3.58452	0.000337694	0.00330516	2.48081	Up
1125	TCTEX1D2	4.72338	1.46716	0.477984	3.06948	0.00214435	0.0146534	1.83406	Up
1126	TRIM59	6.47457	1.50689	0.346038	4.35469	1.33255e-05	0.00022754	3.64294	Up
1127	MAGEA12	9.34589	5.00738	1.62402	3.08332	0.00204706	0.0141558	1.84907	Up
1128	GPC2	1.16111	2.05163	0.683847	3.00013	0.00269865	0.0176669	1.75284	Up
1129	CPNE1	109.547	1.04158	0.221535	4.70163	2.58089e-06	5.67776e-05	4.24582	Up
1130	ALG3	95.8472	1.19735	0.195923	6.11134	9.87974e-10	6.17473e-08	7.20938	Up
1131	TUBBP2	5.97983	1.15268	0.348609	3.30651	0.000944655	0.00761645	2.11825	Up
1132	AC004980.2	4.98045	1.00051	0.372985	2.68245	0.00730858	0.038219	1.41772	Up
1133	CYCSP6	8.17672	1.99201	0.753183	2.64479	0.00817412	0.0417244	1.37961	Up
1134	DDX12P	7.39418	1.44984	0.33299	4.35399	1.3368e-05	0.000227995	3.64207	Up
1135	PPIAP29	19.1758	1.13455	0.330394	3.43395	0.000594857	0.00525714	2.27925	Up
1136	AKR1C7P	3.69359	3.8939	0.945544	4.11816	3.81908e-05	0.000548887	3.26052	Up
1137	TOMM40P2	1.67395	2.10341	0.640382	3.28462	0.00102122	0.00811514	2.0907	Up
1138	FAM72D	1.97706	2.33891	0.589626	3.96677	7.28522e-05	0.000932996	3.03012	Up
1139	TNFRSF25	14.3821	1.27234	0.298944	4.25611	2.08011e-05	0.00033188	3.47902	Up
1140	MIR944	1.67219	2.29659	0.863146	2.66073	0.00779725	0.0402157	1.3956	Up
1141	SYCE3	1.55484	1.67676	0.597146	2.80795	0.00498575	0.0283653	1.54721	Up
1142	H2AC9P	3.67695	1.84697	0.695719	2.65477	0.00793628	0.0407277	1.39011	Up
1143	AL355796.1	4.36761	3.03493	0.868315	3.4952	0.000473706	0.00434715	2.3618	Up
1144	SNORD99	13.6785	1.00047	0.295792	3.38234	0.000718711	0.00610812	2.21409	Up
1145	MAGEA3	28.2185	6.37953	1.26024	5.06215	4.14551e-07	1.16476e-05	4.93376	Up
1146	CYTOR	1.64612	2.02256	0.57657	3.50792	0.000451626	0.00418469	2.37834	Up
1147	RNA5SP498	15.4845	2.10219	0.48576	4.32764	1.50717e-05	0.000252696	3.5974	Up
1148	LINC01615	3.52101	3.3747	0.953876	3.53788	0.000403351	0.0038125	2.41879	Up
1149	MIR181A2HG	2.1742	1.43207	0.529497	2.70459	0.00683895	0.0362843	1.44028	Up
1150	LINC02561	4.06977	3.58756	0.954983	3.75668	0.000172185	0.00188242	2.72528	Up
1151	UBE2SP2	2.20648	1.62309	0.529366	3.06611	0.00216866	0.0147737	1.83051	Up
1152	HAGLR	5.01489	2.16056	0.614606	3.51535	0.000439177	0.00409846	2.38738	Up
1153	PELATON	1.54045	1.68237	0.586246	2.86973	0.00410819	0.0244912	1.61099	Up
1154	RPL29P19	5.7711	2.94876	0.767328	3.84289	0.000121592	0.00141448	2.8494	Up
1155	AC007919.1	2.76319	2.3457	0.674357	3.47842	0.000504371	0.00458892	2.33829	Up
1156	AL512363.1	6.36249	2.3201	0.638014	3.63644	0.000276431	0.0027952	2.55359	Up
1157	PSME2P2	6.09364	1.00271	0.311992	3.21391	0.00130941	0.00989284	2.00468	Up
1158	GBP1P1	12.5579	1.48456	0.482439	3.0772	0.00208955	0.0143645	1.84271	Up
1159	CYP4A22-AS1	1.63594	1.5806	0.576303	2.74266	0.00609446	0.0331372	1.47968	Up
1160	LINC01980	2.70935	3.44491	0.79456	4.33562	1.45352e-05	0.000244856	3.61109	Up
1161	ZNF469	5.5899	1.73249	0.53343	3.24783	0.00116289	0.00899535	2.04598	Up
1162	NTF4	1.85058	2.2098	0.699074	3.16104	0.00157206	0.0114461	1.94134	Up
1163	KRT16P6	17.9051	2.95524	0.912183	3.23974	0.00119638	0.00921109	2.03569	Up
1164	TMEM191A	2.96687	1.26701	0.46533	2.72281	0.00647293	0.0347602	1.45892	Up
1165	AL354836.1	10.7589	1.02372	0.276584	3.70129	0.000214508	0.0022483	2.64815	Up
1166	HAGLROS	3.34104	2.84973	0.713794	3.99237	6.54174e-05	0.000853401	3.06885	Up
1167	SLC25A5P5	2.39009	1.39471	0.532767	2.61786	0.00884827	0.0442908	1.35369	Up
1168	AC018641.1	1.71631	1.88687	0.663596	2.84341	0.0044634	0.0260884	1.58355	Up
1169	LINC01748	1.67088	2.30988	0.646971	3.5703	0.000356575	0.00345577	2.46146	Up
1170	ERVMER34-1	9.25378	2.62885	0.552012	4.7623	1.91397e-06	4.39845e-05	4.3567	Up
1171	RPS14P4	2.9674	1.84262	0.571718	3.22296	0.00126873	0.00965666	2.01517	Up
1172	LINC00511	4.05734	1.00411	0.379177	2.64811	0.00809421	0.0413847	1.38316	Up
1173	LINC01806	4.64817	1.83636	0.500977	3.66556	0.000246799	0.00252854	2.59713	Up
1174	ATP5MC1P4	3.62369	1.73746	0.509725	3.40863	0.000652893	0.0056636	2.24691	Up
1175	AL031736.1	1.32778	2.20296	0.70935	3.1056	0.00189894	0.0133451	1.87468	Up
1176	AC108463.1	2.58298	2.26293	0.587866	3.84939	0.00011841	0.00138703	2.85791	Up
1177	MELTF-AS1	6.72949	2.11434	0.479918	4.40563	1.05475e-05	0.000186913	3.72836	Up
1178	HNRNPA1P21	2.64094	1.84763	0.572287	3.2285	0.0012444	0.00950682	2.02196	Up
1179	PCAT6	19.4314	1.21882	0.415191	2.93557	0.00332939	0.0208219	1.68148	Up
1180	LINC00392	7.16398	4.62397	1.52354	3.03503	0.00240514	0.0160793	1.79373	Up
1181	AC006460.1	3.86652	2.63484	0.785699	3.3535	0.000797975	0.006641	2.17777	Up
1182	AC093159.1	2.26017	2.49471	0.95962	2.59968	0.00933095	0.0461591	1.33574	Up
1183	AC245100.3	1.8241	2.42814	0.866079	2.8036	0.0050535	0.028649	1.54289	Up
1184	HOTAIR	2.26146	2.03063	0.766344	2.64976	0.00805497	0.0412262	1.38483	Up
1185	LINC02577	2.82724	3.27947	0.718633	4.56348	5.03118e-06	0.000100368	3.9984	Up
1186	HECW2-AS1	1.02858	1.56875	0.604207	2.59638	0.00942109	0.0465088	1.33246	Up
1187	AL353693.1	1.07721	1.87116	0.726706	2.57485	0.0100283	0.0487595	1.31194	Up
1188	KRT8P12	10.2296	1.01194	0.259946	3.89288	9.90624e-05	0.00119907	2.92115	Up
1189	GK-IT1	2.7191	2.08399	0.633025	3.29211	0.000994373	0.00794532	2.09989	Up
1190	MYOSLID	2.79221	3.25831	0.922594	3.53168	0.000412926	0.00389402	2.4096	Up
1191	AC007128.1	2.16186	2.23201	0.637825	3.49941	0.000466289	0.00429282	2.36726	Up
1192	ANKRD18B	2.93574	1.99172	0.738213	2.69802	0.00697529	0.0368713	1.43331	Up
1193	LINC01614	4.72619	3.5842	0.832198	4.3069	1.65556e-05	0.000273735	3.56267	Up
1194	LINC02541	6.19429	1.57996	0.589134	2.68184	0.00732186	0.03828	1.41703	Up
1195	RPL23AP11	1.60155	2.23861	0.749514	2.98676	0.00281955	0.0182049	1.73981	Up
1196	LNCAROD	1.99316	2.7853	0.996288	2.79568	0.00517912	0.0291879	1.5348	Up
1197	KLF2P1	2.92023	3.33732	0.910257	3.66635	0.000246036	0.00252343	2.59801	Up
1198	LINC02595	4.87764	1.44036	0.474738	3.034	0.00241332	0.016119	1.79266	Up
1199	AL033397.1	10.3681	5.15765	1.49137	3.45834	0.000543522	0.0048649	2.31293	Up
1200	EMBP1	1.66824	1.85453	0.662141	2.80081	0.0050974	0.0288264	1.54021	Up
1201	CT69	2.4008	3.03419	1.16736	2.59918	0.00934457	0.0462186	1.33518	Up
1202	AC112907.2	2.67255	1.89201	0.630411	3.00123	0.00268889	0.0176231	1.75392	Up
1203	LINC01807	1.60693	2.46517	0.91364	2.69819	0.00697179	0.0368663	1.43337	Up
1204	AC010677.1	10.6421	2.3827	0.618464	3.85261	0.000116864	0.00137172	2.86274	Up
1205	EMSLR	1.42274	1.85873	0.619391	3.0009	0.00269182	0.0176342	1.75364	Up
1206	AC021876.1	1.51255	1.9264	0.725329	2.6559	0.00790971	0.0406355	1.39109	Up
1207	TNF	5.21944	2.06009	0.675568	3.04941	0.00229291	0.0154696	1.81052	Up
1208	AL353764.1	1.09924	1.90539	0.650934	2.92716	0.00342072	0.021267	1.67229	Up
1209	AC008105.1	0.891109	1.65629	0.598025	2.7696	0.00561259	0.0311188	1.50698	Up
1210	RPSAP69	1.21109	1.6165	0.61044	2.64809	0.00809487	0.0413847	1.38316	Up
1211	AL356653.1	5.981	1.03911	0.325326	3.19406	0.00140287	0.0104584	1.98053	Up
1212	AL138789.1	2.49596	3.1032	0.808117	3.84004	0.000123014	0.00142582	2.84594	Up
1213	POU6F2-AS2	2.49735	2.88004	0.771295	3.73403	0.000188437	0.00202688	2.69317	Up
1214	LINC01503	5.48603	2.19226	0.534377	4.10245	4.08795e-05	0.000579689	3.2368	Up
1215	UBE2SP1	5.07107	1.6661	0.394842	4.21965	2.44683e-05	0.000379828	3.42041	Up
1216	AL512326.5	11.2773	4.17529	0.979209	4.26394	2.00852e-05	0.000321891	3.49229	Up
1217	TFPI2-DT	1.20567	2.30363	0.647647	3.55692	0.000375224	0.00360725	2.44282	Up
1218	HLA-B	1147.68	1.06288	0.288932	3.67865	0.000234473	0.00242477	2.61533	Up
1219	AL021392.1	1.63398	2.03729	0.719682	2.83081	0.00464297	0.0268697	1.57074	Up
1220	SNRPGP10	53.2178	1.38327	0.190909	7.24571	4.30189e-13	6.46116e-11	10.1897	Up
1221	TM4SF19-AS1	2.09709	2.60316	0.782262	3.32773	0.000875562	0.00718046	2.14385	Up
1222	HMGN2P23	1.52795	2.38463	0.818432	2.91366	0.0035722	0.0219528	1.65851	Up
1223	SLC12A9-AS1	5.19274	1.20912	0.370502	3.26345	0.00110065	0.00860568	2.06521	Up
1224	AL513123.1	2.7388	1.97212	0.612441	3.22009	0.0012815	0.00973582	2.01163	Up
1225	PRKAR1B-AS1	2.55453	1.80607	0.597563	3.02239	0.00250786	0.0166535	1.7785	Up
1226	HOXD-AS2	1.5172	2.39693	0.757073	3.16605	0.00154524	0.0112939	1.94716	Up
1227	AL359771.1	4.01491	3.34051	1.21141	2.75754	0.00582388	0.0320118	1.49469	Up
1228	PYY2	9.12445	4.07808	0.876973	4.65018	3.31649e-06	7.01624e-05	4.1539	Up
1229	AP000251.1	2.0187	2.11133	0.733566	2.87818	0.00399982	0.0239697	1.62034	Up
1230	AL365226.1	5.48032	3.32823	1.14701	2.90166	0.00371191	0.0225888	1.64611	Up
1231	KIFC1	29.8741	1.93347	0.251782	7.67916	1.60133e-14	3.64583e-12	11.4382	Up
1232	AL109615.3	2.34533	2.10666	0.687549	3.06402	0.00218386	0.0148629	1.8279	Up
1233	KCNMB2-AS1	2.458	3.08335	0.701705	4.39408	1.11242e-05	0.000195062	3.70983	Up
1234	OR2I1P	14.1793	2.88447	0.655739	4.39881	1.08848e-05	0.000191693	3.71739	Up
1235	PSME2P1	5.20289	1.00316	0.327154	3.06633	0.00216702	0.0147737	1.83051	Up
1236	LINC01410	2.22322	2.49683	0.621395	4.01811	5.86671e-05	0.000778798	3.10857	Up
1237	BX470102.1	10.0449	1.30605	0.436655	2.99104	0.00278029	0.0180448	1.74365	Up
1238	NME1	26.6991	1.5996	0.264136	6.05598	1.39567e-09	8.25516e-08	7.08327	Up
1239	APOBEC3G	7.97197	1.25145	0.415826	3.00956	0.00261627	0.0172417	1.76342	Up
1240	PSMB9	54.6152	1.42461	0.334499	4.25893	2.05408e-05	0.00032791	3.48425	Up
1241	AC087385.1	4.49172	1.19721	0.428252	2.79556	0.00518092	0.0291879	1.5348	Up
1242	SMKR1	3.85522	2.82946	0.665637	4.25075	2.1306e-05	0.000338804	3.47005	Up
1243	AC069499.1	4.07074	1.21576	0.421298	2.88576	0.00390466	0.0235222	1.62852	Up
1244	RPSAP52	1.5623	2.20246	0.765751	2.87621	0.00402485	0.0240895	1.61817	Up
1245	SPRR2A	1218.57	2.38712	0.897943	2.65844	0.00785037	0.0404388	1.3932	Up
1246	LASTR	1.83644	2.18818	0.74347	2.9432	0.0032484	0.0204223	1.6899	Up
1247	AC073842.2	1.52319	1.50274	0.570198	2.63547	0.00840205	0.0425321	1.37128	Up
1248	GK-AS1	2.19337	2.00621	0.653294	3.07092	0.00213398	0.0145999	1.83565	Up
1249	RPLP0P2	6.17768	2.53406	0.5818	4.35555	1.32733e-05	0.00022692	3.64413	Up
1250	SPRR2F	93.4794	4.08884	1.02521	3.98829	6.6552e-05	0.000864272	3.06335	Up
1251	AC091153.3	1.25976	1.62367	0.615773	2.6368	0.00836917	0.0424256	1.37237	Up
1252	DUXAP10	1.27263	1.93569	0.616313	3.14075	0.00168514	0.0121157	1.91665	Up
1253	DDX11-AS1	0.782134	1.6926	0.591245	2.86278	0.00419948	0.0249112	1.60361	Up
1254	KLRK1-AS1	1.63298	2.0353	0.662042	3.07428	0.00211009	0.0144779	1.83929	Up
1255	AP003352.1	2.7185	1.13009	0.430051	2.62782	0.00859345	0.0432761	1.36375	Up
1256	AC100861.1	2.49092	1.30715	0.46312	2.82248	0.00476535	0.0273955	1.56232	Up
1257	LY6E-DT	1.0133	1.82911	0.624757	2.92772	0.00341457	0.0212435	1.67277	Up
1258	AC099487.1	1.75449	2.3512	0.803486	2.92625	0.0034308	0.021306	1.6715	Up
1259	AC008443.2	1.8209	2.65792	0.950443	2.79651	0.0051658	0.0291428	1.53547	Up
1260	AC114956.1	4.03433	2.13869	0.717361	2.98133	0.00287004	0.018481	1.73328	Up
1261	LINC02014	2.68473	1.52303	0.590979	2.57713	0.00996244	0.0485487	1.31382	Up
1262	AC010275.1	4.08303	3.5937	0.810814	4.43221	9.32718e-06	0.000168813	3.77259	Up
1263	AC083906.1	0.855544	1.79933	0.678273	2.65281	0.00798246	0.0409208	1.38806	Up
1264	C5orf34-AS1	10.6926	1.80662	0.575575	3.13881	0.00169637	0.0121872	1.91409	Up
1265	LINC02428	1.39942	2.27078	0.724186	3.13563	0.00171488	0.0122808	1.91078	Up
1266	AC093895.1	2.36307	2.80397	0.699443	4.00886	6.10118e-05	0.000805822	3.09376	Up
1267	CASC9	10.6898	2.08443	0.491367	4.2421	2.21438e-05	0.000348841	3.45737	Up
1268	LINC00942	5.59312	3.8205	1.25101	3.05394	0.00225857	0.0152811	1.81585	Up
1269	HOXC13-AS	2.81368	2.34001	0.755139	3.09878	0.00194319	0.0135933	1.86668	Up
1270	AC112206.3	3.26915	2.82387	0.789832	3.57529	0.000349846	0.00340898	2.46738	Up
1271	PVT1	3.95836	2.0098	0.523464	3.83942	0.000123325	0.00142884	2.84502	Up
1272	AC119150.1	1.12617	1.97231	0.621503	3.17346	0.00150635	0.0110603	1.95623	Up
1273	TMEM158	47.7281	1.09751	0.409118	2.68264	0.00730441	0.0382136	1.41778	Up
1274	HOXC-AS2	1.24741	2.13358	0.589227	3.62098	0.000293488	0.00293867	2.53185	Up
1275	AC106798.1	2.10382	2.64138	0.75371	3.50451	0.000457446	0.00422497	2.37418	Up
1276	HOXC-AS1	3.21329	2.78038	0.605379	4.59279	4.37362e-06	8.91728e-05	4.04977	Up
1277	GMPSP1	5.17886	1.40343	0.413975	3.39012	0.000698612	0.00598419	2.22299	Up
1278	AP002784.1	1.58722	1.54347	0.584932	2.63871	0.00832213	0.0422543	1.37413	Up
1279	AC109454.3	4.03989	3.57051	1.00858	3.54013	0.000399936	0.00378771	2.42162	Up
1280	AC112206.4	2.10268	2.18721	0.764975	2.8592	0.00424717	0.0251369	1.59969	Up
1281	LINC00491	3.54478	3.15788	0.805702	3.91941	8.87643e-05	0.00109663	2.95994	Up
1282	AC010595.1	1.3538	2.24451	0.703764	3.1893	0.0014262	0.0105966	1.97483	Up
1283	AC105460.1	18.4914	4.09995	1.24524	3.29251	0.000992971	0.00793907	2.10023	Up
1284	ZFPM2-AS1	3.27133	2.06796	0.723678	2.85757	0.004269	0.0252471	1.59779	Up
1285	FOXD1	8.0145	1.79664	0.511001	3.51592	0.000438239	0.00409371	2.38788	Up
1286	RNU7-75P	4.81144	2.16627	0.550757	3.93326	8.38029e-05	0.00104797	2.97965	Up
1287	RNU6-1161P	6.24193	2.1391	0.558041	3.83323	0.000126473	0.00145449	2.83729	Up
1288	RNU6-875P	1.88992	1.60884	0.626228	2.5691	0.0101963	0.0494449	1.30588	Up
1289	RNU7-143P	3.25382	2.02363	0.735151	2.75267	0.00591111	0.0324044	1.4894	Up
1290	HOXA10	7.16513	1.22251	0.421028	2.90363	0.00368866	0.0224807	1.64819	Up
1291	AP003469.2	2.98016	1.34204	0.483658	2.77476	0.00552422	0.0307178	1.51261	Up
1292	AC068228.2	4.6196	3.08394	0.915397	3.36896	0.000754512	0.00634778	2.19738	Up
1293	AC124067.2	4.21305	1.89974	0.723264	2.62662	0.00862382	0.0434096	1.36241	Up
1294	GASAL1	3.02594	2.27038	0.607271	3.73866	0.000185	0.00199515	2.70002	Up
1295	AC011632.1	3.8322	3.9471	0.938031	4.20785	2.57808e-05	0.000397193	3.401	Up
1296	IGHGP	246.87	3.01679	0.717577	4.20413	2.62087e-05	0.000402165	3.3956	Up
1297	AC007991.2	5.5996	2.88432	0.908252	3.17569	0.00149483	0.0109954	1.95879	Up
1298	AC009902.2	5.06302	1.40156	0.524008	2.67469	0.00747995	0.0389503	1.40949	Up
1299	SIGLEC12	3.12607	1.7113	0.622583	2.74872	0.00598293	0.032667	1.48589	Up
1300	BBOX1-AS1	10.8724	1.62309	0.382144	4.24734	2.16326e-05	0.000342605	3.46521	Up
1301	AP003555.1	6.4346	1.56077	0.567915	2.74825	0.0059914	0.0327008	1.48544	Up
1302	MEX3A	7.31422	2.27085	0.550083	4.12819	3.65624e-05	0.000529463	3.27616	Up
1303	AP003390.1	2.88877	2.02142	0.598079	3.37986	0.00072522	0.00614969	2.21115	Up
1304	AC105219.3	1.7807	1.47782	0.557297	2.65177	0.00800712	0.0410326	1.38687	Up
1305	AC136475.3	16.685	2.12445	0.589106	3.60622	0.000310686	0.00308503	2.51074	Up
1306	AP003119.2	4.26232	1.45636	0.560712	2.59734	0.00939481	0.046395	1.33353	Up
1307	CARD17	1.52497	2.35543	0.792057	2.97381	0.00294129	0.0188173	1.72544	Up
1308	CD44-AS1	11.4994	1.68564	0.441336	3.8194	0.000133777	0.00152349	2.81716	Up
1309	C10orf88B	1.9463	2.32211	0.605693	3.83381	0.000126176	0.00145191	2.83806	Up
1310	SNHG1	34.2046	1.12075	0.19652	5.70299	1.17722e-08	5.19552e-07	6.28437	Up
1311	AGAP2-AS1	2.12578	1.9432	0.58088	3.34526	0.000822047	0.00680186	2.16737	Up
1312	AC006206.2	3.44201	2.11043	0.72756	2.9007	0.00372336	0.0226489	1.64495	Up
1313	AC005840.2	3.55094	1.13331	0.4387	2.58334	0.00978493	0.0479045	1.31962	Up
1314	AC112777.1	3.06201	1.5287	0.471408	3.24284	0.00118345	0.00913611	2.03924	Up
1315	AC141557.1	7.28811	1.30077	0.404305	3.2173	0.00129404	0.00981029	2.00832	Up
1316	CAPNS2	37.248	3.28564	0.913437	3.597	0.000321907	0.00317994	2.49758	Up
1317	TMPO-AS1	4.44502	1.68755	0.449041	3.75811	0.000171199	0.00187449	2.72712	Up
1318	SCAT2	3.37319	1.01878	0.394401	2.58311	0.00979129	0.0479159	1.31952	Up
1319	G2E3-AS1	2.49728	3.33252	0.766341	4.34861	1.37003e-05	0.000232556	3.63347	Up
1320	LINC02156	1.28094	1.67849	0.589612	2.84677	0.00441656	0.0259361	1.5861	Up
1321	AC025575.2	7.64399	1.9241	0.595999	3.22836	0.00124501	0.00950895	2.02187	Up
1322	PPIAP45	1.65919	2.02501	0.632393	3.20214	0.0013641	0.0102199	1.99055	Up
1323	CLEC5A	2.22791	2.7088	0.672222	4.02962	5.58664e-05	0.000748897	3.12558	Up
1324	AL136018.1	4.75285	2.74449	1.00616	2.7277	0.00637778	0.0343457	1.46413	Up
1325	AC025884.1	3.90596	3.07929	0.976879	3.15218	0.00162059	0.0117073	1.93154	Up
1326	LINC02820	3.34442	3.30572	0.771893	4.28261	1.8471e-05	0.000299197	3.52404	Up
1327	LINC00519	8.08276	3.33402	0.939377	3.54919	0.000386424	0.00368964	2.43302	Up
1328	AC004816.1	7.38941	1.13334	0.424158	2.67198	0.00754045	0.0391942	1.40678	Up
1329	LINC02323	5.19441	1.50968	0.556515	2.71274	0.00667297	0.0355945	1.44862	Up
1330	LINC02253	2.63609	2.49309	0.946202	2.63484	0.00841766	0.0425961	1.37063	Up
1331	AC104041.1	1.59949	2.01851	0.683797	2.95191	0.00315816	0.0199599	1.69984	Up
1332	HMGB1P6	17.3679	1.03504	0.301331	3.43491	0.000592753	0.00524015	2.28066	Up
1333	AC012640.2	3.31181	1.09259	0.421166	2.5942	0.00948111	0.0467569	1.33015	Up
1334	HOXB7	30.6384	2.04167	0.316944	6.44176	1.18099e-10	9.6247e-09	8.01661	Up
1335	LINC02562	9.25636	1.14028	0.399262	2.85598	0.00429049	0.0253514	1.596	Up
1336	AC012531.1	1.29006	1.74482	0.635769	2.74442	0.00606187	0.0329912	1.4816	Up
1337	AL135818.2	2.078	2.16111	0.775922	2.78522	0.00534911	0.0299569	1.5235	Up
1338	WFDC21P	25.8703	2.52117	0.588537	4.28379	1.83733e-05	0.00029812	3.52561	Up
1339	AC092718.4	30.7048	1.21014	0.221968	5.45189	4.98387e-08	1.8448e-06	5.73405	Up
1340	AC112484.3	3.47914	1.48897	0.567435	2.62404	0.00868941	0.0436901	1.35962	Up
1341	BOP1	74.4963	1.37574	0.226749	6.06724	1.30126e-09	7.79053e-08	7.10843	Up
1342	AC134312.5	1.0243	2.07459	0.726561	2.85536	0.00429886	0.0253957	1.59524	Up
1343	VPS9D1-AS1	15.0613	1.37806	0.32635	4.22266	2.41432e-05	0.000375187	3.42575	Up
1344	HSPE1P5	3.50711	1.2903	0.45015	2.86638	0.00415194	0.0246649	1.60792	Up
1345	DLGAP1-AS2	6.74751	1.24057	0.423519	2.92919	0.00339843	0.0211661	1.67436	Up
1346	MMP12	89.027	4.10305	0.556716	7.3701	1.70502e-13	2.89419e-11	10.5385	Up
1347	AC027763.1	4.53946	2.05849	0.681729	3.01951	0.00253181	0.0167776	1.77527	Up
1348	ALOX12P2	4.65602	2.22348	0.631228	3.52246	0.000427561	0.00400962	2.3969	Up
1349	AC124319.1	3.90304	1.22371	0.467974	2.61491	0.00892504	0.0446017	1.35065	Up
1350	AC113189.3	6.79861	1.8108	0.634426	2.85423	0.00431408	0.0254594	1.59415	Up
1351	FAM72C	1.36034	2.0286	0.59204	3.42647	0.000611487	0.00536896	2.27011	Up
1352	AC022211.2	2.0719	1.76637	0.557146	3.17039	0.00152232	0.0111548	1.95254	Up
1353	SNRPGP2	35.816	1.16437	0.18999	6.12858	8.86695e-10	5.61515e-08	7.25064	Up
1354	MIR4653	12.1759	1.67444	0.35205	4.75626	1.97208e-06	4.51147e-05	4.34568	Up
1355	MIR3153	6.52155	2.37796	0.555521	4.2806	1.86394e-05	0.000301413	3.52084	Up
1356	MIR4261	3.97862	1.54096	0.559952	2.75196	0.00592405	0.0324443	1.48886	Up
1357	MIR4652	2.33753	2.9933	0.763378	3.92113	8.81362e-05	0.00108934	2.96284	Up
1358	MAFG-DT	6.39937	1.65547	0.394915	4.19195	2.76567e-05	0.00042224	3.37444	Up
1359	AC004585.1	1.44322	2.25944	0.727599	3.10534	0.0019006	0.0133469	1.87462	Up
1360	AP002449.1	3.2252	1.09852	0.402943	2.72623	0.00640614	0.0344467	1.46285	Up
1361	AP001542.1	3.38798	2.61196	0.710111	3.67825	0.000234843	0.00242764	2.61482	Up
1362	AC005336.1	26.4251	2.40763	0.863082	2.78957	0.00527785	0.0296525	1.52794	Up
1363	MIR2117HG	2.33892	3.00859	1.047	2.87353	0.00405913	0.0242643	1.61503	Up
1364	LINC01775	1.22829	1.6863	0.597805	2.82082	0.00479005	0.0275154	1.56042	Up
1365	AC022031.2	2.17231	2.92102	0.741989	3.93675	8.25935e-05	0.00103601	2.98464	Up
1366	KC6	1.22991	2.31777	0.818514	2.83168	0.0046304	0.0268141	1.57164	Up
1367	AC009271.1	2.64603	2.74045	0.782482	3.50225	0.000461342	0.0042541	2.37119	Up
1368	ZNF887P	1.12707	1.56064	0.58645	2.66117	0.00778703	0.0401774	1.39602	Up
1369	AC002116.2	1.6503	1.60457	0.570442	2.81286	0.00491035	0.0280437	1.55217	Up
1370	AC022144.1	2.46036	1.76816	0.563428	3.13822	0.0016998	0.0122027	1.91354	Up
1371	AC007785.1	2.73669	2.2923	0.871468	2.63038	0.00852885	0.0430222	1.36631	Up
1372	GABRQ	2.0859	2.84601	0.840031	3.38798	0.000704093	0.00602036	2.22038	Up
1373	SLC6A14	32.2237	3.07584	0.697213	4.41162	1.02599e-05	0.000182698	3.73827	Up
1374	IGFL2-AS1	9.03665	3.4501	0.91509	3.77023	0.000163098	0.00179677	2.74551	Up
1375	AC004264.1	1.58686	1.76483	0.677426	2.6052	0.00918215	0.0456066	1.34097	Up
1376	IGFL1P1	7.93769	2.86984	0.842131	3.40783	0.000654822	0.0056769	2.24589	Up
1377	AL627309.6	16.3499	1.16793	0.415507	2.81084	0.00494119	0.0281527	1.55048	Up
1378	CSAG3	3.90699	3.9721	1.1085	3.58333	0.000339247	0.00331702	2.47925	Up
1379	CKS1BP3	1.91969	1.61707	0.5931	2.72648	0.00640141	0.0344341	1.46301	Up
1380	AC078802.1	1.39495	1.59455	0.608618	2.61995	0.00879425	0.0440742	1.35582	Up
1381	AL022067.1	2.87238	1.71381	0.565192	3.03227	0.00242723	0.0161855	1.79087	Up
1382	AL513318.1	5.74484	2.6233	0.742217	3.53441	0.000408693	0.00385918	2.41351	Up
1383	MIR222HG	6.30012	1.0805	0.399023	2.70787	0.00677164	0.0359804	1.44393	Up
1384	AC068491.2	4.58351	1.81205	0.47584	3.8081	0.000140039	0.00158558	2.79981	Up
1385	LINC01235	1.76248	1.89487	0.648718	2.92095	0.00348967	0.0215797	1.66596	Up
1386	RNVU1-31	2.21549	2.92888	0.758178	3.86306	0.000111976	0.00132301	2.87844	Up
1387	IFITM3P9	3.69152	3.21671	0.933822	3.44467	0.000571765	0.00508281	2.2939	Up
1388	AL683887.1	1.87985	2.46919	0.88769	2.78159	0.00540928	0.0302252	1.51963	Up
1389	BNIP3P11	4.42236	2.00929	0.496321	4.04837	5.15745e-05	0.000703193	3.15293	Up
1390	SNORD11B	2.46057	1.413	0.518718	2.72403	0.00644909	0.0346452	1.46036	Up
1391	AL136162.1	1.64898	1.81121	0.622138	2.91126	0.00359971	0.0220793	1.65601	Up
1392	RNA5SP108	3.10954	1.78757	0.503189	3.55248	0.000381625	0.00365776	2.43678	Up
1393	AC012073.1	4.83542	1.14689	0.340211	3.37112	0.000748639	0.00630911	2.20003	Up
1394	AC019080.4	4.89414	2.07064	0.762322	2.71622	0.0066032	0.0353407	1.45172	Up
1395	H2AC19	1.5917	1.94797	0.637774	3.05433	0.00225561	0.0152682	1.81621	Up
1396	RNU4-89P	4.93828	1.76228	0.474447	3.71439	0.000203692	0.0021562	2.66631	Up
1397	AL365181.3	18.1167	1.38081	0.519611	2.65739	0.00787481	0.0405283	1.39224	Up
1398	AL021807.1	5.88006	1.49405	0.537926	2.77742	0.00547918	0.0305147	1.51549	Up
1399	AL645608.7	4.18691	1.35019	0.519055	2.60125	0.00928851	0.0460374	1.33689	Up
1400	KLHDC7B-DT	4.62104	3.74733	0.743657	5.03906	4.67825e-07	1.29541e-05	4.88759	Up
1401	AC019069.1	4.16576	1.36444	0.451469	3.02221	0.00250932	0.0166593	1.77834	Up
1402	AC103702.2	16.6057	1.94618	0.572887	3.39715	0.000680922	0.00586022	2.23209	Up
1403	AP000525.1	1.93946	1.83483	0.655017	2.80119	0.00509143	0.0288082	1.54048	Up
1404	AC090912.3	2.17197	2.43709	0.78834	3.09142	0.00199202	0.0138466	1.85866	Up
1405	AC103591.3	6.7745	1.36933	0.411022	3.33152	0.000863724	0.00709961	2.14877	Up
1406	EPOP	12.221	1.72434	0.362089	4.76219	1.91504e-06	4.39845e-05	4.3567	Up
1407	AL121832.2	8.87015	1.19391	0.314544	3.79568	0.000147239	0.00165252	2.78185	Up
1408	H2BC14	2.32218	2.08377	0.677839	3.07413	0.00211115	0.0144817	1.83918	Up
1409	H2BC8	14.6065	2.37223	0.479945	4.94271	7.70436e-07	1.98576e-05	4.70207	Up
1410	AL031667.3	2.26691	1.62919	0.555482	2.93293	0.00335777	0.0209583	1.67864	Up
1411	H3C8	2.74072	1.87418	0.677698	2.76552	0.00568326	0.0314255	1.50272	Up
1412	RNVU1-27	2.70621	1.73697	0.615213	2.82336	0.00475232	0.0273425	1.56316	Up
1413	AC015912.3	9.88952	1.00835	0.323938	3.11277	0.0018534	0.0130603	1.88405	Up
1414	RNVU1-25	1.29448	2.1244	0.722665	2.93967	0.00328564	0.0205874	1.6864	Up
1415	AC008443.5	5.47497	1.37018	0.513485	2.66838	0.00762171	0.039485	1.40357	Up
1416	AC090970.2	2.69095	1.57206	0.588605	2.67082	0.00756662	0.0392662	1.40598	Up
1417	AC025031.3	1.12667	1.6842	0.591701	2.84636	0.00442219	0.0259503	1.58586	Up
1418	H2BC17	2.9658	2.46458	0.644665	3.82304	0.000131814	0.00150581	2.82223	Up
1419	AL161431.1	28.9675	4.91604	0.82553	5.95501	2.60061e-09	1.43468e-07	6.84324	Up
1420	CCL4	11.643	1.23975	0.432404	2.86711	0.00414243	0.0246411	1.60834	Up
1421	CCL18	48.2319	2.82653	0.563146	5.01918	5.18934e-07	1.41453e-05	4.84939	Up
1422	AL035461.2	3.41686	1.07306	0.405285	2.64766	0.00810519	0.0414241	1.38275	Up
1423	H2BC9	6.48247	2.17928	0.531674	4.0989	4.15113e-05	0.000586907	3.23143	Up
1424	UHRF1	20.9521	1.74209	0.281598	6.18645	6.15333e-10	4.11897e-08	7.38521	Up
1425	CCL4L2	8.08063	2.55786	0.573233	4.46217	8.11332e-06	0.000149869	3.82429	Up
1426	CCL3L3	2.85804	2.84219	0.722662	3.93295	8.39089e-05	0.00104884	2.97929	Up
1427	H4C9	37.1373	1.31459	0.348742	3.76952	0.000163563	0.00179913	2.74494	Up
1428	H2AC14	1.76219	1.90276	0.627459	3.03248	0.00242552	0.0161779	1.79108	Up
1429	MIR7111	5.65158	1.16604	0.385389	3.02563	0.00248114	0.0165093	1.78227	Up
1430	AC069499.2	0.793866	1.71848	0.59888	2.8695	0.00411123	0.024494	1.61094	Up
1431	AC245041.2	10.4974	2.47863	0.601724	4.11921	3.80173e-05	0.000546942	3.26206	Up
1432	AC023157.2	9.61405	1.06778	0.377867	2.8258	0.00471631	0.027168	1.56594	Up
1433	H2AC16	1.0121	1.61377	0.601249	2.68402	0.00727425	0.0381214	1.41883	Up
1434	H4C5	2.99777	1.90738	0.610537	3.1241	0.00178349	0.0126735	1.8971	Up
1435	AL122125.1	1.93658	1.8282	0.657354	2.78116	0.00541658	0.0302542	1.51921	Up
1436	H2AC8	18.8467	2.21133	0.448278	4.93294	8.1003e-07	2.07106e-05	4.68381	Up
1437	TOMM40P1	1.21364	1.86082	0.630622	2.95078	0.00316976	0.020011	1.69873	Up
1438	H2BC7	5.33163	1.69112	0.567414	2.98041	0.00287864	0.0185081	1.73264	Up
1439	NEFL	24.1137	2.78535	1.01525	2.74351	0.00607858	0.0330696	1.48057	Up
1440	AC006262.4	2.70509	2.51976	0.922906	2.73025	0.00632866	0.0341581	1.46651	Up
1441	H3C7	1.18311	1.80634	0.614088	2.94149	0.00326632	0.020499	1.68827	Up
1442	PSMB3	359.62	1.15521	0.201686	5.72777	1.01762e-08	4.59465e-07	6.33775	Up
1443	NLRP3P1	1.08781	1.89418	0.721206	2.62641	0.00862913	0.0434288	1.36222	Up
1444	AC107308.1	1.87552	2.23128	0.80882	2.75869	0.00580335	0.031948	1.49556	Up
1445	AL139099.3	5.08588	1.0206	0.344544	2.96219	0.00305463	0.0194212	1.71172	Up
1446	RDM1	1.52868	1.96478	0.600399	3.27245	0.00106618	0.00838877	2.0763	Up
1447	MIR6783	1.87919	2.01953	0.639763	3.15669	0.00159571	0.0115626	1.93695	Up
1448	AL359513.1	3.53208	1.81803	0.524549	3.4659	0.000528467	0.00477184	2.32131	Up
1449	AC079949.2	2.91026	2.03336	0.737283	2.75791	0.00581731	0.0319879	1.49501	Up
1450	H2BC10	0.922618	1.63679	0.607163	2.6958	0.00702203	0.0370773	1.43089	Up
1451	AC141557.2	4.56838	1.56821	0.492964	3.18118	0.00146678	0.0108364	1.96512	Up
1452	H4C2	0.960874	1.70579	0.59376	2.87286	0.0040677	0.0243104	1.61421	Up
1453	NKILA	2.4926	1.82916	0.612148	2.9881	0.00280717	0.0181617	1.74084	Up
1454	H3C10	16.4872	1.39783	0.448378	3.11752	0.00182378	0.0129182	1.8888	Up
1455	AL031602.1	3.08721	2.95408	0.826326	3.57496	0.000350282	0.00341207	2.46698	Up
1456	RBM12B-AS1	3.48565	1.05187	0.381315	2.75854	0.0058061	0.0319569	1.49543	Up
1457	AC021945.1	0.82912	1.55156	0.588637	2.63585	0.00839256	0.0424916	1.3717	Up
1458	AC067931.1	1.48547	1.87658	0.606835	3.0924	0.00198542	0.0138142	1.85968	Up
1459	AC018629.1	35.2253	3.02012	0.564745	5.34776	8.90513e-08	3.08529e-06	5.5107	Up
1460	AC097372.2	1.02282	1.79661	0.617693	2.90858	0.00363077	0.0222413	1.65284	Up
1461	AC007342.9	6.22146	1.19936	0.451065	2.65896	0.00783814	0.0403903	1.39372	Up
1462	AC026401.3	35.7925	1.00428	0.257755	3.89626	9.76904e-05	0.00118547	2.92611	Up
1463	AC245100.7	3.89402	1.24568	0.403773	3.08511	0.0020348	0.0140962	1.8509	Up
1464	LINC01943	1.57674	2.37033	0.597332	3.96819	7.24193e-05	0.000928281	3.03232	Up
1465	BLACAT1	5.34037	2.9425	0.622555	4.72649	2.2843e-06	5.0877e-05	4.29348	Up
1466	LINC01012	1.46408	1.66169	0.580269	2.86366	0.00418775	0.024857	1.60455	Up
1467	AC215522.2	1.59284	1.76907	0.67099	2.6365	0.00837659	0.0424407	1.37222	Up
1468	AC055733.4	2.63965	3.18591	0.951745	3.34744	0.000815611	0.00676422	2.16978	Up
1469	ATP6V0CP4	4.51024	1.62883	0.569277	2.86122	0.00422016	0.025008	1.60192	Up
1470	SCO2	3.04381	2.27205	0.661894	3.43265	0.000597714	0.00527751	2.27757	Up
1471	AC073648.6	3.22691	3.46744	1.17172	2.95927	0.00308365	0.0195493	1.70887	Up
1472	AC083906.5	1.50241	2.39921	0.733976	3.26879	0.0010801	0.00848199	2.0715	Up
1473	EEF1AKMT4	19.4987	1.77653	0.290155	6.12267	9.20188e-10	5.81441e-08	7.23549	Up
1474	TFAP2A-AS2	2.32454	1.87574	0.597984	3.13678	0.00170816	0.0122505	1.91185	Up
1475	AL033530.1	1.91338	2.95562	0.807211	3.66152	0.000250721	0.00256414	2.59106	Up
1476	BX470102.2	11.0679	1.94411	0.561206	3.46418	0.000531859	0.00479493	2.31922	Up
1477	LCAL1	10.9212	5.23374	1.03939	5.03538	4.76901e-07	1.31168e-05	4.88217	Up
1478	AC008966.3	1.10939	1.92249	0.685884	2.80293	0.00506406	0.0286889	1.54229	Up
1479	AC018865.2	1.67688	2.76711	0.862867	3.20688	0.00134182	0.0100911	1.99606	Up
1480	AC010378.1	4.62122	2.19258	0.833588	2.63029	0.00853119	0.0430264	1.36627	Up
1481	H3C2	1.8667	2.47301	0.653643	3.78343	0.000154684	0.0017186	2.76483	Up
1482	AC139019.1	0.739104	1.62534	0.594808	2.73254	0.00628476	0.0339762	1.46883	Up
1483	MICB-DT	2.17204	1.59402	0.620847	2.5675	0.0102435	0.0496235	1.30431	Up
1484	AL137800.1	3.62222	3.40867	1.14239	2.9838	0.0028469	0.0183608	1.73611	Up
1485	AC090004.2	10.9538	2.65987	0.927626	2.8674	0.00413863	0.0246317	1.60851	Up
1486	AL606500.1	2.23824	3.171	1.1608	2.73173	0.0063002	0.0340365	1.46806	Up
1487	H3C3	1.57416	1.97044	0.642438	3.06713	0.00216124	0.0147512	1.83117	Up
1488	C2orf27A	2.05696	1.39199	0.508253	2.73877	0.00616688	0.0334422	1.4757	Up
1489	AL512625.3	6.19823	1.69257	0.474929	3.56383	0.000365485	0.0035306	2.45215	Up
1490	AC021321.2	1.04709	1.6491	0.641807	2.56947	0.0101853	0.0494225	1.30608	Up
1491	AC234917.3	3.28025	1.12862	0.396342	2.84758	0.0044053	0.0258859	1.58694	Up
1492	AC008875.3	8.36359	1.50645	0.453339	3.32301	0.000890507	0.00726357	2.13885	Up
1493	AC244102.4	4.25475	4.09558	1.12791	3.63113	0.000282186	0.00284537	2.54586	Up
1494	AL596442.3	3.09998	3.6409	0.95058	3.83019	0.000128045	0.00146754	2.83341	Up
1495	AL353807.5	5.18267	1.05823	0.409898	2.5817	0.00983163	0.0480641	1.31818	Up
1496	AL031668.2	7.3179	3.36852	0.891448	3.7787	0.000157648	0.00174477	2.75826	Up
1497	AL354953.1	5.35747	2.19452	0.640399	3.4268	0.000610731	0.00536437	2.27048	Up
1498	CFH	27.0729	-1.41433	0.348442	-4.05902	4.928e-05	0.000677382	3.16917	Down
1499	ENPP4	18.1572	-1.37306	0.429813	-3.19455	0.00140048	0.0104461	1.98105	Down
1500	SLC7A2	11.9574	-1.50844	0.515335	-2.92711	0.00342131	0.021267	1.67229	Down
1501	HSPB6	29.0718	-4.12139	0.555972	-7.41295	1.23521e-13	2.18732e-11	10.6601	Down
1502	PDK4	71.1815	-3.0253	0.638383	-4.739	2.14773e-06	4.83268e-05	4.31581	Down
1503	ACSM3	4.18383	-1.76305	0.680126	-2.59224	0.00953523	0.0469243	1.3286	Down
1504	PRKAR2B	11.081	-2.35812	0.414264	-5.69232	1.25325e-08	5.47216e-07	6.26184	Down
1505	TSPOAP1	3.01698	-1.24417	0.414051	-3.00487	0.00265694	0.0174536	1.75812	Down
1506	OSBPL7	12.8935	-1.3345	0.38358	-3.47905	0.00050319	0.0045806	2.33908	Down
1507	ARSD	20.8515	-1.41555	0.282426	-5.01212	5.38331e-07	1.45827e-05	4.83616	Down
1508	GAS7	10.4738	-1.32577	0.371554	-3.56817	0.000359488	0.00347929	2.45851	Down
1509	CACNA2D2	1.66584	-2.15217	0.480094	-4.4828	7.36703e-06	0.000138476	3.85863	Down
1510	NFIX	78.0395	-1.11663	0.233508	-4.78199	1.73565e-06	4.03488e-05	4.39417	Down
1511	PKD1	20.0229	-1.3116	0.217365	-6.03409	1.59861e-09	9.33999e-08	7.02965	Down
1512	MASP2	1.48374	-1.13218	0.379637	-2.98226	0.00286131	0.0184372	1.73431	Down
1513	GIPR	2.06838	-1.1344	0.434541	-2.61056	0.00903934	0.0450663	1.34615	Down
1514	SEMA3G	4.74222	-1.46285	0.336594	-4.34605	1.38609e-05	0.00023445	3.62995	Down
1515	DCN	64.0868	-1.53958	0.385752	-3.99112	6.5763e-05	0.000856741	3.06715	Down
1516	SEMA3B	20.2521	-1.38109	0.435779	-3.16924	0.00152838	0.0111905	1.95115	Down
1517	CALCOCO1	20.7802	-1.29692	0.186425	-6.95681	3.48065e-12	4.19536e-10	9.37723	Down
1518	XYLT2	32.0727	-1.92402	0.209741	-9.1733	4.58739e-20	3.46312e-17	16.4605	Down
1519	ATP1A2	5.45942	-3.97004	0.931774	-4.26074	2.03754e-05	0.000325995	3.48679	Down
1520	ZNF582	0.415681	-2.26017	0.628447	-3.59644	0.000322605	0.00318574	2.49679	Down
1521	VSIG2	79.6412	-3.67816	0.743165	-4.94931	7.4476e-07	1.92131e-05	4.7164	Down
1522	SAMD4A	6.27471	-1.44408	0.316199	-4.56701	4.94739e-06	9.89029e-05	4.00479	Down
1523	FHL1	46.884	-3.60039	0.456876	-7.88045	3.26196e-15	9.08503e-13	12.0417	Down
1524	MUSK	0.492704	-3.19779	0.577033	-5.54177	2.99424e-08	1.17505e-06	5.92995	Down
1525	FAM13B	11.2959	-1.16209	0.177245	-6.5564	5.51236e-11	4.97274e-09	8.3034	Down
1526	GAB2	12.0844	-1.10532	0.267403	-4.13355	3.57204e-05	0.000519367	3.28453	Down
1527	MYOC	13.2671	-5.77429	1.20674	-4.78503	1.7096e-06	3.98401e-05	4.39968	Down
1528	DAPK2	2.49441	-1.12532	0.309588	-3.63488	0.000278111	0.00281047	2.55122	Down
1529	MYOM2	0.917147	-3.20511	0.513433	-6.2425	4.30625e-10	2.99112e-08	7.52417	Down
1530	USP2	3.60554	-1.34345	0.379544	-3.53965	0.000400665	0.00379336	2.42098	Down
1531	C6	0.793274	-3.31358	0.921505	-3.59583	0.000323361	0.00318981	2.49624	Down
1532	RAB27B	26.5584	-1.44558	0.331567	-4.35984	1.30156e-05	0.000223312	3.65109	Down
1533	ADAM28	11.3862	-2.10718	0.481656	-4.37487	1.21506e-05	0.000210613	3.67652	Down
1534	ADRB1	2.57419	-1.3329	0.4323	-3.08328	0.00204735	0.0141558	1.84907	Down
1535	GUCA2B	4.52008	-5.94414	1.05894	-5.61329	1.98517e-08	8.18226e-07	6.08713	Down
1536	EPHA3	3.19217	-1.18582	0.443881	-2.67148	0.00755165	0.0392169	1.40653	Down
1537	GPM6B	6.46549	-1.78789	0.343119	-5.21071	1.88117e-07	5.82148e-06	5.23497	Down
1538	PREX2	2.80933	-1.41901	0.357256	-3.97198	7.12768e-05	0.000917325	3.03748	Down
1539	XK	12.3531	-1.31066	0.473652	-2.76713	0.00565517	0.0312974	1.50449	Down
1540	ARHGAP6	2.39246	-1.57191	0.428345	-3.66973	0.000242807	0.00249209	2.60344	Down
1541	CC2D2A	2.96958	-1.16806	0.223864	-5.21773	1.81129e-07	5.64174e-06	5.24859	Down
1542	LMO3	1.18168	-2.24421	0.508189	-4.41609	1.00502e-05	0.000179856	3.74508	Down
1543	CELF2	8.64503	-1.92721	0.37383	-5.1553	2.53221e-07	7.59055e-06	5.11973	Down
1544	PER3	14.4066	-1.22471	0.333453	-3.67282	0.000239891	0.00246746	2.60775	Down
1545	EPN3	35.1382	-1.49767	0.313296	-4.78038	1.74965e-06	4.05758e-05	4.39173	Down
1546	ELN	27.0242	-1.33525	0.472334	-2.82691	0.00469996	0.0270902	1.56719	Down
1547	NEDD4L	9.79881	-1.14451	0.260385	-4.39545	1.10542e-05	0.000194428	3.71124	Down
1548	NEXMIF	0.451346	-3.13672	1.03137	-3.04131	0.00235552	0.0158287	1.80055	Down
1549	PTGER3	4.21638	-4.34495	0.447466	-9.71012	2.73017e-22	3.40523e-19	18.4679	Down
1550	HERPUD1	71.2517	-1.01692	0.239479	-4.24639	2.17244e-05	0.000343555	3.464	Down
1551	FOXN3	27.1114	-1.32698	0.182319	-7.27832	3.3799e-13	5.26953e-11	10.2782	Down
1552	METTL24	1.83784	-2.32064	0.566392	-4.09723	4.1813e-05	0.00059001	3.22914	Down
1553	KCNQ1	39.7132	-2.84477	0.513376	-5.54131	3.00217e-08	1.17655e-06	5.92939	Down
1554	KCNH2	5.41859	-1.5154	0.532342	-2.84666	0.00441808	0.0259397	1.58603	Down
1555	CYFIP2	8.94144	-2.26545	0.373428	-6.06663	1.30625e-09	7.79053e-08	7.10843	Down
1556	ATP2B4	78.1377	-1.00235	0.286654	-3.49671	0.00047104	0.00432835	2.36368	Down
1557	MPC1	56.2922	-1.33547	0.220917	-6.04513	1.49293e-09	8.78537e-08	7.05624	Down
1558	PRDM6	0.875432	-1.81276	0.447223	-4.05338	5.04825e-05	0.000690272	3.16098	Down
1559	SLC6A16	1.36334	-1.04371	0.395148	-2.64131	0.00825867	0.0420587	1.37614	Down
1560	LIMCH1	8.19922	-1.12938	0.365692	-3.08835	0.00201269	0.0139599	1.85512	Down
1561	HIPK2	31.1172	-1.12569	0.221576	-5.08038	3.76679e-07	1.07627e-05	4.96808	Down
1562	NTN1	25.0572	-1.99713	0.424548	-4.70413	2.5495e-06	5.62163e-05	4.25014	Down
1563	GLP2R	0.3218	-3.17907	0.997241	-3.18787	0.00143327	0.0106334	1.97333	Down
1564	MYLK	25.7867	-2.0735	0.43058	-4.81559	1.46765e-06	3.46387e-05	4.46044	Down
1565	TLE2	11.4596	-1.23798	0.338437	-3.65792	0.000254269	0.00259612	2.58568	Down
1566	FAM107B	39.211	-1.511	0.391026	-3.86418	0.000111464	0.00131912	2.87971	Down
1567	ZMYND12	1.7833	-1.03869	0.383035	-2.71173	0.00669333	0.0356634	1.44778	Down
1568	SLC9A3	21.927	-2.03036	0.640915	-3.1679	0.00153543	0.0112336	1.94948	Down
1569	EML1	8.0451	-1.67902	0.334736	-5.01595	5.27727e-07	1.43225e-05	4.84398	Down
1570	PDZD4	2.71562	-2.2709	0.510855	-4.4453	8.77694e-06	0.00016027	3.79515	Down
1571	INPP5A	21.0309	-1.40118	0.173617	-8.07053	6.99952e-16	2.50786e-13	12.6007	Down
1572	REEP1	4.81497	-2.41919	0.420571	-5.75215	8.8114e-09	4.07196e-07	6.3902	Down
1573	PYGM	2.46564	-3.47058	0.674377	-5.14635	2.65597e-07	7.90371e-06	5.10217	Down
1574	ABCC9	3.2808	-1.32736	0.43091	-3.08037	0.00206745	0.014249	1.84622	Down
1575	MAOB	25.5992	-1.83801	0.495094	-3.71245	0.000205262	0.00216882	2.66378	Down
1576	TGFBR3	15.0355	-2.40285	0.376733	-6.37812	1.79272e-10	1.38619e-08	7.85818	Down
1577	RAB27A	22.1982	-1.66401	0.208455	-7.98262	1.43257e-15	4.51607e-13	12.3452	Down
1578	NUCB2	19.0239	-1.25003	0.216514	-5.77344	7.76681e-09	3.69162e-07	6.43278	Down
1579	FGF10	0.637645	-2.6816	0.613631	-4.37006	1.24215e-05	0.00021453	3.66851	Down
1580	PTPN21	11.1664	-1.28554	0.171426	-7.49908	6.42681e-14	1.21785e-11	10.9144	Down
1581	ARHGAP10	6.43684	-1.64311	0.257934	-6.37028	1.88681e-10	1.44229e-08	7.84095	Down
1582	RPS6KA2	15.1558	-1.12381	0.253618	-4.43113	9.37413e-06	0.000169257	3.77145	Down
1583	CYBRD1	56.765	-1.43945	0.346437	-4.15502	3.2526e-05	0.000481959	3.31699	Down
1584	CDH19	2.15721	-2.69947	0.839697	-3.21481	0.0013053	0.00986954	2.0057	Down
1585	RPS6KA6	0.928404	-2.26531	0.796435	-2.84431	0.00445081	0.0260413	1.58434	Down
1586	LIMS2	9.44469	-2.24862	0.378604	-5.93922	2.86374e-09	1.55297e-07	6.80884	Down
1587	SPEG	5.44099	-1.92823	0.432194	-4.46151	8.1385e-06	0.000150204	3.82332	Down
1588	RHOBTB1	11.1824	-1.37693	0.289544	-4.75549	1.97964e-06	4.5251e-05	4.34437	Down
1589	IRAG1	19.1139	-2.42066	0.410296	-5.89979	3.63963e-09	1.90529e-07	6.72004	Down
1590	TMEM38A	9.54771	-1.08612	0.393089	-2.76304	0.00572656	0.0315919	1.50042	Down
1591	FERMT2	17.6918	-2.01276	0.352297	-5.71324	1.10846e-08	4.92234e-07	6.30783	Down
1592	FRY	3.94842	-1.51346	0.310601	-4.87268	1.10095e-06	2.71798e-05	4.56575	Down
1593	NTN4	19.6549	-1.9808	0.314324	-6.30177	2.94264e-10	2.1371e-08	7.67017	Down
1594	TACR2	6.9875	-3.09176	0.551357	-5.60755	2.05215e-08	8.44621e-07	6.07334	Down
1595	ACAT1	13.6016	-1.64335	0.186009	-8.83481	1.00268e-18	5.87019e-16	15.2313	Down
1596	RGS11	1.32698	-2.02791	0.490848	-4.13144	3.60499e-05	0.000523362	3.2812	Down
1597	ACACB	6.81078	-2.58158	0.289595	-8.91444	4.90303e-19	3.19667e-16	15.4953	Down
1598	MCAM	53.2487	-1.24166	0.307707	-4.03521	5.45544e-05	0.000735434	3.13346	Down
1599	RAP1GAP	28.6946	-2.52687	0.408143	-6.19113	5.97339e-10	4.03196e-08	7.39448	Down
1600	DGKD	21.2066	-2.39242	0.277111	-8.63344	5.95343e-18	2.99625e-15	14.5234	Down
1601	PPP1R12B	25.0886	-2.78379	0.425425	-6.54355	6.00756e-11	5.3191e-09	8.27416	Down
1602	PAK3	0.765026	-2.59344	0.765345	-3.3886	0.000702509	0.0060104	2.2211	Down
1603	ACTN2	0.767015	-3.51195	1.2626	-2.78152	0.00541058	0.0302265	1.51961	Down
1604	JADE1	11.2318	-1.90011	0.256517	-7.40735	1.2885e-13	2.2402e-11	10.6497	Down
1605	FGFR1	13.4284	-1.22868	0.428163	-2.86965	0.00410929	0.0244927	1.61096	Down
1606	FBLN1	70.7617	-1.77359	0.424335	-4.1797	2.91888e-05	0.000440473	3.35608	Down
1607	ITGA8	10.5128	-3.81587	0.462883	-8.24369	1.66975e-16	7.14929e-14	13.1457	Down
1608	ADCYAP1R1	0.425327	-4.32151	1.56686	-2.75808	0.00581428	0.0319836	1.49507	Down
1609	ITM2A	15.4833	-1.85565	0.372116	-4.98674	6.14077e-07	1.62961e-05	4.78792	Down
1610	TP53INP2	88.511	-1.05614	0.31138	-3.39182	0.000694292	0.00594897	2.22556	Down
1611	TNS1	63.8894	-2.6834	0.418661	-6.40949	1.46009e-10	1.15071e-08	7.93904	Down
1612	RAPGEF3	3.49825	-1.02811	0.289694	-3.54896	0.000386754	0.00369071	2.43289	Down
1613	SCTR	1.09492	-3.23799	0.785091	-4.12435	3.71778e-05	0.00053756	3.26957	Down
1614	SESN1	15.0719	-1.20426	0.25008	-4.8155	1.46828e-06	3.46387e-05	4.46044	Down
1615	CHRNA3	0.773291	-2.44331	0.485716	-5.03033	4.89638e-07	1.34285e-05	4.87197	Down
1616	IGSF9B	2.84976	-1.99553	0.506382	-3.94075	8.1228e-05	0.00102163	2.99071	Down
1617	MAGI3	13.2443	-1.05704	0.191921	-5.50768	3.63602e-08	1.39075e-06	5.85675	Down
1618	COL4A4	3.38014	-1.63218	0.624742	-2.61257	0.00898645	0.0448439	1.3483	Down
1619	CADPS2	15.1256	-1.47534	0.327724	-4.50178	6.73872e-06	0.000128277	3.89185	Down
1620	PCDHGA2	0.759617	-1.25525	0.451524	-2.78003	0.00543543	0.0303417	1.51796	Down
1621	ATP8B1	58.6523	-1.46559	0.287264	-5.1019	3.36266e-07	9.76362e-06	5.01039	Down
1622	SMARCD3	5.91701	-1.22855	0.315129	-3.89856	9.67675e-05	0.00117576	2.92968	Down
1623	PGR	0.533234	-2.29866	0.721129	-3.18758	0.00143469	0.0106376	1.97316	Down
1624	C1QTNF3	3.55165	-1.6711	0.395211	-4.22839	2.35375e-05	0.000366569	3.43584	Down
1625	COBLL1	17.1469	-1.28081	0.243668	-5.2564	1.46906e-07	4.73517e-06	5.32466	Down
1626	KCNK2	1.38863	-3.73455	0.968669	-3.85534	0.000115568	0.00135817	2.86705	Down
1627	BCKDHB	15.3389	-1.40725	0.210735	-6.67782	2.42528e-11	2.35844e-09	8.62738	Down
1628	OXCT1	33.1436	-1.5825	0.304716	-5.19336	2.06532e-07	6.35025e-06	5.19721	Down
1629	MECOM	30.9248	-1.3332	0.445128	-2.9951	0.00274354	0.0178832	1.74756	Down
1630	ERO1B	14.0997	-3.11099	0.329206	-9.44998	3.3889e-21	3.24058e-18	17.4894	Down
1631	ACOX3	16.7485	-1.01998	0.219288	-4.65132	3.29817e-06	6.99403e-05	4.15527	Down
1632	GNAO1	2.07575	-2.47848	0.496832	-4.98856	6.08299e-07	1.62027e-05	4.79041	Down
1633	AAMDC	4.58766	-1.18569	0.178392	-6.64651	3.00125e-11	2.85089e-09	8.54502	Down
1634	RFX2	7.5801	-1.17468	0.215487	-5.45126	5.00141e-08	1.84653e-06	5.73364	Down
1635	ASAP3	15.9864	-1.34572	0.253188	-5.31511	1.06592e-07	3.57637e-06	5.44656	Down
1636	FER1L4	9.44584	-1.6312	0.545577	-2.98986	0.00279106	0.0180902	1.74256	Down
1637	DOCK3	1.93894	-1.89631	0.420981	-4.5045	6.653e-06	0.000126814	3.89683	Down
1638	C3orf18	2.69363	-2.44457	0.255852	-9.55465	1.24004e-21	1.36819e-18	17.8639	Down
1639	C20orf194	11.5944	-1.30814	0.261468	-5.00307	5.6423e-07	1.51697e-05	4.81902	Down
1640	CHGB	1.07084	-2.19496	0.734647	-2.98778	0.00281015	0.018177	1.74048	Down
1641	ANKRD24	1.27457	-1.20324	0.437571	-2.74981	0.00596295	0.0326013	1.48676	Down
1642	LTBP4	99.0736	-1.43036	0.257511	-5.55454	2.78345e-08	1.10441e-06	5.95687	Down
1643	CHRD	2.47238	-1.20159	0.358751	-3.34938	0.000809936	0.00672882	2.17206	Down
1644	MAP3K20	26.0927	-1.0202	0.288364	-3.5379	0.000403323	0.0038125	2.41879	Down
1645	PITPNM3	11.6512	-1.28545	0.348784	-3.68552	0.000228238	0.00237227	2.62484	Down
1646	CCDC80	27.6184	-2.2236	0.476246	-4.66902	3.02647e-06	6.49366e-05	4.18751	Down
1647	CMA1	0.972448	-3.59003	0.770428	-4.65979	3.16533e-06	6.7462e-05	4.17094	Down
1648	SLC22A17	7.09363	-1.43269	0.348192	-4.11466	3.87748e-05	0.00055561	3.25523	Down
1649	UPRT	7.21116	-1.07431	0.18081	-5.94166	2.82148e-09	1.53878e-07	6.81282	Down
1650	EPB41L4B	18.2671	-1.25526	0.31585	-3.97422	7.06093e-05	0.000909551	3.04117	Down
1651	PTGS1	24.5293	-1.48491	0.386939	-3.83759	0.000124249	0.00143608	2.84282	Down
1652	SORBS1	35.397	-3.17477	0.473921	-6.69896	2.09914e-11	2.09819e-09	8.67815	Down
1653	FKBP5	40.1472	-1.94892	0.335826	-5.80336	6.49988e-09	3.16574e-07	6.49953	Down
1654	PGC	9522.1	-6.05093	1.50994	-4.00739	6.13944e-05	0.000810129	3.09145	Down
1655	ABL1	68.8728	-1.20007	0.158473	-7.57268	3.65597e-14	7.54525e-12	11.1223	Down
1656	SYDE2	3.92937	-1.16318	0.328357	-3.54241	0.000396489	0.00376625	2.42409	Down
1657	ABLIM1	103.321	-1.16776	0.30551	-3.82233	0.000132199	0.00150851	2.82145	Down
1658	CIRBP	44.6303	-1.11523	0.147862	-7.5424	4.61403e-14	9.12847e-12	11.0396	Down
1659	IGFALS	5.86236	-2.72585	0.963635	-2.82871	0.00467359	0.0269978	1.56867	Down
1660	GADD45B	52.1173	-1.9403	0.325259	-5.96538	2.44063e-09	1.35311e-07	6.86867	Down
1661	MADCAM1	1.23566	-1.58372	0.541853	-2.92278	0.00346923	0.0214903	1.66776	Down
1662	SERPIND1	0.851165	-1.71104	0.597959	-2.86147	0.00421685	0.0249935	1.60217	Down
1663	YPEL1	1.05683	-1.62064	0.410427	-3.94866	7.85888e-05	0.000994476	3.00241	Down
1664	SOX10	2.27212	-2.49958	0.844586	-2.95954	0.003081	0.0195368	1.70915	Down
1665	TTC28	6.63091	-1.38257	0.274411	-5.03832	4.69637e-07	1.29668e-05	4.88717	Down
1666	XBP1	207.977	-1.03015	0.263833	-3.90454	9.44033e-05	0.00115512	2.93737	Down
1667	TIMP3	174.434	-1.51359	0.387656	-3.90447	9.44334e-05	0.00115512	2.93737	Down
1668	CBX7	8.75674	-2.02716	0.243089	-8.33919	7.48036e-17	3.40618e-14	13.4677	Down
1669	SYNGR1	7.5584	-1.21571	0.390375	-3.11422	0.00184434	0.0130284	1.88511	Down
1670	SGSM3	0.609695	-1.36368	0.442912	-3.0789	0.00207767	0.0142999	1.84467	Down
1671	CHADL	3.35574	-1.27206	0.262281	-4.84998	1.23472e-06	3.00426e-05	4.52226	Down
1672	ACO2	27.2244	-1.09395	0.143747	-7.61022	2.73633e-14	5.99215e-12	11.2224	Down
1673	PMM1	7.97527	-1.05399	0.18725	-5.62879	1.81479e-08	7.54651e-07	6.12225	Down
1674	CTSG	1.75271	-2.73003	0.629677	-4.33561	1.45359e-05	0.000244856	3.61109	Down
1675	DHRS7	36.112	-1.14648	0.219553	-5.22187	1.77122e-07	5.54715e-06	5.25593	Down
1676	GALNT16	0.727019	-2.33851	0.678457	-3.44681	0.000567252	0.00505051	2.29666	Down
1677	ASB2	4.50936	-1.11279	0.425608	-2.61458	0.00893363	0.0446324	1.35035	Down
1678	RPS6KA5	2.67039	-1.1741	0.235588	-4.98371	6.23774e-07	1.64772e-05	4.78312	Down
1679	REC8	12.1268	-1.01456	0.296064	-3.42681	0.00061071	0.00536437	2.27048	Down
1680	NFATC2	14.3864	-1.23923	0.362742	-3.41628	0.000634824	0.00553027	2.25725	Down
1681	RIMS4	0.730689	-4.35876	0.945859	-4.60826	4.06048e-06	8.37404e-05	4.07706	Down
1682	RASSF2	11.1191	-1.19682	0.349159	-3.42773	0.000608649	0.00535428	2.2713	Down
1683	CDS2	15.2772	-1.0079	0.153372	-6.57159	4.97818e-11	4.53362e-09	8.34355	Down
1684	SNPH	5.24272	-1.19137	0.418268	-2.84833	0.00439498	0.0258411	1.58769	Down
1685	PLCB4	12.8623	-1.37035	0.433416	-3.16173	0.00156833	0.0114256	1.94212	Down
1686	MYL9	327.543	-2.79468	0.465674	-6.00138	1.95654e-09	1.11143e-07	6.95412	Down
1687	MROH8	1.16228	-1.15011	0.33455	-3.43778	0.000586499	0.00519126	2.28473	Down
1688	VSIG1	59.4743	-2.83804	0.828677	-3.42479	0.000615281	0.00539773	2.26779	Down
1689	STS	7.49543	-1.35795	0.349712	-3.88305	0.000103155	0.00124089	2.90627	Down
1690	CHRDL1	14.5228	-3.17946	0.79191	-4.01493	5.9464e-05	0.000787919	3.10352	Down
1691	SRPX	18.9094	-1.54908	0.418613	-3.70051	0.000215165	0.00225436	2.64698	Down
1692	BMX	1.26083	-1.90499	0.401297	-4.74709	2.06362e-06	4.68348e-05	4.32943	Down
1693	ZC3H12B	1.6688	-1.35234	0.396185	-3.4134	0.000641578	0.00558403	2.25305	Down
1694	SYTL4	2.57585	-1.31203	0.267412	-4.90638	9.27716e-07	2.33656e-05	4.63142	Down
1695	CAB39L	9.29057	-2.33755	0.287262	-8.13737	4.03958e-16	1.54511e-13	12.811	Down
1696	MEDAG	13.6257	-2.22354	0.460147	-4.83225	1.34997e-06	3.24071e-05	4.48936	Down
1697	PLLP	11.9444	-1.6122	0.36236	-4.44916	8.62086e-06	0.000157922	3.80156	Down
1698	ZNF423	3.06572	-1.23779	0.378878	-3.26699	0.00108699	0.00852446	2.06933	Down
1699	SMPD3	13.7279	-1.46865	0.547652	-2.68172	0.00732455	0.0382871	1.41695	Down
1700	FA2H	39.6697	-1.54844	0.548576	-2.82265	0.00476292	0.0273925	1.56237	Down
1701	MLYCD	2.39418	-1.34899	0.222354	-6.06688	1.30422e-09	7.79053e-08	7.10843	Down
1702	WFDC1	2.84062	-2.00435	0.342334	-5.85496	4.77111e-09	2.39288e-07	6.62108	Down
1703	SEC14L5	0.592494	-2.56811	0.383836	-6.69064	2.22192e-11	2.19794e-09	8.65798	Down
1704	CRISPLD2	36.1997	-2.28896	0.35619	-6.42621	1.30821e-10	1.05418e-08	7.97709	Down
1705	FOXF1	15.353	-1.95581	0.358361	-5.45764	4.82492e-08	1.79291e-06	5.74644	Down
1706	CORO2B	2.0733	-1.84138	0.431117	-4.27119	1.94433e-05	0.000313178	3.50421	Down
1707	HOMER2	7.14824	-2.10631	0.390742	-5.39054	7.02463e-08	2.51266e-06	5.59987	Down
1708	SCG3	0.484779	-3.48096	1.26061	-2.76133	0.00575658	0.0317392	1.4984	Down
1709	MYEF2	1.35161	-1.80545	0.632421	-2.85482	0.00430614	0.0254292	1.59467	Down
1710	CA2	226.258	-2.1186	0.55892	-3.79053	0.000150327	0.00167995	2.7747	Down
1711	CPQ	15.6473	-1.48815	0.285768	-5.20755	1.91354e-07	5.90892e-06	5.22849	Down
1712	STMN2	1.22328	-4.80479	0.652008	-7.36922	1.7163e-13	2.89621e-11	10.5382	Down
1713	NCALD	4.71895	-1.78778	0.343722	-5.20124	1.97967e-07	6.09342e-06	5.21514	Down
1714	SLC39A14	83.4319	-1.11094	0.317523	-3.49876	0.000467425	0.00429914	2.36662	Down
1715	CKM	6.92325	-6.36836	0.821264	-7.75434	8.8804e-15	2.23467e-12	11.6508	Down
1716	DMPK	16.6779	-1.79665	0.251992	-7.12979	1.00524e-12	1.35387e-10	9.86842	Down
1717	PRX	1.98833	-1.47903	0.245058	-6.03543	1.58537e-09	9.30053e-08	7.03149	Down
1718	CLIP3	15.1623	-1.98862	0.349304	-5.69311	1.24746e-08	5.45515e-07	6.26319	Down
1719	APLP1	13.2494	-3.31693	0.537764	-6.168	6.91587e-10	4.53994e-08	7.34295	Down
1720	SIGLEC6	0.609262	-1.61674	0.538096	-3.00456	0.00265961	0.0174671	1.75778	Down
1721	HAS1	1.72709	-2.59035	0.70515	-3.67347	0.000239277	0.00246374	2.60841	Down
1722	LILRB5	1.65133	-1.6603	0.488744	-3.39709	0.000681074	0.00586022	2.23209	Down
1723	SLC5A5	12.5871	-5.20829	1.0143	-5.13487	2.82334e-07	8.33264e-06	5.07922	Down
1724	ATP4A	229.175	-9.01837	2.71695	-3.3193	0.000902427	0.00733993	2.13431	Down
1725	TMEM59L	1.06004	-1.72605	0.564108	-3.05979	0.00221496	0.015032	1.82298	Down
1726	GRIK5	1.94207	-2.79839	0.454199	-6.16115	7.22176e-10	4.68821e-08	7.32899	Down
1727	ZNF85	2.0524	-1.48888	0.436365	-3.41201	0.000644855	0.00560745	2.25123	Down
1728	VIPR2	0.642661	-4.18238	0.81922	-5.10533	3.30223e-07	9.60762e-06	5.01738	Down
1729	TSPAN12	11.6376	-1.35874	0.420421	-3.23186	0.00122989	0.00941101	2.02636	Down
1730	CPED1	5.97676	-2.56336	0.397792	-6.44397	1.16387e-10	9.53051e-09	8.02088	Down
1731	COBL	10.432	-1.63551	0.46459	-3.52033	0.000431009	0.00403744	2.39389	Down
1732	TFR2	6.27503	-2.0296	0.470281	-4.31571	1.59088e-05	0.000264565	3.57747	Down
1733	SPATA6L	1.35938	-1.02761	0.370677	-2.77226	0.00556682	0.0309188	1.50978	Down
1734	PRUNE2	12.4425	-3.04335	0.643061	-4.7326	2.21667e-06	4.97182e-05	4.30348	Down
1735	C5	4.81912	-1.41922	0.377355	-3.76095	0.000169266	0.00185546	2.73155	Down
1736	OGN	11.5747	-3.0544	0.601873	-5.07482	3.87857e-07	1.10491e-05	4.95667	Down
1737	NCS1	34.3504	-1.21671	0.368972	-3.29757	0.00097526	0.0078127	2.1072	Down
1738	CA9	65.4359	-2.41738	0.622551	-3.88302	0.000103166	0.00124089	2.90627	Down
1739	MPDZ	5.32382	-1.43261	0.342731	-4.17997	2.91543e-05	0.000440183	3.35637	Down
1740	NPDC1	42.1339	-1.00259	0.343923	-2.91515	0.00355513	0.0218807	1.65994	Down
1741	SH3GL2	1.80754	-5.14941	1.11018	-4.63836	3.51186e-06	7.38056e-05	4.13191	Down
1742	ABCA2	23.3706	-1.15645	0.291674	-3.96486	7.34391e-05	0.000939254	3.02722	Down
1743	PHYH	21.125	-1.08663	0.267439	-4.06309	4.84272e-05	0.000666618	3.17612	Down
1744	RAB11FIP2	13.2257	-1.85508	0.177963	-10.424	1.92696e-25	3.94847e-22	21.4036	Down
1745	CXCL12	15.6373	-1.89615	0.451631	-4.19844	2.68762e-05	0.000411638	3.38548	Down
1746	ACTA2	136.633	-2.42754	0.422274	-5.74872	8.99208e-09	4.1452e-07	6.38245	Down
1747	KAZALD1	5.95302	-1.1252	0.381063	-2.9528	0.00314905	0.0199084	1.70096	Down
1748	CPEB3	4.65827	-1.40567	0.195414	-7.19326	6.32631e-13	8.94005e-11	10.0487	Down
1749	SORCS1	0.399701	-3.35925	1.15349	-2.91224	0.00358848	0.0220293	1.657	Down
1750	PBLD	9.33331	-2.5908	0.356162	-7.2742	3.48476e-13	5.37459e-11	10.2697	Down
1751	CYP2C18	14.0081	-1.66339	0.52835	-3.14828	0.00164236	0.0118527	1.92618	Down
1752	ASPA	0.800614	-3.61036	0.61284	-5.89119	3.8342e-09	1.98541e-07	6.70215	Down
1753	P2RX1	2.63611	-1.54579	0.518832	-2.97937	0.00288844	0.0185453	1.73177	Down
1754	SGCA	4.56814	-2.94482	0.573422	-5.13553	2.81353e-07	8.31222e-06	5.08028	Down
1755	MPP2	2.59565	-1.4846	0.385776	-3.84836	0.000118913	0.00139178	2.85643	Down
1756	DUSP3	58.125	-1.01594	0.171056	-5.93925	2.86333e-09	1.55297e-07	6.80884	Down
1757	HLF	7.14198	-2.45221	0.556711	-4.40482	1.05872e-05	0.000187459	3.72709	Down
1758	FAM20A	5.64548	-1.38872	0.405996	-3.42053	0.000624984	0.00545615	2.26311	Down
1759	ODAM	12.7757	-2.79552	1.05731	-2.64399	0.00819339	0.041793	1.3789	Down
1760	TBC1D9	21.5999	-1.11086	0.223377	-4.97304	6.59126e-07	1.72235e-05	4.76388	Down
1761	WFS1	38.6903	-1.11491	0.281674	-3.95816	7.55289e-05	0.000962549	3.01658	Down
1762	ANXA10	86.8257	-2.84542	0.843098	-3.37496	0.00073827	0.00624006	2.20481	Down
1763	SOD3	94.5333	-1.5618	0.429941	-3.63258	0.000280596	0.00283232	2.54786	Down
1764	LRP2BP	1.12373	-1.16097	0.336986	-3.44516	0.000570726	0.00507671	2.29442	Down
1765	FAM149A	4.0468	-2.05407	0.381585	-5.38299	7.32593e-08	2.60743e-06	5.58379	Down
1766	CRYAB	27.704	-1.68306	0.499712	-3.36806	0.000757001	0.00636275	2.19635	Down
1767	ZBTB16	6.9615	-4.02301	0.618471	-6.50477	7.78128e-11	6.68328e-09	8.17501	Down
1768	B3GAT1	2.18233	-6.16383	1.50873	-4.08545	4.39917e-05	0.000614406	3.21154	Down
1769	CCKBR	5.47417	-6.56911	1.78893	-3.67209	0.000240576	0.00247185	2.60698	Down
1770	SLC1A2	0.551023	-4.46922	1.11886	-3.99445	6.48449e-05	0.00084786	3.07168	Down
1771	LIN7A	1.71811	-1.47622	0.451218	-3.27163	0.00106929	0.00840797	2.07531	Down
1772	TNS2	26.7589	-1.99705	0.279959	-7.13334	9.79592e-13	1.3351e-10	9.87448	Down
1773	RERGL	1.13905	-2.37887	0.624234	-3.81086	0.000138485	0.00157087	2.80386	Down
1774	ADGRD1	1.82401	-3.42867	0.527024	-6.50573	7.73183e-11	6.66075e-09	8.17648	Down
1775	CHPT1	18.7665	-1.17192	0.279625	-4.19104	2.77675e-05	0.000423705	3.37294	Down
1776	GCNT2	5.51505	-1.71689	0.340489	-5.04244	4.59632e-07	1.27396e-05	4.89485	Down
1777	CEP85L	2.54742	-1.5943	0.220889	-7.21762	5.29053e-13	7.70404e-11	10.1133	Down
1778	SASH1	16.81	-1.34197	0.311937	-4.30206	1.69219e-05	0.000278349	3.55541	Down
1779	RBM24	1.30503	-2.02259	0.554357	-3.64853	0.000263746	0.00268205	2.57153	Down
1780	FHL5	3.1898	-2.00076	0.41203	-4.85586	1.19865e-06	2.93143e-05	4.53292	Down
1781	BVES	5.64278	-2.28021	0.44692	-5.10206	3.35979e-07	9.76362e-06	5.01039	Down
1782	SOBP	4.63246	-1.89212	0.37366	-5.06373	4.11132e-07	1.15742e-05	4.93651	Down
1783	ARFGEF3	17.9263	-1.25954	0.47918	-2.62854	0.00857525	0.0432	1.36452	Down
1784	SLC16A10	1.86525	-1.95589	0.38153	-5.12644	2.95272e-07	8.66986e-06	5.06199	Down
1785	EPM2A	1.1217	-1.93611	0.300215	-6.44906	1.12544e-10	9.27741e-09	8.03257	Down
1786	SMOC2	27.3342	-2.37129	0.480614	-4.93389	8.06083e-07	2.06741e-05	4.68457	Down
1787	PRPH2	0.991436	-1.46837	0.36917	-3.97749	6.96475e-05	0.00089918	3.04615	Down
1788	ENPP5	5.87106	-1.77192	0.540685	-3.27718	0.00104848	0.00829046	2.08142	Down
1789	C7	17.8705	-3.63206	0.872477	-4.16293	3.14195e-05	0.000467981	3.32977	Down
1790	GHR	3.69592	-1.78273	0.496201	-3.59277	0.000327184	0.00321987	2.49216	Down
1791	NME5	0.48271	-2.91607	0.548839	-5.31317	1.07736e-07	3.60634e-06	5.44293	Down
1792	NNT	21.7484	-1.09783	0.237936	-4.61398	3.95037e-06	8.17636e-05	4.08744	Down
1793	PDE4D	5.85394	-1.24363	0.253023	-4.91509	8.87409e-07	2.24489e-05	4.6488	Down
1794	PRLR	3.79052	-1.73273	0.579575	-2.98965	0.00279293	0.0180951	1.74244	Down
1795	LIFR	10.3445	-3.36943	0.373452	-9.0224	1.84018e-19	1.25689e-16	15.9007	Down
1796	DPYSL3	73.9032	-1.27004	0.434317	-2.92422	0.00345319	0.0214048	1.66949	Down
1797	HRH2	6.07216	-3.89485	0.392312	-9.92795	3.14655e-23	5.01472e-20	19.2998	Down
1798	CNTN3	0.596323	-3.81789	1.0691	-3.57113	0.00035544	0.00344709	2.46255	Down
1799	KAT2B	17.7176	-1.53661	0.267022	-5.75461	8.68428e-09	4.04215e-07	6.39339	Down
1800	LRRC31	5.32391	-2.18143	0.850392	-2.5652	0.0103116	0.0499089	1.30182	Down
1801	HYAL1	17.1242	-1.19713	0.439684	-2.72271	0.00647482	0.0347638	1.45887	Down
1802	ARHGEF26	10.545	-1.47767	0.417002	-3.54356	0.000394759	0.00375231	2.4257	Down
1803	ZBTB47	9.11525	-1.78948	0.22646	-7.90198	2.74513e-15	8.11851e-13	12.0905	Down
1804	FOXP1	4.6878	-1.16027	0.19744	-5.87656	4.18877e-09	2.14195e-07	6.66919	Down
1805	KCNIP3	1.97509	-1.00865	0.354409	-2.84602	0.00442697	0.0259596	1.5857	Down
1806	TFCP2L1	27.4404	-1.00859	0.386571	-2.60906	0.00907916	0.0451953	1.34491	Down
1807	PDE1A	2.03766	-1.68321	0.379675	-4.4333	9.28033e-06	0.000168177	3.77423	Down
1808	ACADL	0.474809	-3.75955	0.834337	-4.50603	6.60513e-06	0.000126237	3.89881	Down
1809	IGFBP2	122.694	-1.49871	0.438031	-3.42146	0.000622858	0.00544335	2.26413	Down
1810	IGFBP5	187.793	-1.57839	0.37696	-4.18715	2.82478e-05	0.000428754	3.36779	Down
1811	KCNJ13	0.595053	-3.29909	0.501695	-6.57589	4.83623e-11	4.43249e-09	8.35335	Down
1812	PLCD4	0.57024	-2.52885	0.615285	-4.11004	3.95595e-05	0.000563757	3.24891	Down
1813	IL1RL1	2.34556	-1.56645	0.5528	-2.83366	0.00460186	0.0266894	1.57366	Down
1814	SLC9A2	11.6475	-2.35275	0.524494	-4.48576	7.2655e-06	0.000136852	3.86375	Down
1815	PLCL1	2.53976	-2.29171	0.365278	-6.27389	3.5213e-10	2.50038e-08	7.60199	Down
1816	PARD3B	5.5637	-1.55315	0.294306	-5.27734	1.31075e-07	4.2875e-06	5.3678	Down
1817	TPSG1	1.29806	-2.16394	0.833429	-2.59643	0.00941988	0.0465088	1.33246	Down
1818	ANGPTL1	4.60773	-3.4147	0.606193	-5.63302	1.77083e-08	7.39445e-07	6.13109	Down
1819	CHD5	0.819837	-3.26098	1.09076	-2.98964	0.00279308	0.0180951	1.74244	Down
1820	ERRFI1	73.6961	-1.07756	0.326121	-3.30416	0.000952608	0.00767111	2.11514	Down
1821	ELAPOR1	41.9099	-2.11152	0.64198	-3.28907	0.0010052	0.0080147	2.09611	Down
1822	RAP1A	37.6708	-1.06519	0.165556	-6.434	1.24287e-10	1.00435e-08	7.99812	Down
1823	RHOU	22.8134	-1.8172	0.384129	-4.7307	2.23749e-06	5.01459e-05	4.29976	Down
1824	DNAJC6	2.16182	-1.43024	0.396645	-3.60584	0.000311149	0.00308856	2.51024	Down
1825	LEPR	6.86168	-3.16695	0.322688	-9.81428	9.77294e-23	1.33503e-19	18.8745	Down
1826	WLS	52.8361	-1.40814	0.231905	-6.07204	1.26296e-09	7.61144e-08	7.11853	Down
1827	RGS2	76.763	-1.6118	0.38251	-4.21375	2.51165e-05	0.000388628	3.41047	Down
1828	CTH	6.58916	-1.1351	0.360982	-3.14446	0.00166392	0.0119811	1.9215	Down
1829	KCNQ4	3.78881	-1.67244	0.41502	-4.02977	5.58311e-05	0.000748773	3.12565	Down
1830	RIMS3	4.04643	-1.92794	0.389379	-4.95132	7.37114e-07	1.90329e-05	4.72049	Down
1831	RGS4	4.4547	-1.47554	0.47404	-3.1127	0.00185386	0.0130603	1.88405	Down
1832	SLC19A2	18.659	-1.03552	0.224322	-4.61623	3.9078e-06	8.10579e-05	4.0912	Down
1833	MTFR1L	11.1026	-1.1777	0.135072	-8.71902	2.80614e-18	1.55331e-15	14.8087	Down
1834	MAN1C1	3.95364	-1.3515	0.332002	-4.07075	4.68614e-05	0.000647862	3.18852	Down
1835	STX12	49.1666	-1.81469	0.148226	-12.2427	1.83783e-34	2.53643e-30	29.5958	Down
1836	MTARC2	13.9053	-1.67516	0.281644	-5.94777	2.71818e-09	1.48527e-07	6.8282	Down
1837	TREH	0.662432	-2.8409	0.554813	-5.12047	3.04779e-07	8.92162e-06	5.04956	Down
1838	SLC8A2	0.774029	-1.76256	0.659404	-2.67296	0.00751845	0.0391082	1.40773	Down
1839	FILIP1	1.82198	-2.37365	0.384022	-6.18103	6.36857e-10	4.24872e-08	7.37174	Down
1840	CCN2	205.336	-1.65371	0.35527	-4.6548	3.24298e-06	6.89122e-05	4.1617	Down
1841	TCF21	2.07064	-1.93594	0.360544	-5.3695	7.89547e-08	2.78937e-06	5.55449	Down
1842	SLC16A7	6.1307	-2.93818	0.412073	-7.13023	1.00204e-12	1.35387e-10	9.86842	Down
1843	CASQ2	7.72765	-3.8174	0.696232	-5.48295	4.18291e-08	1.57062e-06	5.80393	Down
1844	STBD1	1.6092	-1.18975	0.294164	-4.0445	5.24356e-05	0.0007129	3.14697	Down
1845	ELL2	46.01	-1.3304	0.298656	-4.45464	8.40341e-06	0.000154531	3.81098	Down
1846	KLF9	42.9765	-2.11157	0.305333	-6.91562	4.6582e-12	5.4321e-10	9.26503	Down
1847	ECRG4	7.13198	-4.94838	0.834581	-5.92917	3.04461e-09	1.63253e-07	6.78714	Down
1848	BSPRY	21.1384	-1.01996	0.352671	-2.8921	0.00382674	0.0231598	1.63526	Down
1849	NR4A3	10.3252	-2.77402	0.451532	-6.14357	8.06855e-10	5.18974e-08	7.28485	Down
1850	GALNT12	23.4144	-1.45053	0.338981	-4.2791	1.8765e-05	0.000302933	3.51865	Down
1851	ALDH6A1	14.8332	-2.11997	0.212563	-9.97336	1.99365e-23	3.5745e-20	19.4468	Down
1852	ESRRB	0.772964	-5.1307	1.08627	-4.72324	2.32119e-06	5.15386e-05	4.28787	Down
1853	CNRIP1	4.8336	-1.32	0.288742	-4.57155	4.8413e-06	9.70527e-05	4.01299	Down
1854	PPP1R3C	19.8143	-2.12089	0.602764	-3.51861	0.000433819	0.00405691	2.39181	Down
1855	TEK	5.65955	-1.14228	0.333919	-3.42082	0.000624318	0.005452	2.26344	Down
1856	CYSTM1	277.581	-2.43495	0.470133	-5.17929	2.22736e-07	6.78305e-06	5.16858	Down
1857	ENOX1	2.19877	-1.68226	0.342527	-4.91133	9.04607e-07	2.28036e-05	4.642	Down
1858	SMAD9	7.38522	-1.63259	0.426638	-3.82665	0.0001299	0.00148642	2.82786	Down
1859	SOCS2	7.25168	-1.42313	0.306913	-4.63692	3.53633e-06	7.42435e-05	4.12934	Down
1860	ECHDC2	11.3744	-1.16914	0.223159	-5.23904	1.61412e-07	5.12476e-06	5.29033	Down
1861	KCNJ8	6.0308	-1.26065	0.33302	-3.78551	0.000153396	0.00170759	2.76762	Down
1862	ZSCAN18	2.97384	-1.90972	0.408718	-4.67247	2.97596e-06	6.40926e-05	4.19319	Down
1863	PDZRN3	12.7638	-1.9278	0.414134	-4.655	3.23984e-06	6.88964e-05	4.1618	Down
1864	POPDC2	2.3275	-1.64737	0.36156	-4.5563	5.20625e-06	0.000103215	3.98626	Down
1865	CRY2	16.7798	-1.6845	0.158241	-10.6451	1.8369e-26	5.26953e-23	22.2782	Down
1866	FABP3	11.5796	-2.0172	0.354242	-5.69441	1.23798e-08	5.43044e-07	6.26517	Down
1867	SLITRK3	0.909684	-2.58031	0.952757	-2.70826	0.00676371	0.0359649	1.44412	Down
1868	CPXM2	11.9081	-2.49411	0.441372	-5.65083	1.59679e-08	6.72647e-07	6.17221	Down
1869	UBL3	56.0227	-1.77666	0.254799	-6.97277	3.1076e-12	3.82608e-10	9.41725	Down
1870	FMOD	76.5786	-2.45068	0.370327	-6.61763	3.65015e-11	3.42196e-09	8.46573	Down
1871	KIAA1191	73.2945	-1.19025	0.136518	-8.71864	2.81563e-18	1.55331e-15	14.8087	Down
1872	LDB3	2.78631	-3.86775	0.642454	-6.02027	1.74122e-09	1.00504e-07	6.99782	Down
1873	WIPF3	5.49692	-2.25148	0.382228	-5.89041	3.85241e-09	1.98766e-07	6.70166	Down
1874	NPY	2.5915	-4.06035	1.33473	-3.04208	0.00234948	0.0157949	1.80148	Down
1875	RECK	5.18759	-1.91101	0.299843	-6.37336	1.84936e-10	1.42232e-08	7.847	Down
1876	ACO1	24.392	-1.02103	0.235023	-4.34438	1.39667e-05	0.000235962	3.62716	Down
1877	CALD1	148.335	-1.40788	0.360611	-3.90415	9.45562e-05	0.00115512	2.93737	Down
1878	ACADS	26.2545	-1.33807	0.220455	-6.06959	1.28237e-09	7.71226e-08	7.11282	Down
1879	SSPN	9.89422	-1.06956	0.331523	-3.22621	0.0012544	0.00957044	2.01907	Down
1880	NECAB1	1.32059	-2.71117	0.514473	-5.26981	1.36566e-07	4.43927e-06	5.35269	Down
1881	ITIH5	5.86409	-2.53539	0.392568	-6.45848	1.05759e-10	8.85569e-09	8.05278	Down
1882	PDE1B	1.23171	-2.5296	0.442412	-5.71776	1.07938e-08	4.80811e-07	6.31803	Down
1883	IKZF4	6.67945	-1.20317	0.182376	-6.59719	4.19019e-11	3.87755e-09	8.41144	Down
1884	SARDH	1.81	-1.35259	0.449731	-3.00754	0.00263369	0.0173405	1.76094	Down
1885	PLP1	1.36367	-3.8353	1.21052	-3.1683	0.00153336	0.0112213	1.94996	Down
1886	RAB9B	1.76906	-2.8624	0.462077	-6.19464	5.8417e-10	3.97111e-08	7.40109	Down
1887	G0S2	36.9511	-2.2086	0.412191	-5.35819	8.40592e-08	2.94433e-06	5.53101	Down
1888	PTGIS	15.125	-2.65195	0.629947	-4.20981	2.55591e-05	0.000394201	3.40428	Down
1889	PAIP2B	5.16333	-2.42986	0.353271	-6.87817	6.06272e-12	6.92914e-10	9.15932	Down
1890	ATP8A1	9.26478	-1.98742	0.457118	-4.34773	1.37555e-05	0.000233218	3.63224	Down
1891	HIF3A	5.33295	-2.25395	0.706215	-3.19158	0.00141495	0.0105375	1.97726	Down
1892	F13A1	11.6484	-2.00147	0.513783	-3.89555	9.79745e-05	0.00118841	2.92503	Down
1893	PACSIN1	1.21596	-2.02942	0.602852	-3.36637	0.000761641	0.00638865	2.19459	Down
1894	MOCS1	6.12223	-1.14357	0.264117	-4.32979	1.4925e-05	0.000250528	3.60114	Down
1895	APOBEC2	3.50392	-3.54689	0.455563	-7.78574	6.93083e-15	1.79543e-12	11.7458	Down
1896	GNMT	2.72471	-3.43891	0.362967	-9.47443	2.68211e-21	2.74792e-18	17.561	Down
1897	RAB17	8.91899	-1.5431	0.528075	-2.92212	0.0034766	0.0215221	1.66712	Down
1898	MT1G	208.892	-3.85373	0.570758	-6.75196	1.45865e-11	1.51063e-09	8.82084	Down
1899	SOX21	17.7324	-1.80751	0.654968	-2.7597	0.0057855	0.0318741	1.49656	Down
1900	PTGER2	10.4479	-2.27986	0.499994	-4.55978	5.12082e-06	0.000101802	3.99224	Down
1901	SLC25A23	57.6616	-1.22769	0.230514	-5.32588	1.00466e-07	3.40267e-06	5.46818	Down
1902	FOSB	62.8364	-1.46164	0.474934	-3.07757	0.00208694	0.01435	1.84315	Down
1903	DSTN	342.942	-1.26474	0.194255	-6.51072	7.4789e-11	6.48178e-09	8.18831	Down
1904	F10	3.44065	-1.70283	0.511467	-3.3293	0.000870652	0.00714632	2.14592	Down
1905	FLRT1	0.579461	-1.884	0.479208	-3.93148	8.44253e-05	0.00105438	2.977	Down
1906	WNK4	5.1094	-1.75065	0.63803	-2.74383	0.00607272	0.033044	1.48091	Down
1907	ARMCX1	9.15382	-1.08011	0.364746	-2.96127	0.00306371	0.019466	1.71072	Down
1908	TMEM35A	2.09351	-2.75017	0.647207	-4.24929	2.14452e-05	0.000340452	3.46794	Down
1909	ZC4H2	3.73141	-1.10011	0.351261	-3.13189	0.00173682	0.0124106	1.90621	Down
1910	OMD	4.92801	-1.76474	0.60956	-2.8951	0.00379033	0.0229734	1.63877	Down
1911	MASP1	0.652747	-3.1321	0.618273	-5.06589	4.06502e-07	1.14664e-05	4.94057	Down
1912	PTPRB	6.37868	-1.08345	0.333394	-3.24976	0.00115504	0.00894807	2.04827	Down
1913	PLA2G5	0.965975	-2.47044	0.539826	-4.57635	4.73149e-06	9.51839e-05	4.02144	Down
1914	KLF2	62.4786	-1.52741	0.381581	-4.00285	6.2583e-05	0.000822785	3.08471	Down
1915	F2RL3	7.75726	-1.08904	0.377449	-2.88527	0.00391082	0.0235445	1.62811	Down
1916	ZNF835	0.371558	-2.11546	0.670828	-3.15351	0.00161322	0.0116643	1.93314	Down
1917	FGL2	26.8508	-3.28716	0.494064	-6.65332	2.8656e-11	2.74018e-09	8.56222	Down
1918	GNAZ	6.0101	-2.299	0.372037	-6.17948	6.43132e-10	4.28063e-08	7.36849	Down
1919	C22orf23	2.9784	-1.9119	0.324815	-5.88612	3.95356e-09	2.03254e-07	6.69196	Down
1920	CDHR3	1.74814	-2.27584	0.359722	-6.32667	2.50513e-10	1.85218e-08	7.73232	Down
1921	FOXP2	2.83367	-1.41045	0.495969	-2.84383	0.00445742	0.0260693	1.58387	Down
1922	FLNC	51.5718	-4.04526	0.531772	-7.60715	2.80217e-14	6.08983e-12	11.2154	Down
1923	CCDC136	1.85649	-1.42049	0.340342	-4.17371	2.99678e-05	0.000449936	3.34685	Down
1924	SNRPN	1.49149	-1.53974	0.387862	-3.96981	7.19301e-05	0.000924489	3.0341	Down
1925	CGNL1	7.07323	-2.83245	0.416604	-6.7989	1.05424e-11	1.14761e-09	8.94021	Down
1926	PALLD	100.132	-1.43145	0.322514	-4.43842	9.06202e-06	0.000164429	3.78402	Down
1927	ATP1B2	2.59526	-2.20865	0.39471	-5.59561	2.19842e-08	8.97098e-07	6.04716	Down
1928	KIF1C	70.9286	-1.036	0.175684	-5.89697	3.70236e-09	1.93109e-07	6.7142	Down
1929	RNASE1	275.668	-1.3753	0.386775	-3.55581	0.000376816	0.00362013	2.44128	Down
1930	EPB41L4A	2.52484	-1.51351	0.283562	-5.33748	9.42456e-08	3.23014e-06	5.49078	Down
1931	FGF13	0.677684	-1.66692	0.595565	-2.79889	0.00512791	0.0289633	1.53815	Down
1932	CDKN1C	27.966	-1.107	0.342551	-3.23163	0.00123086	0.00941594	2.02614	Down
1933	SHC2	7.89469	-1.32523	0.327167	-4.05062	5.1083e-05	0.000697154	3.15667	Down
1934	PRRG3	2.05998	-2.27749	0.520531	-4.37532	1.21254e-05	0.000210304	3.67715	Down
1935	KCNA5	1.15534	-4.91572	0.657865	-7.47223	7.88449e-14	1.43153e-11	10.8442	Down
1936	STARD8	4.40911	-1.32151	0.268933	-4.91388	8.9291e-07	2.25483e-05	4.64689	Down
1937	CNN1	106.867	-3.87069	0.576256	-6.71697	1.85543e-11	1.88747e-09	8.72412	Down
1938	LRCH2	2.06852	-1.68939	0.391864	-4.31117	1.62394e-05	0.000269283	3.56979	Down
1939	STK33	1.01944	-1.55168	0.468748	-3.31026	0.000932083	0.00754052	2.1226	Down
1940	PGPEP1	13.4675	-1.02661	0.32678	-3.14158	0.00168037	0.0120874	1.91767	Down
1941	IQCN	2.14987	-1.0615	0.382909	-2.7722	0.00556794	0.030919	1.50977	Down
1942	HRC	0.485074	-1.42314	0.543959	-2.61627	0.00888958	0.0444432	1.35219	Down
1943	PNPLA7	3.02207	-2.51822	0.355058	-7.09243	1.31777e-12	1.73408e-10	9.76093	Down
1944	ZNF331	5.21918	-1.31979	0.372338	-3.5446	0.000393202	0.0037406	2.42706	Down
1945	FBP2	2.91518	-3.05127	0.6749	-4.52106	6.15304e-06	0.000118704	3.92554	Down
1946	RGN	3.01091	-2.44403	0.62365	-3.91891	8.895e-05	0.00109845	2.95922	Down
1947	AKAP12	20.709	-2.28683	0.43802	-5.22084	1.78118e-07	5.56609e-06	5.25445	Down
1948	SYNE1	3.17696	-2.38247	0.343952	-6.92674	4.30649e-12	5.08397e-10	9.2938	Down
1949	ARHGEF9	4.19859	-1.15947	0.21212	-5.46611	4.6003e-08	1.71388e-06	5.76602	Down
1950	SH3BGRL	133.386	-1.14019	0.233034	-4.89281	9.94061e-07	2.48836e-05	4.60409	Down
1951	SH3BP5	3.09885	-1.22435	0.25687	-4.76643	1.87517e-06	4.3242e-05	4.36409	Down
1952	GALNT15	3.71995	-2.04109	0.431706	-4.72797	2.26775e-06	5.06263e-05	4.29562	Down
1953	LRRC4B	2.29823	-1.06252	0.360186	-2.94993	0.00317845	0.0200396	1.69811	Down
1954	AOC3	26.04	-2.73883	0.443952	-6.1692	6.86367e-10	4.52519e-08	7.34436	Down
1955	BARX1	10.0477	-2.51399	0.743365	-3.3819	0.000719851	0.00611138	2.21386	Down
1956	MAP1B	27.6616	-1.65646	0.418594	-3.95721	7.583e-05	0.000965379	3.0153	Down
1957	CKMT2	3.009	-4.32224	0.363411	-11.8935	1.27894e-32	9.17222e-29	28.0375	Down
1958	FMO5	12.531	-2.9732	0.506652	-5.86832	4.40235e-09	2.24317e-07	6.64914	Down
1959	RAI2	14.2572	-2.05782	0.372775	-5.52028	3.38459e-08	1.30502e-06	5.88438	Down
1960	ZNF132	3.048	-1.03881	0.250046	-4.15449	3.26017e-05	0.000482583	3.31643	Down
1961	SPATA6	4.84825	-1.16776	0.279564	-4.1771	2.95256e-05	0.000444386	3.35224	Down
1962	RAMP1	33.8136	-1.30493	0.435557	-2.99601	0.00273541	0.0178424	1.74855	Down
1963	RAP1GAP2	24.289	-1.4947	0.260014	-5.74853	9.0022e-09	4.1452e-07	6.38245	Down
1964	TBC1D14	15.7772	-1.38127	0.184247	-7.49683	6.53777e-14	1.21785e-11	10.9144	Down
1965	JCHAIN	289.451	-1.84919	0.642476	-2.87822	0.00399926	0.0239697	1.62034	Down
1966	REEP2	3.18646	-2.01734	0.452046	-4.46269	8.09385e-06	0.000149702	3.82477	Down
1967	BTBD3	27.8188	-1.1589	0.247426	-4.68381	2.81585e-06	6.11956e-05	4.21328	Down
1968	SYT11	8.51636	-1.02391	0.341775	-2.99586	0.00273675	0.017847	1.74843	Down
1969	BHMT2	2.3817	-2.72379	0.480024	-5.67428	1.3927e-08	5.95415e-07	6.22518	Down
1970	ZBED3	9.16545	-1.24679	0.316393	-3.94063	8.12666e-05	0.00102163	2.99071	Down
1971	ANGPTL3	1.35217	-3.69136	1.30576	-2.82698	0.00469895	0.0270898	1.56719	Down
1972	WASF3	3.04901	-1.7624	0.398609	-4.42137	9.80765e-06	0.000176065	3.75433	Down
1973	CHRM3	5.00466	-1.61233	0.322333	-5.00207	5.67194e-07	1.52287e-05	4.81734	Down
1974	DCLK1	1.49913	-2.08033	0.570125	-3.6489	0.000263367	0.00268105	2.57169	Down
1975	KL	1.75842	-3.2472	0.476115	-6.8202	9.09132e-12	1.0148e-09	8.99362	Down
1976	STARD13	9.23777	-1.31977	0.316275	-4.17285	3.00818e-05	0.000451337	3.3455	Down
1977	MYH11	247.855	-3.59068	0.687688	-5.22137	1.77603e-07	5.55604e-06	5.25523	Down
1978	LARGE1	5.90133	-1.2423	0.243717	-5.09732	3.44494e-07	9.9622e-06	5.00164	Down
1979	LYVE1	5.89438	-2.84959	0.500419	-5.69441	1.23802e-08	5.43044e-07	6.26517	Down
1980	RNF122	13.5386	-1.0222	0.267391	-3.82287	0.00013191	0.00150581	2.82223	Down
1981	DUSP26	0.681594	-2.46414	0.650499	-3.78808	0.000151815	0.00169262	2.77144	Down
1982	DGLUCY	15.4923	-1.34928	0.158459	-8.51503	1.66543e-17	7.96267e-15	14.0989	Down
1983	COX16	6.64411	-1.1043	0.195619	-5.64514	1.6505e-08	6.91208e-07	6.16039	Down
1984	PEBP4	1.25482	-5.69195	0.839691	-6.77863	1.21323e-11	1.27955e-09	8.89294	Down
1985	CTIF	14.6283	-1.71095	0.222036	-7.70571	1.30116e-14	3.03467e-12	11.5179	Down
1986	TSPAN2	7.44178	-1.81922	0.388	-4.68871	2.74937e-06	6.00238e-05	4.22168	Down
1987	GSTM5	0.994299	-3.51778	0.405987	-8.66477	4.52435e-18	2.35982e-15	14.6271	Down
1988	IL6ST	55.0166	-1.14409	0.228483	-5.00734	5.51874e-07	1.48933e-05	4.82701	Down
1989	MYBPC3	0.399221	-3.44204	1.05119	-3.27443	0.00105875	0.00835325	2.07814	Down
1990	DTNA	2.42631	-2.1695	0.50983	-4.25534	2.08736e-05	0.000332852	3.47775	Down
1991	CBLIF	257.58	-8.41248	1.83715	-4.5791	4.66975e-06	9.40738e-05	4.02653	Down
1992	ADAMTS8	3.24038	-3.62641	0.534278	-6.78749	1.141e-11	1.21229e-09	8.91639	Down
1993	FAM189A2	2.4312	-2.63335	0.471696	-5.58273	2.36775e-08	9.60732e-07	6.0174	Down
1994	CCNJL	1.99432	-1.64149	0.444379	-3.6939	0.000220839	0.00230791	2.63678	Down
1995	HTR1B	0.799505	-2.19054	0.640155	-3.4219	0.000621856	0.00543877	2.2645	Down
1996	ITGA7	10.6575	-2.4219	0.371451	-6.52011	7.02572e-11	6.16351e-09	8.21017	Down
1997	PPP1R1A	0.801115	-3.57388	1.14338	-3.12571	0.00177375	0.0126262	1.89873	Down
1998	PKIB	6.811	-1.87732	0.476304	-3.94143	8.09984e-05	0.00101986	2.99146	Down
1999	CPM	17.5216	-1.37007	0.392581	-3.4899	0.000483208	0.00442254	2.35433	Down
[truncated: 1,426 more rows]
