# Supplementary material for: Identification of MAPK12 as a Prognostic Biomarker for Esophageal Carcinoma Using Bioinformatics and Machine Learning
Source: Biomed Res Int. 2025 Dec 29;2025:2605071. doi: 10.1155/bmri/2605071 (PMC12746012; doi:10.1155/bmri/2605071)
Supplement: Supplementary file 1 — Supporting Information Additional supporting information can be found online in the Supporting Information section.. Supplementary Figure S1: Validation of the prognostic signature model based on the GEO database. Supplementary Figure S2: The linkage between the GO results and each gene and the linkage between the GO results. Supplementary Figure S3: Bar chart (a) and heat map (b) displaying the difference in pathway activities enriched by GSVA between the high‐risk and low‐risk groups. Supplementary Figure S4: The estimate score between the high‐risk and low‐risk groups. Supplementary Figure S5: Full uncropped Gels and Blots images of MAPK12. Supplementary Figure S6: Full uncropped Gels and Blots images of E‐cadrenin. Supplementary Figure S7: Full uncropped Gels and Blots images of N‐cadrenin. Supplementary Table S1: Clinical characteristics of patients with ESCA in the training datasets (TCGA) and the validation datasets (GEO). Supplementary Table S2: List of Tolement‐related genes included in the present study. Supplementary Table S3: List of differentially expressed genes (DEGs) between ESCA and normal lung tissues based on the TCGA database. Supplementary Table S4: List of 265 Tolement‐related DEGs by taking the intersection of DEGs of ESCA and Tolement‐related genes. Supplementary Table S5: 33 candidate genes with prognostic values were screened out by the Kaplan–Meier survival analysis. Supplementary Appendix 1. The detailed protocols for cell culture, transfection, and functional assays. Supplementary Appendix 2: The detailed statistical methods. [file BMRI-2025-2605071-s001.zip › Supplementary Table 4.xlsx]

## Sheet: Supplementary Table 4
1	CDC20
2	CDK1
3	ECT2
4	AURKB
5	CCNB1
6	TRIP13
7	NEK2
8	TOP2A
9	AURKA
10	PCNA
11	CENPF
12	RECQL4
13	KPNA2
14	CDC25B
15	KIF4A
16	ISG15
17	ASF1B
18	CDC45
19	DDX39A
20	CDCA8
21	FOXM1
22	MCM4
23	MCM7
24	PLK1
25	HMGB3
26	CCNA2
27	SNRPB
28	MKI67
29	LMNB1
30	RACGAP1
31	NCAPG
32	PKMYT1
33	TUBB
34	RFC3
35	CBX3
36	S100A7
37	FEN1
38	HMMR
39	RAD51AP1
40	EXO1
41	ALYREF
42	RFC4
43	NDC80
44	DKC1
45	ATAD2
46	ORC1
47	FANCI
48	CBFB
49	MCM2
50	E2F1
51	RCC2
52	EZH2
53	CHEK1
54	DSCC1
55	TFRC
56	ORC6
57	WDHD1
58	RAD51
59	CCT5
60	RUVBL1
61	RCC1
62	RBL1
63	ANP32E
64	DNMT1
65	DTYMK
66	HMGB2
67	MCM6
68	IFITM1
69	CLSPN
70	MCM5
71	PUS7
72	PCSK9
73	PAICS
74	BLM
75	PAFAH1B3
76	POLD1
77	TMSB10
78	FANCA
79	CHTF18
80	RAD54L
81	SERPINH1
82	BRCA1
83	CCNE1
84	DNMT3B
85	RPA3
86	IGF2BP3
87	ETV4
88	SNRPD1
89	LIG1
90	XRCC2
91	POLE2
92	ACOT7
93	MCM3
94	TEAD4
95	TOPBP1
96	MASTL
97	CDK2
98	RMI2
99	CHEK2
100	EME1
101	SEM1
102	SGO1
103	LGALS7
104	POC1A
105	CTSC
106	RFC5
107	NUP107
108	BRCA2
109	DNA2
110	PRIM2
111	LAGE3
112	DCLRE1B
113	SLC3A2
114	CHAF1B
115	MAGEA4
116	FOXP3
117	SH3BP1
118	IDO1
119	FANCD2
120	PRIM1
121	CTAG2
122	CCT2
123	PIF1
124	USP18
125	CDC25A
126	SLC39A10
127	ATAD5
128	SUV39H1
129	FAAP24
130	GEN1
131	FANCB
132	TFAP2A
133	HSPA6
134	BRIP1
135	RUNX2
136	BASP1
137	KCNS3
138	ARL4C
139	ITGAX
140	DBF4B
141	GINS3
142	GATA3
143	COCH
144	E2F2
145	TNIP3
146	MAPK15
147	S100A8
148	SOCS1
149	NAGS
150	DUSP10
151	RHPN1
152	CALML5
153	FOXL2
154	SLC7A7
155	APOBEC3F
156	MAPK12
157	TDRD5
158	HMGA2
159	ZGRF1
160	PIM2
161	NFE2L3
162	ISYNA1
163	ARID3A
164	PPP1R1B
165	TP73
166	TBX15
167	ASS1
168	SLC7A5
169	ARL11
170	LCK
171	GLDC
172	NEFL
173	RAD54B
174	TREX2
175	FOSL1
176	FOXJ1
177	TPRXL
178	TFAP2C
179	CKB
180	GNMT
181	KIAA1191
182	KLF15
183	FHL1
184	CSRP1
185	CIRBP
186	MITF
187	FOXN3
188	ARHGEF28
189	DMPK
190	TLN1
191	SYNE1
192	KLF9
193	TSPYL4
194	ZBTB16
195	PDCD4
196	RAP1A
197	ARHGAP10
198	PLCL1
199	MYOM2
200	RAB9B
201	PRX
202	TSPYL2
203	FOXP1
204	VAMP2
205	FKBP5
206	KAT2B
207	TAGLN
208	DMD
209	PDE1B
210	PRKAR2B
211	DIP2C
212	AKR7A3
213	ARRB1
214	UTRN
215	MYOCD
216	TCEAL7
217	AR
218	OXCT1
219	RPS6KA5
220	TXNIP
221	NR2F2
222	PDK4
223	SH3GL2
224	ARRDC4
225	RYR2
226	PIK3C2G
227	PRDM16
228	LRCH2
229	PPM1K
230	PLCD4
231	PLCE1
232	KLF2
233	WFS1
234	PHYHD1
235	PKIB
236	XBP1
237	CALD1
238	DLG2
239	MT1X
240	ALDH1A1
241	DNAJC6
242	AZGP1
243	RAPGEF3
244	SYDE2
245	USP2
246	PCP4
247	NFATC2
248	PACSIN1
249	AHCYL2
250	SULT1B1
251	PLCB4
252	IP6K3
253	HMGN5
254	ABCC9
255	FOSB
256	KIF13B
257	MECOM
258	CHD5
259	GATA6
260	DPYSL3
261	ZNF790
262	MYEF2
263	FOXP2
264	TAL1
265	SULT1C2
